# Supplementary material for: Transcriptomic immaturity inducible by neural hyperexcitation is shared by multiple neuropsychiatric disorders
Source: Commun Biol. 2019 Jan 22;2:32. doi: 10.1038/s42003-018-0277-2 (PMC6342824; doi:10.1038/s42003-018-0277-2)
Supplement: Supplementary file 3 — Supplementary Data 1 [file 42003_2018_277_MOESM3_ESM.xlsx]

## Sheet: mouse hiM genes
hiM genes (mouse)
Overlap genes between mouse DG developent and DG of rat after seizure induction
Down-regulated in both datasets
Development: mouse DG development(GSE: day8 vs 33wks)
Seizure: rat DG (GSE47752: pilocarpine 1day vs saline)
Symbol	EntrezGene ID	Description	Fold Change (mouse DG development)
B3galt5	288161	UDP-Gal:betaGlcNAc beta 1,3-galactosyltransferase, polypeptide 5	-7.76
Plk5	314627	polo-like kinase 5	-7.04
Rreb1	306873	ras responsive element binding protein 1	-5.37
Igfbp5	25285	insulin-like growth factor binding protein 5	-4.72
Ppap2b	192270	phosphatidic acid phosphatase type 2B	-4.62
RGD1309079	315891	similar to Ab2-095	-4.59
Ntf3	81737	neurotrophin 3	-4.49
Cxcl12	24772	chemokine (C-X-C motif) ligand 12	-4.32
Kctd4	691835	potassium channel tetramerisation domain containing 4	-4.29
Ppap2b	192270	phosphatidic acid phosphatase type 2B	-3.96
Gpr37	117549	G protein-coupled receptor 37	-3.88
Pkib	24678	protein kinase (cAMP-dependent, catalytic) inhibitor beta	-3.86
Npy1r	29358	neuropeptide Y receptor Y1	-3.77
Pcdh19	317183	protocadherin 19	-3.58
Fam107a	361018	family with sequence similarity 107, member A	-3.52
Kctd4	691835	potassium channel tetramerisation domain containing 4	-3.37
RGD1310773	313156	similar to hypothetical protein FLJ31810	-3.3
Etv1	362733	ets variant 1	-3.23
S1pr1	29733	sphingosine-1-phosphate receptor 1	-3.2
Gabrd	29689	gamma-aminobutyric acid (GABA) A receptor, delta	-3.18
Lin7b	60377	lin-7 homolog b (C. elegans)	-3.17
Il16	116996	interleukin 16	-3.16
Etv1	362733	ets variant 1	-3.15
Ano3	311287	anoctamin 3	-3.11
Dclk3	316023	doublecortin-like kinase 3	-3.11
Gjb6	84403	gap junction protein, beta 6	-3.08
Boc	360715	biregional cell adhesion molecule-related/down-regulated by oncogenes (Cdon) binding protein	-2.99
Crlf1	290655	cytokine receptor-like factor 1	-2.95
Adam11	360638	ADAM metallopeptidase domain 11	-2.93
RGD1561963	301556	similar to Dedicator of cytokinesis protein 10 (Protein zizimin 3)	-2.92
Ptgds	25526	prostaglandin D2 synthase	-2.91
Crim1	298744	cysteine rich transmembrane BMP regulator 1 (chordin like)	-2.91
Cxcl12	24772	chemokine (C-X-C motif) ligand 12	-2.83
Sidt1	288109	SID1 transmembrane family, member 1	-2.83
RGD1563888	360692	similar to DNA segment, Chr 16, ERATO Doi 472, expressed	-2.77
Gzmm	29252	granzyme M (lymphocyte met-ase 1)	-2.75
Bbs1	309156	Bardet-Biedl syndrome 1	-2.75
C1ql3	680404	complement component 1, q subcomponent-like 3	-2.73
Itpr1	25262	inositol 1,4,5-trisphosphate receptor, type 1	-2.7
Itih3	50693	inter-alpha trypsin inhibitor, heavy chain 3	-2.66
Gja1	24392	gap junction protein, alpha 1	-2.64
Camkk2	83506	calcium/calmodulin-dependent protein kinase kinase 2, beta	-2.64
Scn4b	315611	sodium channel, voltage-gated, type IV, beta	-2.62
Rasd2	171099	RASD family, member 2	-2.58
Extl1	313610	exostoses (multiple)-like 1	-2.57
Etv1	362733	ets variant 1	-2.57
Slc35f4	305865	solute carrier family 35, member F4	-2.55
Ano3	311287	anoctamin 3	-2.55
Camkv	79011	CaM kinase-like vesicle-associated	-2.53
Ermn	295619	ermin, ERM-like protein	-2.52
RGD1310444	363015	LOC363015	-2.52
Atp1a2	24212	ATPase, Na+/K+ transporting, alpha 2 polypeptide	-2.51
Arhgef25	314904	Rho guanine nucleotide exchange factor (GEF) 25	-2.51
Sipa1l2	361442	signal-induced proliferation-associated 1 like 2	-2.5
Hapln4	361129	hyaluronan and proteoglycan link protein 4	-2.46
Extl1	313610	exostoses (multiple)-like 1	-2.45
Hpca	29177	hippocalcin	-2.43
Adcy8	29241	adenylate cyclase 8 (brain)	-2.43
Rab26	171111	RAB26, member RAS oncogene family	-2.43
Car11	308588	carbonic anhydrase 11	-2.42
RGD1564053	500390	similar to hypothetical protein	-2.42
Kcnip2	56817	Kv channel-interacting protein 2	-2.39
Cys1	690489	cystin 1	-2.36
Chrna7	25302	cholinergic receptor, nicotinic, alpha 7 (neuronal)	-2.34
Hnrnpa1	29578	heterogeneous nuclear ribonucleoprotein A1	-2.31
Dclk1	83825	doublecortin-like kinase 1	-2.31
Atp1b2	24214	ATPase, Na+/K+ transporting, beta 2 polypeptide	-2.3
Gpr37l1	252939	G protein-coupled receptor 37-like 1	-2.3
Cd302	295629	CD302 molecule	-2.28
Gstt3	499422	glutathione S-transferase, theta 3	-2.27
Pde2a	81743	phosphodiesterase 2A, cGMP-stimulated	-2.26
Cldn10	290485	claudin 10	-2.26
Mettl7a	315306	methyltransferase like 7A	-2.26
C1ql3	680404	complement component 1, q subcomponent-like 3	-2.26
Frzb	295691	frizzled-related protein	-2.25
Dbp	24309	D site of albumin promoter (albumin D-box) binding protein	-2.24
Kcnc1	25327	potassium voltage gated channel, Shaw-related subfamily, member 1	-2.24
RGD1310773	313156	similar to hypothetical protein FLJ31810	-2.23
Akap5	171026	A kinase (PRKA) anchor protein 5	-2.22
Add3	25230	adducin 3 (gamma)	-2.21
Aldoc	24191	aldolase C, fructose-bisphosphate	-2.2
Cpeb1	293056	cytoplasmic polyadenylation element binding protein 1	-2.2
Frzb	295691	frizzled-related protein	-2.2
Trpc6	89823	transient receptor potential cation channel, subfamily C, member 6	-2.19
Foxo1	84482	forkhead box O1	-2.18
Tnik	294917	TRAF2 and NCK interacting kinase	-2.18
Fn3k	498034	fructosamine 3 kinase	-2.18
Ncald	553106	neurocalcin delta	-2.18
Mal2	362911	mal, T-cell differentiation protein 2	-2.17
C1ql3	680404	complement component 1, q subcomponent-like 3	-2.17
Cryga	684028	crystallin, gamma A	-2.17
Gria4	29629	glutamate receptor, ionotropic, AMPA 4	-2.16
Abcd2	84356	ATP-binding cassette, subfamily D (ALD), member 2	-2.16
Npy5r	25340	neuropeptide Y receptor Y5	-2.15
Grid1	79219	glutamate receptor, ionotropic, delta 1	-2.14
Robo2	84409	roundabout homolog 2 (Drosophila)	-2.14
Lix1	292381	Lix1 homolog (chicken)	-2.14
Grm2	24415	glutamate receptor, metabotropic 2	-2.13
Add3	25230	adducin 3 (gamma)	-2.13
Igfbp5	25285	insulin-like growth factor binding protein 5	-2.13
Faim2	246274	Fas apoptotic inhibitory molecule 2	-2.11
Tox3	291908	TOX high mobility group box family member 3	-2.11
Sept8_	303135	septin 8	-2.11
Limch1	305332	LIM and calponin homology domains 1	-2.11
Arsb	25227	arylsulfatase B	-2.1
Plekhb1	64471	pleckstrin homology domain containing, family B (evectins) member 1	-2.09
Emc9	290224	ER membrane protein complex subunit 9	-2.08
Stard13	498130	StAR-related lipid transfer (START) domain containing 13	-2.06
Arhgap20	367085	Rho GTPase activating protein 20	-2.05
Plcb1	24654	phospholipase C, beta 1 (phosphoinositide-specific)	-2.04
Apoc1	25292	apolipoprotein C-I	-2.03
Tef	29362	thyrotrophic embryonic factor	-2.03
Gstm7	81869	glutathione S-transferase, mu 7	-2.03
Dpyd	81656	dihydropyrimidine dehydrogenase	-2.02
Wasf1	294568	WAS protein family, member 1	-2.02
Gria1	50592	glutamate receptor, ionotropic, AMPA 1	-2.01
Matk	60450	megakaryocyte-associated tyrosine kinase	-2.01
Nrip1	304157	nuclear receptor interacting protein 1	-2.01
Pcdh20	306081	protocadherin 20	-2.01
RGD1563072	313595	similar to hypothetical protein FLJ38984	-2.01
Cyp46a1	362782	cytochrome P450, family 46, subfamily a, polypeptide 1	-2.01
Asphd2	364948	aspartate beta-hydroxylase domain containing 2	-2.01
Mut	688517	methylmalonyl CoA mutase	-2.01
Rbm24	690139	RNA binding motif protein 24	-2.01
Wwc1	303039	WW and C2 domain containing 1	-2
Gls	24398	glutaminase	-1.99
Car11	308588	carbonic anhydrase 11	-1.99
Ptprk	360302	protein tyrosine phosphatase, receptor type, K, extracellular region	-1.99
Rbp4	25703	retinol binding protein 4, plasma	-1.98
Etv1	362733	ets variant 1	-1.98
Dapk1	306722	death associated protein kinase 1	-1.97
Gria4	29629	glutamate receptor, ionotropic, AMPA 4	-1.96
Calb1	83839	calbindin 1	-1.96
Tmem14a	363206	transmembrane protein 14A	-1.96
Plp1	24943	proteolipid protein 1	-1.95
Rab3a	25531	RAB3A, member RAS oncogene family	-1.95
Slc4a4	84484	solute carrier family 4, sodium bicarbonate cotransporter, member 4	-1.95
Ing2	290744	inhibitor of growth family, member 2	-1.94
Tmcc3	314751	transmembrane and coiled-coil domain family 3	-1.94
Zfand2b	363253	zinc finger, AN1 type domain 2B	-1.94
Ndrg2	171114	N-myc downstream regulated gene 2	-1.93
Per2	63840	period homolog 2 (Drosophila)	-1.92
Slc25a23	301113	solute carrier family 25 (mitochondrial carrier; phosphate carrier), member 23	-1.92
Adck3	360887	aarF domain containing kinase 3	-1.92
Rapgef5	362799	Rap guanine nucleotide exchange factor (GEF) 5	-1.92
Map7	293016	microtubule-associated protein 7	-1.91
Grm1	24414	glutamate receptor, metabotropic 1	-1.9
Sycp3	25561	synaptonemal complex protein 3	-1.9
Caly	192349	calcyon neuron-specific vesicular protein	-1.9
Plch2	313756	phospholipase C, eta 2	-1.9
Icam5	313785	intercellular adhesion molecule 5, telencephalin	-1.9
Camk2b	24245	calcium/calmodulin-dependent protein kinase II beta	-1.89
Camkv	79011	CaM kinase-like vesicle-associated	-1.89
Coro7	192276	coronin 7	-1.89
Pdzd3	500986	PDZ domain containing 3	-1.89
Wnt9a	287357	wingless-type MMTV integration site family, member 9A	-1.88
Rtn4	83765	reticulon 4	-1.87
Dgat2	252900	diacylglycerol O-acyltransferase 2	-1.87
Pkp2	287925	plakophilin 2	-1.87
Limch1	305332	LIM and calponin homology domains 1	-1.87
Nrcam	497815	neuronal cell adhesion molecule	-1.87
Trhr	25570	thyrotropin releasing hormone receptor	-1.86
Lrrc4	641521	leucine rich repeat containing 4	-1.85
Rap1gap2	303298	RAP1 GTPase activating protein 2	-1.84
Rtn4	83765	reticulon 4	-1.83
Lgi1	252892	leucine-rich, glioma inactivated 1	-1.83
Ntng1	295382	netrin G1	-1.83
Sorl1	300652	sortilin-related receptor, LDLR class A repeats-containing	-1.83
Kcng2	307234	potassium voltage-gated channel, subfamily G, member 2	-1.83
Mpp5	314259	membrane protein, palmitoylated 5 (MAGUK p55 subfamily member 5)	-1.83
C1ql3	680404	complement component 1, q subcomponent-like 3	-1.83
Scn3b	245956	sodium channel, voltage-gated, type III, beta	-1.82
Ehd1	293692	EH-domain containing 1	-1.82
Ajap1	687031	adherens junction associated protein 1	-1.82
Mog	24558	myelin oligodendrocyte glycoprotein	-1.81
Sparcl1	25434	SPARC-like 1 (hevin)	-1.81
St3gal5	83505	ST3 beta-galactoside alpha-2,3-sialyltransferase 5	-1.81
Moxd1	294119	monooxygenase, DBH-like 1	-1.81
Jakmip1	305434	janus kinase and microtubule interacting protein 1	-1.81
RGD1560755	361165	similar to D8Ertd354e protein	-1.81
Kirrel3	315546	kin of IRRE like 3 (Drosophila)	-1.8
Nudt16	363129	nudix (nucleoside diphosphate linked moiety X)-type motif 16	-1.8
Gstm5	64352	glutathione S-transferase, mu 5	-1.79
Per3	78962	period homolog 3 (Drosophila)	-1.79
Prrt3	502873	proline-rich transmembrane protein 3	-1.79
Slc12a5	171373	solute carrier family 12 (potassium-chloride transporter), member 5	-1.78
Sorl1	300652	sortilin-related receptor, LDLR class A repeats-containing	-1.78
Ctdspl	301056	CTD (carboxy-terminal domain, RNA polymerase II, polypeptide A) small phosphatase-like	-1.78
Ntrk2	25054	neurotrophic tyrosine kinase, receptor, type 2	-1.77
Rps6ka5	314384	ribosomal protein S6 kinase, polypeptide 5	-1.77
Nr3c1	24413	nuclear receptor subfamily 3, group C, member 1	-1.76
Thrsp	25357	thyroid hormone responsive	-1.76
Crtac1	171438	cartilage acidic protein 1	-1.76
Hsd17b11	289456	hydroxysteroid (17-beta) dehydrogenase 11	-1.76
Cdk14	362316	cyclin-dependent kinase 14	-1.76
Cml3	113892	camello-like 3	-1.75
Epb41l3	116724	erythrocyte membrane protein band 4.1-like 3	-1.75
Ehd1	293692	EH-domain containing 1	-1.75
Mbp	24547	myelin basic protein	-1.74
Nt5e	58813	5' nucleotidase, ecto	-1.74
Ntsr2	64636	neurotensin receptor 2	-1.74
Slc9a5	192215	solute carrier family 9 (sodium/hydrogen exchanger), member 5	-1.74
Ctdspl	301056	CTD (carboxy-terminal domain, RNA polymerase II, polypeptide A) small phosphatase-like	-1.74
Gpr155	311730	G protein-coupled receptor 155	-1.74
Smarca2	361745	SWI/SNF related, matrix associated, actin dependent regulator of chromatin, subfamily a, member 2	-1.74
Fam13a	362378	family with sequence similarity 13, member A	-1.74
Fra10ac1	365458	fragile site, folic acid type, rare, fra(10)(q23.3) or fra(10)(q24.2) candidate 1	-1.74
Slco1a2	170698	solute carrier organic anion transporter family, member 1A2	-1.73
Tfcp2l1	304741	transcription factor CP2-like 1	-1.73
Zc3h6	311415	zinc finger CCCH type containing 6	-1.73
Sec14l1	360668	SEC14-like 1 (S. cerevisiae)	-1.73
Galntl1	362760	UDP-N-acetyl-alpha-D-galactosamine:polypeptide N-acetylgalactosaminyltransferase-like 1	-1.73
Thsd7a	500032	thrombospondin, type I, domain containing 7A	-1.73
Camk2b	24245	calcium/calmodulin-dependent protein kinase II beta	-1.72
Pla2g16	24913	phospholipase A2, group XVI	-1.72
Ctxn1	29145	cortexin 1	-1.72
Mpdz	29365	multiple PDZ domain protein	-1.72
Filip1	246776	filamin A interacting protein 1	-1.72
Rogdi	287061	rogdi homolog (Drosophila)	-1.72
Sfxn4	361778	sideroflexin 4	-1.72
Cdc40	361859	cell division cycle 40 homolog (S. cerevisiae)	-1.72
Slc25a33	691431	solute carrier family 25, member 33	-1.72
Aldh6a1	81708	aldehyde dehydrogenase 6 family, member A1	-1.71
Tmem38a	306327	transmembrane protein 38a	-1.71
Ing2	290744	inhibitor of growth family, member 2	-1.7
Sorl1	300652	sortilin-related receptor, LDLR class A repeats-containing	-1.7
Sorl1	300652	sortilin-related receptor, LDLR class A repeats-containing	-1.7
Elmod1	315670	ELMO/CED-12 domain containing 1	-1.7
Dbndd2	499941	dysbindin (dystrobrevin binding protein 1) domain containing 2	-1.7
Napa	140673	N-ethylmaleimide-sensitive factor attachment protein, alpha	-1.69
Ppp1r3c	309513	protein phosphatase 1, regulatory subunit 3C	-1.69
Trerf1	316219	transcriptional regulating factor 1	-1.69
Magi1	500261	membrane associated guanylate kinase, WW and PDZ domain containing 1	-1.69
Gabrd	29689	gamma-aminobutyric acid (GABA) A receptor, delta	-1.68
Chn1	84030	chimerin (chimaerin) 1	-1.68
Fmnl1	287746	formin-like 1	-1.68
Fam188a	291320	family with sequence similarity 188, member A	-1.68
Acbd4	303577	acyl-CoA binding domain containing 4	-1.68
Pik3ip1	305472	phosphoinositide-3-kinase interacting protein 1	-1.68
Wee1	308937	wee 1 homolog (S. pombe)	-1.68
RGD1309676	361118	similar to RIKEN cDNA 5730469M10	-1.68
Cplx2	116657	complexin 2	-1.67
Pip5k1b	309419	phosphatidylinositol-4-phosphate 5-kinase, type I, beta	-1.67
Pcmtd1	366300	protein-L-isoaspartate (D-aspartate) O-methyltransferase domain containing 1	-1.67
Cpne6	691478	copine VI (neuronal)	-1.67
Olfm1	93667	olfactomedin 1	-1.66
Ezh1	303547	enhancer of zeste homolog 1 (Drosophila)	-1.66
Rbks	362706	ribokinase	-1.66
Stxbp6	362734	syntaxin binding protein 6 (amisyn)	-1.66
S100b	25742	S100 calcium binding protein B	-1.65
Stim2	117087	stromal interaction molecule 2	-1.65
Ttll7	310982	tubulin tyrosine ligase-like family, member 7	-1.65
Ermp1	373544	endoplasmic reticulum metallopeptidase 1	-1.65
Ppp3ca	24674	protein phosphatase 3, catalytic subunit, alpha isozyme	-1.64
Rab3a	25531	RAB3A, member RAS oncogene family	-1.64
Nr3c2	25672	nuclear receptor subfamily 3, group C, member 2	-1.64
Nrgn	64356	neurogranin	-1.64
Pcdh20	306081	protocadherin 20	-1.64
Sphkap	316561	SPHK1 interactor, AKAP domain containing	-1.64
Pwwp2b	361671	PWWP domain containing 2B	-1.64
Tbl1xr1	365755	transducin (beta)-like 1 X-linked receptor 1	-1.64
Lrtm2	680883	leucine-rich repeats and transmembrane domains 2	-1.64
Il6r	24499	interleukin 6 receptor	-1.63
Ppp3r1	29748	protein phosphatase 3, regulatory subunit B, alpha	-1.63
Camkk1	60341	calcium/calmodulin-dependent protein kinase kinase 1, alpha	-1.63
Fgf13	84488	fibroblast growth factor 13	-1.63
Rgc32	117183	response gene to complement 32	-1.63
Rps6ka2	117269	ribosomal protein S6 kinase polypeptide 2	-1.63
Ermn	295619	ermin, ERM-like protein	-1.63
Rora	300807	RAR-related orphan receptor A	-1.63
Rhpn2	308516	rhophilin, Rho GTPase binding protein 2	-1.63
Gpc4	317322	glypican 4	-1.63
Smarca2	361745	SWI/SNF related, matrix associated, actin dependent regulator of chromatin, subfamily a, member 2	-1.63
Tspan7	363447	tetraspanin 7	-1.63
Ryr2	689560	ryanodine receptor 2, cardiac	-1.63
Mal	25263	mal, T-cell differentiation protein	-1.62
Gas7	85246	growth arrest specific 7	-1.62
Kif1c	113886	kinesin family member 1C	-1.62
Bai3	301309	brain-specific angiogenesis inhibitor 3	-1.62
Ndnl2	309259	necdin-like 2	-1.62
Ocrl	317576	oculocerebrorenal syndrome of Lowe	-1.62
Rgnef	361882	Rho-guanine nucleotide exchange factor	-1.62
Cldn12	500000	claudin 12	-1.62
Itpka	81677	inositol-trisphosphate 3-kinase A	-1.61
Rtn4r	113912	reticulon 4 receptor	-1.61
Abhd3	291793	abhydrolase domain containing 3	-1.61
Exosc8	295050	exosome component 8	-1.61
Dapk1	306722	death associated protein kinase 1	-1.61
Wee1	308937	wee 1 homolog (S. pombe)	-1.61
Bcl11b	314423	B-cell CLL/lymphoma 11B (zinc finger protein)	-1.61
Lmo7	361084	LIM domain 7	-1.61
Pbx2	406164	pre-B-cell leukemia homeobox 2	-1.61
Gstm1	24423	glutathione S-transferase mu 1	-1.6
Hnrnpa1	29578	heterogeneous nuclear ribonucleoprotein A1	-1.6
Ca2	54231	carbonic anhydrase 2	-1.6
Amd1	81640	adenosylmethionine decarboxylase 1	-1.6
Dzip1l	315952	DAZ interacting protein 1-like	-1.6
Maob	25750	monoamine oxidase B	-1.59
Sesn1	294518	sestrin 1	-1.59
Slc9a6	302863	solute carrier family 9 (sodium/hydrogen exchanger), member 6	-1.59
Ncoa1	313929	nuclear receptor coactivator 1	-1.59
Traf3	362788	Tnf receptor-associated factor 3	-1.59
Prodh	680409	proline dehydrogenase (oxidase) 1	-1.59
Ncdn	89791	neurochondrin	-1.58
Olfm1	93667	olfactomedin 1	-1.58
Net1	307098	neuroepithelial cell transforming 1	-1.58
Mll1	315606	myeloid/lymphoid or mixed-lineage leukemia 1	-1.58
Nadkd1	365699	NAD kinase domain containing 1	-1.58
Nrcam	497815	neuronal cell adhesion molecule	-1.58
Arhgef3	290541	Rho guanine nucleotide exchange factor (GEF) 3	-1.57
Rasl10b	303382	RAS-like, family 10, member B	-1.57
Zfyve28	305454	zinc finger, FYVE domain containing 28	-1.57
C1qtnf4	311184	C1q and tumor necrosis factor related protein 4	-1.57
Rnf207	691246	ring finger protein 207	-1.57
Gria2	29627	glutamate receptor, ionotropic, AMPA 2	-1.56
Lgi4	361549	leucine-rich repeat LGI family, member 4	-1.56
Speg	363256	SPEG complex locus	-1.56
Hsd11b1	25116	hydroxysteroid 11-beta dehydrogenase 1	-1.55
Acsbg1	171410	acyl-CoA synthetase bubblegum family member 1	-1.55
Rit2	291713	Ras-like without CAAX 2	-1.55
Cpox	304024	coproporphyrinogen oxidase	-1.55
Nkx3-1	305999	NK3 homeobox 1	-1.55
Ahcyl2	312192	adenosylhomocysteinase-like 2	-1.55
Rasgef1a	312664	RasGEF domain family, member 1A	-1.55
Msl2	315959	male-specific lethal 2 homolog (Drosophila)	-1.55
Large	361368	like-glycosyltransferase	-1.55
Chchd10	361824	coiled-coil-helix-coiled-coil-helix domain containing 10	-1.55
RGD1560398	498192	RGD1560398	-1.55
Tuba8	500377	tubulin, alpha 8	-1.55
Pkib	24678	protein kinase (cAMP-dependent, catalytic) inhibitor beta	-1.54
Prlr	24684	prolactin receptor	-1.54
Sncb	113893	synuclein, beta	-1.54
Amigo1	295365	adhesion molecule with Ig like domain 1	-1.54
Cmbl	310201	carboxymethylenebutenolidase homolog (Pseudomonas)	-1.54
Eif5a2	310261	eukaryotic translation initiation factor 5A2	-1.54
Epha7	171287	Eph receptor A7	-1.53
Mmp17	288626	matrix metallopeptidase 17	-1.53
Ndrg1	299923	N-myc downstream regulated 1	-1.53
Plxdc1	303505	plexin domain containing 1	-1.53
Icam5	313785	intercellular adhesion molecule 5, telencephalin	-1.53
Itsn2	313934	intersectin 2	-1.53
Mpp5	314259	membrane protein, palmitoylated 5 (MAGUK p55 subfamily member 5)	-1.53
Bcl11b	314423	B-cell CLL/lymphoma 11B (zinc finger protein)	-1.53
Cln6	315746	ceroid-lipofuscinosis, neuronal 6, late infantile, variant	-1.53
Spock2	361840	sparc/osteonectin, cwcv and kazal-like domains proteoglycan 2	-1.53
Speg	363256	SPEG complex locus	-1.53
Ldhb	24534	lactate dehydrogenase B	-1.52
Ddit3	29467	DNA-damage inducible transcript 3	-1.52
Sorl1	300652	sortilin-related receptor, LDLR class A repeats-containing	-1.52
Sorl1	300652	sortilin-related receptor, LDLR class A repeats-containing	-1.52
Tecpr1	304285	tectonin beta-propeller repeat containing 1	-1.52
Abhd6	305795	abhydrolase domain containing 6	-1.52
Hiatl1	306687	hippocampus abundant transcript-like 1	-1.52
Fktn	362520	fukutin	-1.52
Ssh3	365396	slingshot homolog 3 (Drosophila)	-1.52
Ryr2	689560	ryanodine receptor 2, cardiac	-1.52
Gria2	29627	glutamate receptor, ionotropic, AMPA 2	-1.51
Scn3b	245956	sodium channel, voltage-gated, type III, beta	-1.51
Hdac11	297453	histone deacetylase 11	-1.51
Robo3	315564	roundabout homolog 3 (Drosophila)	-1.51
Pck2	361042	phosphoenolpyruvate carboxykinase 2 (mitochondrial)	-1.51
Hace1	361866	HECT domain and ankyrin repeat containing, E3 ubiquitin protein ligase 1	-1.51
Mga	499874	MAX gene associated	-1.51
Nrsn2	689978	neurensin 2	-1.51
Gpd2	25062	glycerol-3-phosphate dehydrogenase 2, mitochondrial	-1.5
Pvalb	25269	parvalbumin	-1.5
Hey1	155437	hairy/enhancer-of-split related with YRPW motif 1	-1.5
Fn3krp	303755	fructosamine-3-kinase-related protein	-1.5
Arhgef2	310635	rho/rac guanine nucleotide exchange factor (GEF) 2	-1.5
Manba	310864	mannosidase, beta A, lysosomal	-1.5
Ncoa1	313929	nuclear receptor coactivator 1	-1.5
Zfp763	314586	zinc finger protein 763	-1.5
Cutc	361760	cutC copper transporter homolog (E.coli)	-1.5
Ap1ar	362037	adaptor-related protein complex 1 associated regulatory protein	-1.5
Grin2c	24411	glutamate receptor, ionotropic, N-methyl D-aspartate 2C	-1.49
Zfp292	50552	zinc finger protein 292	-1.49
Bcl2l2	60434	Bcl2-like 2	-1.49
Syt10	60567	synaptotagmin X	-1.49
Dnm1	140694	dynamin 1	-1.49
Slc2a13	171147	solute carrier family 2 (facilitated glucose transporter), member 13	-1.49
N6amt1	288309	N-6 adenine-specific DNA methyltransferase 1 (putative)	-1.49
Klhl26	290657	kelch-like 26 (Drosophila)	-1.49
Calhm2	294019	calcium homeostasis modulator 2	-1.49
Dsel	297865	dermatan sulfate epimerase-like	-1.49
Echdc2	298381	enoyl CoA hydratase domain containing 2	-1.49
Chrac1	315058	chromatin accessibility complex 1	-1.49
Xk	497078	X-linked Kx blood group (McLeod syndrome)	-1.49
Dmrtc1a	501668	DMRT-like family C1a	-1.49
Cyp7b1	25429	cytochrome P450, family 7, subfamily b, polypeptide 1	-1.48
Mycbp2	290447	MYC binding protein 2, E3 ubiquitin protein ligase	-1.48
Isca1	290985	iron-sulfur cluster assembly 1 homolog (S. cerevisiae)	-1.48
Serinc1	294421	serine incorporator 1	-1.48
S100a13	295213	S100 calcium binding protein A13	-1.48
Rapgefl1	303515	Rap guanine nucleotide exchange factor (GEF)-like 1	-1.48
Eea1	314764	early endosome antigen 1	-1.48
Calm1	24242	calmodulin 1	-1.47
Cpd	25306	carboxypeptidase D	-1.47
Fth1	25319	ferritin, heavy polypeptide 1	-1.47
Hnrnpa1	29578	heterogeneous nuclear ribonucleoprotein A1	-1.47
Phlpp1	59265	PH domain and leucine rich repeat protein phosphatase 1	-1.47
Gda	83585	guanine deaminase	-1.47
Cml5	114020	camello-like 5	-1.47
Rbfox1	302920	RNA binding protein, fox-1 homolog (C. elegans) 1	-1.47
Tiam1	304109	T-cell lymphoma invasion and metastasis 1	-1.47
Cyp2j3	313375	cytochrome P450, family 2, subfamily j, polypeptide 3	-1.47
Elfn2-ps1	315117	extracellular leucine-rich repeat and fibronectin type III domain containing 2, pseudogene 1	-1.47
Hnrnpa3	362152	heterogeneous nuclear ribonucleoprotein A3	-1.47
Appl2	362860	adaptor protein, phosphotyrosine interaction, PH domain and leucine zipper containing 2	-1.47
Dynll2	140734	dynein light chain LC8-type 2	-1.46
Sorl1	300652	sortilin-related receptor, LDLR class A repeats-containing	-1.46
Nudt18	361068	nudix (nucleoside diphosphate linked moiety X)-type motif 18	-1.46
RGD1561357	497798	similar to LIM domain only 3	-1.46
Sult1a1	83783	sulfotransferase family, cytosolic, 1A, phenol-preferring, member 1	-1.45
Fam173a	287150	family with sequence similarity 173, member A	-1.45
Zfp278	305471	zinc finger protein 278	-1.45
Nkiras1	305751	NFKB inhibitor interacting Ras-like 1	-1.45
Tnks2	309512	tankyrase, TRF1-interacting ankyrin-related ADP-ribose polymerase 2	-1.45
Ngly1	361014	N-glycanase 1	-1.45
Bbs7	361930	Bardet-Biedl syndrome 7	-1.45
Arhgap39	500901	Rho GTPase activating protein 39	-1.45
Wasl	682507	Wiskott-Aldrich syndrome-like	-1.45
Abi1	79249	abl-interactor 1	-1.44
Sec14l2	116486	SEC14-like 2 (S. cerevisiae)	-1.44
Cap2	116653	CAP, adenylate cyclase-associated protein, 2 (yeast)	-1.44
Faim	140930	Fas apoptotic inhibitory molecule	-1.44
Itm2b	290364	integral membrane protein 2B	-1.44
Mccc1	294972	methylcrotonoyl-CoA carboxylase 1 (alpha)	-1.44
Rad52	297561	RAD52 homolog (S. cerevisiae)	-1.44
Igsf11	303926	immunoglobulin superfamily, member 11	-1.44
Otub2	314405	OTU domain, ubiquitin aldehyde binding 2	-1.44
Mll1	315606	myeloid/lymphoid or mixed-lineage leukemia 1	-1.44
Fam81a	315789	family with sequence similarity 81, member A	-1.44
RGD1306739	361834	similar to RIKEN cDNA 1700040L02	-1.44
Coq2	498332	coenzyme Q2 homolog, prenyltransferase (yeast)	-1.44
Mat2b	683630	methionine adenosyltransferase II, beta	-1.44
Egf	25313	epidermal growth factor	-1.43
Ncam2	288280	neural cell adhesion molecule 2	-1.43
Creg1	289185	cellular repressor of E1A-stimulated genes 1	-1.43
Ets2	304063	v-ets erythroblastosis virus E26 oncogene homolog 2 (avian)	-1.43
Crocc	313663	ciliary rootlet coiled-coil, rootletin	-1.43
Ncald	553106	neurocalcin delta	-1.43
C1ql3	680404	complement component 1, q subcomponent-like 3	-1.43
Nxpe3	681096	neurexophilin and PC-esterase domain family, member 3	-1.43
Acot4	681337	acyl-CoA thioesterase 4	-1.43
Abcc8	25559	ATP-binding cassette, subfamily C (CFTR/MRP), member 8	-1.42
Aldh2	29539	aldehyde dehydrogenase 2 family (mitochondrial)	-1.42
Gabrg2	29709	gamma-aminobutyric acid (GABA) A receptor, gamma 2	-1.42
Smarcd2	83833	SWI/SNF related, matrix associated, actin dependent regulator of chromatin, subfamily d, member 2	-1.42
Filip1	246776	filamin A interacting protein 1	-1.42
Irf2	290749	interferon regulatory factor 2	-1.42
Lppr4	295401	lipid phosphate phosphatase-related protein type 4	-1.42
Lppr4	295401	lipid phosphate phosphatase-related protein type 4	-1.42
Thnsl2	297332	threonine synthase-like 2 (S. cerevisiae)	-1.42
KIFC2	300053	kinesin family member C2	-1.42
RGD1310819	301351	similar to putative protein (5S487)	-1.42
Car11	308588	carbonic anhydrase 11	-1.42
Eea1	314764	early endosome antigen 1	-1.42
Limd2	360646	LIM domain containing 2	-1.42
Zfp3	497944	zinc finger protein 3	-1.42
Pnkd	100188944	paroxysmal nonkinesiogenic dyskinesia	-1.42
Abi1	79249	abl-interactor 1	-1.41
Sort1	83576	sortilin 1	-1.41
Rbfox3	287847	RNA binding protein, fox-1 homolog (C. elegans) 3	-1.41
Acot13	291135	acyl-CoA thioesterase 13	-1.41
Clasp1	304740	cytoplasmic linker associated protein 1	-1.41
Jph3	307916	junctophilin 3	-1.41
Mef2a	309957	myocyte enhancer factor 2a	-1.41
Lrrc4c	311236	leucine rich repeat containing 4C	-1.41
Elfn2-ps1	315117	extracellular leucine-rich repeat and fibronectin type III domain containing 2, pseudogene 1	-1.41
Lpin2	316737	lipin 2	-1.41
Olfml1	361621	olfactomedin-like 1	-1.41
Trub1	361775	TruB pseudouridine (psi) synthase homolog 1 (E. coli)	-1.41
Fam76a	362618	family with sequence similarity 76, member A	-1.41
Crls1	366196	cardiolipin synthase 1	-1.41
Ip6k2	59268	inositol hexakisphosphate kinase 2	-1.4
Gabbr1	81657	gamma-aminobutyric acid (GABA) B receptor 1	-1.4
Abcg1	85264	ATP-binding cassette, subfamily G (WHITE), member 1	-1.4
Sncb	113893	synuclein, beta	-1.4
Epb41l3	116724	erythrocyte membrane protein band 4.1-like 3	-1.4
Nr1d2	259241	nuclear receptor subfamily 1, group D, member 2	-1.4
Mycbp2	290447	MYC binding protein 2, E3 ubiquitin protein ligase	-1.4
Bbs4	300754	Bardet-Biedl syndrome 4	-1.4
Tiam1	304109	T-cell lymphoma invasion and metastasis 1	-1.4
Abhd8	306338	abhydrolase domain containing 8	-1.4
Tmem59l	306349	transmembrane protein 59-like	-1.4
Sema4d	306790	sema domain, immunoglobulin domain (Ig), transmembrane domain (TM) and short cytoplasmic domain, (semaphorin) 4D	-1.4
Frs2	314850	fibroblast growth factor receptor substrate 2	-1.4
Mtfmt	315763	mitochondrial methionyl-tRNA formyltransferase	-1.4
Tuba4a	316531	tubulin, alpha 4A	-1.4
Pitpnm1	361694	phosphatidylinositol transfer protein, membrane-associated 1	-1.4
RGD1306001	362975	similar to 2210021J22Rik protein	-1.4
Dusp3	498003	dual specificity phosphatase 3	-1.4
Asic2	25364	acid-sensing (proton-gated) ion channel 2	-1.39
Hpcal4	50872	hippocalcin-like 4	-1.39
Scaf1	56081	SR-related CTD-associated factor 1	-1.39
Cblb	171136	Cbl proto-oncogene, E3 ubiquitin protein ligase B	-1.39
Dgat2	252900	diacylglycerol O-acyltransferase 2	-1.39
Itm2b	290364	integral membrane protein 2B	-1.39
Pck2	361042	phosphoenolpyruvate carboxykinase 2 (mitochondrial)	-1.39
Unc5c	362049	unc-5 homolog C (C. elegans)	-1.39
Tspan33	500065	tetraspanin 33	-1.39
Trappc2	501550	trafficking protein particle complex 2	-1.39
Calm1	24242	calmodulin 1	-1.38
Syt6	60565	synaptotagmin VI	-1.38
Gpld1	291132	glycosylphosphatidylinositol specific phospholipase D1	-1.38
Setd3	299295	SET domain containing 3	-1.38
Nnt	310378	nicotinamide nucleotide transhydrogenase	-1.38
Tcp11l2	314683	t-complex 11 (mouse) like 2	-1.38
Fus	317385	fused in sarcoma	-1.38
Nek7	360850	NIMA (never in mitosis gene a)-related kinase 7	-1.38
Leng8	361506	leukocyte receptor cluster (LRC) member 8	-1.38
Ttll3	362415	tubulin tyrosine ligase-like family, member 3	-1.38
Ccdc30	362580	coiled-coil domain containing 30	-1.38
Fam213b	362676	family with sequence similarity 213, member B	-1.38
Dus4l	366593	dihydrouridine synthase 4-like (S. cerevisiae)	-1.38
Fam193b	498703	family with sequence similarity 193, member B	-1.38
Parp11	500323	poly (ADP-ribose) polymerase family, member 11	-1.38
Fam134b	619558	family with sequence similarity 134, member B	-1.38
B4galt6	65196	UDP-Gal:betaGlcNAc beta 1,4-galactosyltransferase, polypeptide 6	-1.37
Nefl	83613	neurofilament, light polypeptide	-1.37
Pgbd5	292098	piggyBac transposable element derived 5	-1.37
Fahd2a	296131	fumarylacetoacetate hydrolase domain containing 2A	-1.37
Itm2c	301575	integral membrane protein 2C	-1.37
Cops7a	312710	COP9 constitutive photomorphogenic homolog subunit 7A (Arabidopsis)	-1.37
Cbr4	359725	carbonyl reductase 4	-1.37
Irak2	362418	interleukin-1 receptor-associated kinase 2	-1.37
Cep70	367153	centrosomal protein 70	-1.37
Dact3	499088	dapper, antagonist of beta-catenin, homolog 3 (Xenopus laevis)	-1.37
Ostm1	499474	osteopetrosis associated transmembrane protein 1	-1.37
RGD1559864	500446	similar to mKIAA1045 protein	-1.37
Mknk1	500526	MAP kinase-interacting serine/threonine kinase 1	-1.37
Nfasc	116690	neurofascin	-1.36
Chrd	117275	chordin	-1.36
Sub1	192269	SUB1 homolog (S. cerevisiae)	-1.36
Reps1	292944	RALBP1 associated Eps domain containing 1	-1.36
Abca8a	303638	ATP-binding cassette, subfamily A (ABC1), member 8a	-1.36
Zbtb11	304010	zinc finger and BTB domain containing 11	-1.36
Phactr1	306844	phosphatase and actin regulator 1	-1.36
RGD1305254	308797	similar to transmembrane protein 2	-1.36
Sema5a	310207	sema domain, seven thrombospondin repeats (type 1 and type 1-like), transmembrane domain (TM) and short cytoplasmic domain, (semaphorin) 5A	-1.36
Metap1d	311748	methionyl aminopeptidase type 1D (mitochondrial)	-1.36
Fam81a	315789	family with sequence similarity 81, member A	-1.36
Tbc1d20	362237	TBC1 domain family, member 20	-1.36
RGD1304592	362461	similar to KIAA0528 protein	-1.36
Esyt3	363120	extended synaptotagmin-like protein 3	-1.36
Ildr2	685277	immunoglobulin-like domain containing receptor 2	-1.36
Prdm5	689788	PR domain containing 5	-1.36
Dgkg	25666	diacylglycerol kinase, gamma	-1.35
Kcnj6	25743	potassium inwardly-rectifying channel, subfamily J, member 6	-1.35
Pfkm	65152	phosphofructokinase, muscle	-1.35
Pip4k2a	116723	phosphatidylinositol-5-phosphate 4-kinase, type II, alpha	-1.35
Zbtb4	287441	zinc finger and BTB domain containing 4	-1.35
Dhx40	287595	DEAH (Asp-Glu-Ala-His) box polypeptide 40	-1.35
Rbfox3	287847	RNA binding protein, fox-1 homolog (C. elegans) 3	-1.35
Actr2	289820	ARP2 actin-related protein 2 homolog (yeast)	-1.35
Ppargc1b	291567	peroxisome proliferator-activated receptor gamma, coactivator 1 beta	-1.35
Spg20	295053	spastic paraplegia 20 (Troyer syndrome)	-1.35
Top1mt	300029	topoisomerase (DNA) I, mitochondrial	-1.35
Nck1	300955	NCK adaptor protein 1	-1.35
Rbm5	300996	RNA binding motif protein 5	-1.35
Hnrpdl	305178	heterogeneous nuclear ribonucleoprotein D-like	-1.35
Pcdh9	306091	protocadherin 9	-1.35
Rapgef2	310533	Rap guanine nucleotide exchange factor (GEF) 2	-1.35
Mpp5	314259	membrane protein, palmitoylated 5 (MAGUK p55 subfamily member 5)	-1.35
Otub2	314405	OTU domain, ubiquitin aldehyde binding 2	-1.35
Larp6	315731	La ribonucleoprotein domain family, member 6	-1.35
Nap1l2	317247	nucleosome assembly protein 1-like 2	-1.35
Ubqln2	317396	ubiquilin 2	-1.35
Plekha1	361659	pleckstrin homology domain containing, family A (phosphoinositide binding specific) member 1	-1.35
Baz1b	368002	bromodomain adjacent to zinc finger domain, 1B	-1.35
Ccdc126	500117	coiled-coil domain containing 126	-1.35
Ppapdc2	619549	phosphatidic acid phosphatase type 2 domain containing 2	-1.35
Gucy1b3	25202	guanylate cyclase 1, soluble, beta 3	-1.34
Acsl1	25288	acyl-CoA synthetase long-chain family member 1	-1.34
Matr3	29150	matrin 3	-1.34
Cds1	81925	CDP-diacylglycerol synthase 1	-1.34
Pabpn1	116697	poly(A) binding protein, nuclear 1	-1.34
Sept5_	116728	septin 5	-1.34
Map4k3	170920	mitogen-activated protein kinase kinase kinase kinase 3	-1.34
Gprasp1	171407	G protein-coupled receptor associated sorting protein 1	-1.34
Creg1	289185	cellular repressor of E1A-stimulated genes 1	-1.34
Fry	304244	furry homolog (Drosophila)	-1.34
Osbp2	305475	oxysterol binding protein 2	-1.34
Flnb	306204	filamin B, beta	-1.34
Cxcl14	306748	chemokine (C-X-C motif) ligand 14	-1.34
Sema6d	311384	sema domain, transmembrane domain (TM), and cytoplasmic domain, (semaphorin) 6D	-1.34
Snapc4	362088	small nuclear RNA activating complex, polypeptide 4	-1.34
Alkbh3	362169	alkB, alkylation repair homolog 3 (E. coli)	-1.34
Trim44	362172	tripartite motif-containing 44	-1.34
Osbpl3	362360	oxysterol binding protein-like 3	-1.34
Zfp972	680222	zinc finger protein 972	-1.34
Pgm2l1	685076	phosphoglucomutase 2-like 1	-1.34
Ildr2	685277	immunoglobulin-like domain containing receptor 2	-1.34
Faah	29347	fatty acid amide hydrolase	-1.33
Kcnab1	29737	potassium voltage-gated channel, shaker-related subfamily, beta member 1	-1.33
Ptk2b	50646	PTK2B protein tyrosine kinase 2 beta	-1.33
Cyp4f1	56266	cytochrome P450, family 4, subfamily f, polypeptide 1	-1.33
Nckap1	58823	NCK-associated protein 1	-1.33
Rab27b	84590	RAB27B, member RAS oncogene family	-1.33
Pcsk5	116548	proprotein convertase subtilisin/kexin type 5	-1.33
Cap2	116653	CAP, adenylate cyclase-associated protein, 2 (yeast)	-1.33
Hrk	117271	harakiri, BCL2 interacting protein (contains only BH3 domain)	-1.33
Camk2g	171140	calcium/calmodulin-dependent protein kinase II gamma	-1.33
Nmt1	259274	N-myristoyltransferase 1	-1.33
Fndc5	260327	fibronectin type III domain containing 5	-1.33
Phyhip	290356	phytanoyl-CoA 2-hydroxylase interacting protein	-1.33
Zadh2	291403	zinc binding alcohol dehydrogenase, domain containing 2	-1.33
Vgll4	297523	vestigial like 4 (Drosophila)	-1.33
P4htm	301008	prolyl 4-hydroxylase, transmembrane	-1.33
Nckipsd	301009	NCK interacting protein with SH3 domain	-1.33
Fzd7	301440	frizzled family receptor 7	-1.33
Rbfox1	302920	RNA binding protein, fox-1 homolog (C. elegans) 1	-1.33
Daglb	304289	diacylglycerol lipase, beta	-1.33
Phf20	311575	PHD finger protein 20	-1.33
Bai2	313058	brain-specific angiogenesis inhibitor 2	-1.33
Iqca1	316616	IQ motif containing with AAA domain 1	-1.33
RGD1310686	360480	similar to chromosome 16 open reading frame 5	-1.33
Ttc3	360702	tetratricopeptide repeat domain 3	-1.33
Ttc3	360702	tetratricopeptide repeat domain 3	-1.33
Wdsub1	362137	WD repeat, sterile alpha motif and U-box domain containing 1	-1.33
Snap25	25012	synaptosomal-associated protein 25	-1.32
Cplx1	64832	complexin 1	-1.32
Nolc1	64896	nucleolar and coiled-body phosphoprotein 1	-1.32
Tbkbp1	266764	TBK1 binding protein 1	-1.32
Nptx1	266777	neuronal pentraxin I	-1.32
Kctd1	291772	potassium channel tetramerisation domain containing 1	-1.32
Dph5	295394	DPH5 homolog (S. cerevisiae)	-1.32
Usp27x-ps1	302566	ubiquitin specific peptidase 27, X-linked, pseudogene 1	-1.32
Aifm3	303786	apoptosis-inducing factor, mitochondrion-associated 3	-1.32
RGD1565043	306618	similar to Rho guanine nucleotide exchange factor (GEF) 10	-1.32
Cyfip1	308666	cytoplasmic FMR1 interacting protein 1	-1.32
Slc26a8	309646	solute carrier family 26, member 8	-1.32
Luc7l2	312251	LUC7-like 2 (S. cerevisiae)	-1.32
Trit1	362586	tRNA isopentenyltransferase 1	-1.32
Mast3	688540	microtubule associated serine/threonine kinase 3	-1.32
Ddn	25113	dendrin	-1.31
Camk2a	25400	calcium/calmodulin-dependent protein kinase II alpha	-1.31
Ntrk3	29613	neurotrophic tyrosine kinase, receptor, type 3	-1.31
Ppp3r1	29748	protein phosphatase 3, regulatory subunit B, alpha	-1.31
Qdpr	64192	quinoid dihydropteridine reductase	-1.31
Rpl30	64640	ribosomal protein L30	-1.31
Ica1	81024	islet cell autoantigen 1	-1.31
Tgfb2	81809	transforming growth factor, beta 2	-1.31
Ppfia4	140592	protein tyrosine phosphatase, receptor type, f polypeptide (PTPRF), interacting protein (liprin), alpha 4	-1.31
Epdr1	291180	ependymin related protein 1 (zebrafish)	-1.31
Tox3	291908	TOX high mobility group box family member 3	-1.31
Rap1a	295347	RAP1A, member of RAS oncogene family	-1.31
Pnisr	297942	PNN-interacting serine/arginine-rich protein	-1.31
Rab40b	303754	Rab40b, member RAS oncogene family	-1.31
RGD1566130	312504	similar to mKIAA1940 protein	-1.31
RGD1309492	314330	similar to mKIAA1737 protein	-1.31
Kdm2a	361700	lysine (K)-specific demethylase 2A	-1.31
Ece2	408243	endothelin-converting enzyme 2	-1.31
LOC497978	497978	similar to diacylglycerol kinase epsilon	-1.31
Cnst	498297	consortin, connexin sorting protein	-1.31
Fam171b	499821	family with sequence similarity 171, member B	-1.31
RGD1564943	500551	similar to 4930429A08Rik protein	-1.31
LOC680039	680039	hypothetical protein LOC680039	-1.31
Atp1b1	25650	ATPase, Na+/K+ transporting, beta 1 polypeptide	-1.3
Tef	29362	thyrotrophic embryonic factor	-1.3
Btg2	29619	BTG family, member 2	-1.3
Btg3	54230	BTG family, member 3	-1.3
Snurf	113938	SNRPN upstream reading frame	-1.3
Phyh	114209	phytanoyl-CoA 2-hydroxylase	-1.3
Snx27	260323	sorting nexin family member 27	-1.3
Actr2	289820	ARP2 actin-related protein 2 homolog (yeast)	-1.3
Ugp2	289827	UDP-glucose pyrophosphorylase 2	-1.3
Tp53bp1	296099	tumor protein p53 binding protein 1	-1.3
Cnot2	299805	CCR4-NOT transcription complex, subunit 2	-1.3
Zfp445	301076	zinc finger protein 445	-1.3
Arpc2	301511	actin related protein 2/3 complex, subunit 2	-1.3
Mll1	315606	myeloid/lymphoid or mixed-lineage leukemia 1	-1.3
LOC690871	690871	hypothetical protein LOC690871	-1.3
Sod1	24786	superoxide dismutase 1, soluble	-1.29
Tnr	25567	tenascin R (restrictin, janusin)	-1.29
Hif1a	29560	hypoxia-inducible factor 1, alpha subunit (basic helix-loop-helix transcription factor)	-1.29
Dlg3	58948	discs, large homolog 3 (Drosophila)	-1.29
Nrxn1	60391	neurexin 1	-1.29
Mmp16	65205	matrix metallopeptidase 16	-1.29
Arpc1a	81824	actin related protein 2/3 complex, subunit 1A	-1.29
Sort1	83576	sortilin 1	-1.29
Robo2	84409	roundabout homolog 2 (Drosophila)	-1.29
Rfc1	89809	replication factor C (activator 1) 1	-1.29
Kcnc3	117101	potassium voltage gated channel, Shaw-related subfamily, member 3	-1.29
Ryr3	170546	ryanodine receptor 3	-1.29
Nrsn1	291129	neurensin 1	-1.29
Ankrd46	299982	ankyrin repeat domain 46	-1.29
Mto1	300852	mitochondrial translation optimization 1 homolog (S. cerevisiae)	-1.29
Pitpnm2	304474	phosphatidylinositol transfer protein, membrane-associated 2	-1.29
Nfat5	307820	nuclear factor of activated T-cells 5	-1.29
Rnf113a1	313450	ring finger protein 113A1	-1.29
Fdx1l	313786	ferredoxin 1-like	-1.29
Sh3bgr	498066	SH3 domain binding glutamic acid-rich protein	-1.29
Mef2c	499497	myocyte enhancer factor 2C	-1.29
Sin3b	683381	SIN3 homolog B, transcription regulator (yeast)	-1.29
Mansc1	690606	MANSC domain containing 1	-1.29
Aatk	690853	apoptosis-associated tyrosine kinase	-1.29
Prnp	24686	prion protein	-1.28
Cycs	25309	cytochrome c, somatic	-1.28
Atp6ap1	83615	ATPase, H+ transporting, lysosomal accessory protein 1	-1.28
Cabin1	94165	calcineurin binding protein 1	-1.28
Spag5	252918	sperm associated antigen 5	-1.28
Map7	293016	microtubule-associated protein 7	-1.28
Kdm4c	298144	lysine (K)-specific demethylase 4C	-1.28
Setd3	299295	SET domain containing 3	-1.28
Rmnd5a	312439	required for meiotic nuclear division 5 homolog A (S. cerevisiae)	-1.28
Sat2	360547	spermidine/spermine N1-acetyltransferase family member 2	-1.28
Herc3	362377	HECT and RLD domain containing E3 ubiquitin protein ligase 3	-1.28
Nudcd1	362906	NudC domain containing 1	-1.28
Dcp1b	500305	DCP1 decapping enzyme homolog b (S. cerevisiae)	-1.28
Rprml	685826	reprimo-like	-1.28
Tmem107	691750	transmembrane protein 107	-1.28
Nrn1	83834	neuritin 1	-1.27
Flt3	140635	fms-related tyrosine kinase 3	-1.27
Syt17	192189	synaptotagmin XVII	-1.27
Gls2	192268	glutaminase 2 (liver, mitochondrial)	-1.27
Sub1	192269	SUB1 homolog (S. cerevisiae)	-1.27
Cryzl1	288256	crystallin, zeta (quinone reductase)-like 1	-1.27
Nphp1	296136	nephronophthisis 1 (juvenile) homolog (human)	-1.27
Slc30a6	298786	solute carrier family 30 (zinc transporter), member 6	-1.27
Ikzf2	301476	IKAROS family zinc finger 2	-1.27
Mink1	303259	misshapen-like kinase 1	-1.27
RGD1307929	303280	similar to CG14967-PA	-1.27
Zbtb43	311872	zinc finger and BTB domain containing 43	-1.27
Ppp1r13b	314465	protein phosphatase 1, regulatory subunit 13B	-1.27
Rsrc2	360807	arginine/serine-rich coiled-coil 2	-1.27
Gpn3	360810	GPN-loop GTPase 3	-1.27
Snrnp70	361574	small nuclear ribonucleoprotein 70 (U1)	-1.27
Slc41a1	363985	solute carrier family 41, member 1	-1.27
Sord	24788	sorbitol dehydrogenase	-1.26
Fah	29383	fumarylacetoacetate hydrolase	-1.26
Scamp1	29521	secretory carrier membrane protein 1	-1.26
Tspyl1	29544	TSPY-like 1	-1.26
Kcnn2	54262	potassium intermediate/small conductance calcium-activated channel, subfamily N, member 2	-1.26
Rgs8	54297	regulator of G-protein signaling 8	-1.26
Cap2	116653	CAP, adenylate cyclase-associated protein, 2 (yeast)	-1.26
Camta2	287462	calmodulin binding transcription activator 2	-1.26
Zcchc7	298086	zinc finger, CCHC domain containing 7	-1.26
Pitpnm2	304474	phosphatidylinositol transfer protein, membrane-associated 2	-1.26
Naa15	310399	N(alpha)-acetyltransferase 15, NatA auxiliary subunit	-1.26
Mkks	311456	McKusick-Kaufman syndrome	-1.26
Tia1	312510	TIA1 cytotoxic granule-associated RNA binding protein	-1.26
Hpdl	313521	4-hydroxyphenylpyruvate dioxygenase-like	-1.26
Hnrnpr	319110	heterogeneous nuclear ribonucleoprotein R	-1.26
Spock2	361840	sparc/osteonectin, cwcv and kazal-like domains proteoglycan 2	-1.26
Ndufs7	362837	NADH dehydrogenase (ubiquinone) Fe-S protein 7	-1.26
Rnf19a	362900	ring finger protein 19A	-1.26
Mid2	363502	midline 2	-1.26
Zfp788	499137	zinc finger protein 788	-1.26
Plekhd1	500685	pleckstrin homology domain containing, family D (with coiled-coil domains) member 1	-1.26
Odf3b	500917	outer dense fiber of sperm tails 3B	-1.26
Cntln	679640	centlein, centrosomal protein	-1.26
Pgm1	24645	phosphoglucomutase 1	-1.25
Mxi1	25701	MAX interactor 1	-1.25
Dhodh	65156	dihydroorotate dehydrogenase (quinone)	-1.25
Snrpn	81781	small nuclear ribonucleoprotein polypeptide N	-1.25
Map4k3	170920	mitogen-activated protein kinase kinase kinase kinase 3	-1.25
Pja2	192256	praja ring finger 2	-1.25
Mphosph8	290270	M-phase phosphoprotein 8	-1.25
Dcdc2	291130	doublecortin domain containing 2	-1.25
RGD1303003	294326	homolog of zebrafish ES1	-1.25
Tnks1bp1	295707	tankyrase 1 binding protein 1	-1.25
Nbr1	303554	neighbor of Brca1 gene 1	-1.25
RGD1310686	360480	similar to chromosome 16 open reading frame 5	-1.25
Tada2a	360581	transcriptional adaptor 2A	-1.25
Polr3e	361640	polymerase (RNA) III (DNA directed) polypeptide E	-1.25
Atpbd4	362191	ATP binding domain 4	-1.25
Toag1	363169	tolerance-associated gene 1	-1.25
Fam134a	363252	family with sequence similarity 134, member A	-1.25
Klf16	690820	Kruppel-like factor 16	-1.25
Adora1	29290	adenosine A1 receptor	-1.24
Btg1	29618	B-cell translocation gene 1, anti-proliferative	-1.24
Rtn4r	113912	reticulon 4 receptor	-1.24
Grina	266668	glutamate receptor, ionotropic, N-methyl D-aspartate-associated protein 1 (glutamate binding)	-1.24
Gns	299825	glucosamine (N-acetyl)-6-sulfatase	-1.24
Fam210a	307343	family with sequence similarity 210, member A	-1.24
Naa15	310399	N(alpha)-acetyltransferase 15, NatA auxiliary subunit	-1.24
Tomm34	311621	translocase of outer mitochondrial membrane 34	-1.24
Arfgef1	312915	ADP-ribosylation factor guanine nucleotide-exchange factor 1(brefeldin A-inhibited)	-1.24
Ntpcr	361443	nucleoside-triphosphatase, cancer-related	-1.24
Cbx7	362962	chromobox homolog 7	-1.24
Fundc1	363442	FUN14 domain containing 1	-1.24
Usp9x	363445	ubiquitin specific peptidase 9, X-linked	-1.24
Fam117a	497983	family with sequence similarity 117, member A	-1.24
Scn2a1	24766	sodium channel, voltage-gated, type II, alpha 1	-1.23
Igfbp5	25285	insulin-like growth factor binding protein 5	-1.23
Cycs	25309	cytochrome c, somatic	-1.23
Faah	29347	fatty acid amide hydrolase	-1.23
Scn8a	29710	sodium channel, voltage gated, type VIII, alpha subunit	-1.23
Ctcf	83726	CCCTC-binding factor (zinc finger protein)	-1.23
Atp6v0a2	116455	ATPase, H+ transporting, lysosomal V0 subunit A2	-1.23
Dynll2	140734	dynein light chain LC8-type 2	-1.23
Mina	266670	myc induced nuclear antigen	-1.23
S100a1	295214	S100 calcium binding protein A1	-1.23
Irak1bp1	300862	interleukin-1 receptor-associated kinase 1 binding protein 1	-1.23
Kctd18	301436	potassium channel tetramerisation domain containing 18	-1.23
Dnah2	303242	dynein, axonemal, heavy chain 2	-1.23
Napg	307382	N-ethylmaleimide-sensitive factor attachment protein, gamma	-1.23
Trpm3	309407	transient receptor potential cation channel, subfamily M, member 3	-1.23
Ift122	312651	intraflagellar transport 122 homolog (Chlamydomonas)	-1.23
Thoc2	313308	THO complex 2	-1.23
FAM120C	317423	family with sequence similarity 120C	-1.23
Gtf2i	353256	general transcription factor II I	-1.23
Tmem109	361732	transmembrane protein 109	-1.23
Tp53rk	362272	TP53 regulating kinase	-1.23
Pea15a	364052	phosphoprotein enriched in astrocytes 15A	-1.23
Naaa	497009	N-acylethanolamine acid amidase	-1.23
Abhd12	499913	abhydrolase domain containing 12	-1.23
Tspan33	500065	tetraspanin 33	-1.23
Rwdd4	502084	RWD domain containing 4A	-1.23
Agk	502749	acylglycerol kinase	-1.23
Igip	100363266	IgA-inducing protein homolog (Bos taurus)	-1.23
Atp1a1	24211	ATPase, Na+/K+ transporting, alpha 1 polypeptide	-1.22
Vamp2	24803	vesicle-associated membrane protein 2	-1.22
Ighmbp2	29532	immunoglobulin mu binding protein 2	-1.22
Atp2a2	29693	ATPase, Ca++ transporting, cardiac muscle, slow twitch 2	-1.22
Eif5	56783	eukaryotic translation initiation factor 5	-1.22
Kalrn	84009	kalirin, RhoGEF kinase	-1.22
Folh1	85309	folate hydrolase 1	-1.22
Ewsr1	289752	Ewing sarcoma breakpoint region 1	-1.22
Arglu1	290912	arginine and glutamate rich 1	-1.22
Gstk1	297029	glutathione S-transferase kappa 1	-1.22
Rab11fip4	303337	RAB11 family interacting protein 4 (class II)	-1.22
Sez6l2	308988	seizure related 6 homolog (mouse)-like 2	-1.22
Wdr47	310785	WD repeat domain 47	-1.22
Plk1s1	311502	polo-like kinase 1 substrate 1	-1.22
Gemin8	363462	gem (nuclear organelle) associated protein 8	-1.22
Cyp4f4	286904	cytochrome P450, family 4, subfamily f, polypeptide 4	-1.21
Zadh2	291403	zinc binding alcohol dehydrogenase, domain containing 2	-1.21
Eif3a	292148	eukaryotic translation initiation factor 3, subunit A	-1.21
Ndufb9	299954	NADH dehydrogenase (ubiquinone) 1 beta subcomplex, 9	-1.21
Tex2	303611	testis expressed 2	-1.21
Zfp644	305127	zinc finger protein 644	-1.21
Man2a2	308757	mannosidase 2, alpha 2	-1.21
Tmem80	309109	transmembrane protein 80	-1.21
Prex2	312912	phosphatidylinositol-3,4,5-trisphosphate-dependent Rac exchange factor 2	-1.21
Mier1	313418	mesoderm induction early response 1 homolog (Xenopus laevis)	-1.21
Porcn	317368	porcupine homolog (Drosophila)	-1.21
Dcun1d4	360928	DCN1, defective in cullin neddylation 1, domain containing 4 (S. cerevisiae)	-1.21
Sypl1	366595	synaptophysin-like 1	-1.21
Map4	367171	microtubule-associated protein 4	-1.21
Pkd1	24650	polycystic kidney disease 1 homolog (human)	-1.2
Map1a	25152	microtubule-associated protein 1A	-1.2
Slc25a5	25176	solute carrier family 25 (mitochondrial carrier; adenine nucleotide translocator), member 5	-1.2
Thrsp	25357	thyroid hormone responsive	-1.2
Pclo	56768	piccolo (presynaptic cytomatrix protein)	-1.2
Kidins220	116478	kinase D-interacting substrate 220	-1.2
Rere	116665	arginine-glutamic acid dipeptide (RE) repeats	-1.2
Ggps1	291211	geranylgeranyl diphosphate synthase 1	-1.2
Setd6	291844	SET domain containing 6	-1.2
Arl6ip1	293551	ADP-ribosylation factor-like 6 interacting protein 1	-1.2
Nol8	361221	nucleolar protein 8	-1.2
Dnajc13	363127	DnaJ (Hsp40) homolog, subfamily C, member 13	-1.2

## Sheet: mouse hiI genes
hiI genes (mouse)
Overlap genes between mouse DG developent and DG of rat after seizure induction
Up-regulated in both datasets
Development: mouse DG development(GSE: day8 vs 33wks)
Seizure: rat DG (GSE47752: pilocarpine 1day vs saline)
Symbol	EntrezGene ID	Description	Fold Change (mouse DG development)
Cbln1	498922	cerebellin 1 precursor	11.3
Sdc1	25216	syndecan 1	11
Lgals3	83781	lectin, galactoside-binding, soluble, 3	10.4
Timp1	116510	TIMP metallopeptidase inhibitor 1	9.66
Rbp1	25056	retinol binding protein 1, cellular	9.13
Tgfbi	116487	transforming growth factor, beta induced	9.04
Cbln1	498922	cerebellin 1 precursor	7.97
Runx1	50662	runt-related transcription factor 1	7.09
Il13ra1	252963	interleukin 13 receptor, alpha 1	6.81
Sdc1	25216	syndecan 1	6.68
S100a10	81778	S100 calcium binding protein A10	6.44
Palmd	310811	palmdelphin	6.12
March3_	364878	membrane-associated ring finger (C3HC4) 3, E3 ubiquitin protein ligase	5.49
Sox11	84046	SRY (sex determining region Y)-box 11	5.46
Zfp36	79426	zinc finger protein 36	5.25
Vim	81818	vimentin	5.23
Lhfpl3	499977	lipoma HMGIC fusion partner-like 3	5.2
Fn1	25661	fibronectin 1	5.13
Podxl2	297433	podocalyxin-like 2	4.71
Mmp9	81687	matrix metallopeptidase 9	4.48
Tslp	688621	thymic stromal lymphopoietin	4.47
Npy	24604	neuropeptide Y	4.46
Fos	314322	FBJ osteosarcoma oncogene	4.4
Cdkn1a	114851	cyclin-dependent kinase inhibitor 1A	4.04
Stat3	25125	signal transducer and activator of transcription 3 (acute-phase response factor)	3.93
Vegfa	83785	vascular endothelial growth factor A	3.88
Nnat	94270	neuronatin	3.81
S100a4	24615	S100 calcium-binding protein A4	3.73
Epcam	171577	epithelial cell adhesion molecule	3.72
Baz1a	314126	bromodomain adjacent to zinc finger domain, 1A	3.53
Anxa2	56611	annexin A2	3.52
Serinc2	313057	serine incorporator 2	3.47
Wls	362065	wntless homolog (Drosophila)	3.42
Adamts9	312566	ADAM metallopeptidase with thrombospondin type 1 motif, 9	3.4
Ier2	494344	immediate early response 2	3.4
Pmepa1	311676	prostate transmembrane protein, androgen induced 1	3.29
Vwa1	298683	von Willebrand factor A domain containing 1	3.27
Col11a1	25654	collagen, type XI, alpha 1	3.24
Fam129b	362115	family with sequence similarity 129, member B	3.21
Hmox1	24451	heme oxygenase (decycling) 1	3.17
Rem2	64626	RAS (RAD and GEM) like GTP binding 2	3.16
Plin2	298199	perilipin 2	3.11
Spc25	295661	SPC25, NDC80 kinetochore complex component, homolog (S. cerevisiae)	3.09
Rnasel	359726	ribonuclease L (2',5'-oligoisoadenylate synthetase-dependent)	3.07
Mtmr11	689613	myotubularin related protein 11	3.05
Plp2	302562	proteolipid protein 2 (colonic epithelium-enriched)	2.99
Kif22	293502	kinesin family member 22	2.92
Procr	362248	protein C receptor, endothelial	2.87
Hspb8	113906	heat shock protein B8	2.86
Prss35	315866	protease, serine, 35	2.86
Emp1	25314	epithelial membrane protein 1	2.8
Lcp1	306071	lymphocyte cytosolic protein 1	2.8
Tnfrsf12a	302965	tumor necrosis factor receptor superfamily, member 12a	2.76
Col9a1	305104	collagen, type IX, alpha 1	2.75
Arl4a	29308	ADP-ribosylation factor-like 4A	2.73
Igsf21	298591	immunoglobin superfamily, member 21	2.72
Vgf	29461	VGF nerve growth factor inducible	2.7
Mfap4	287382	microfibrillar-associated protein 4	2.7
Rad18	362412	RAD18 homolog (S. cerevisiae)	2.7
Pygl	64035	phosphorylase, glycogen, liver	2.68
Zfp521	307579	zinc finger protein 521	2.67
Cish	83681	cytokine inducible SH2-containing protein	2.66
Timp2	29543	TIMP metallopeptidase inhibitor 2	2.64
Nrtn	84423	neurturin	2.64
Dtx4	293774	deltex homolog 4 (Drosophila)	2.64
Rbpj	679028	recombination signal binding protein for immunoglobulin kappa J region	2.63
Fbln2	282583	fibulin 2	2.6
Clic1	406864	chloride intracellular channel 1	2.6
Notch1	25496	notch 1	2.58
RGD1565350	362513	similar to Shb protein	2.58
Ret	24716	ret proto-oncogene	2.57
Ninj1	25338	ninjurin 1	2.56
Tnfrsf1a	25625	tumor necrosis factor receptor superfamily, member 1a	2.56
Gadd45a	25112	growth arrest and DNA-damage-inducible, alpha	2.55
Pdcl	64013	phosducin-like	2.51
Ttc9	500689	tetratricopeptide repeat domain 9	2.51
Stat3	25125	signal transducer and activator of transcription 3 (acute-phase response factor)	2.49
Pmepa1	311676	prostate transmembrane protein, androgen induced 1	2.49
Plcxd3	310358	phosphatidylinositol-specific phospholipase C, X domain containing 3	2.47
Zfp703	680717	zinc finger protein 703	2.47
Jup	81679	junction plakoglobin	2.45
Elk3	362871	ELK3, ETS-domain protein	2.44
Tes	500040	testis derived transcript	2.44
Megf11	691517	multiple EGF-like-domains 11	2.44
Tagln2	304983	transgelin 2	2.43
Lgmn	63865	legumain	2.42
Adck4	308453	aarF domain containing kinase 4	2.42
Lgals1	56646	lectin, galactoside-binding, soluble, 1	2.41
Lmna	60374	lamin A	2.4
Tmod3	300838	tropomodulin 3	2.39
Tes	500040	testis derived transcript	2.39
Itga2b	685269	integrin, alpha 2B	2.39
Angpt2	89805	angiopoietin 2	2.37
Arrdc4	293019	arrestin domain containing 4	2.37
Map2k3	303200	mitogen activated protein kinase kinase 3	2.36
Rnasel	359726	ribonuclease L (2',5'-oligoisoadenylate synthetase-dependent)	2.36
Mafb	54264	v-maf musculoaponeurotic fibrosarcoma oncogene homolog B (avian)	2.35
Ltbr	297604	lymphotoxin beta receptor (TNFR superfamily, member 3)	2.35
Palmd	310811	palmdelphin	2.35
Gap43	29423	growth associated protein 43	2.32
RGD1306058	361224	similar to RIKEN cDNA 1110007C09	2.32
Ifitm1	293618	interferon induced transmembrane protein 1	2.31
Elk3	362871	ELK3, ETS-domain protein	2.3
Spin1	361217	spindlin 1	2.29
Hopx	171160	HOP homeobox	2.28
Gem	297902	GTP binding protein overexpressed in skeletal muscle	2.28
Cdkn1c	246060	cyclin-dependent kinase inhibitor 1C	2.27
Rassf4	362423	Ras association (RalGDS/AF-6) domain family member 4	2.26
Sowahc	503306	sosondowah ankyrin repeat domain family member C	2.25
Mtap	298227	methylthioadenosine phosphorylase	2.24
S1pr3	306792	sphingosine-1-phosphate receptor 3	2.24
Ccdc109b	295462	coiled-coil domain containing 109B	2.23
Lamb2	25473	laminin, beta 2	2.22
Gng3	114117	guanine nucleotide binding protein (G protein), gamma 3	2.21
Hs3st2	293451	heparan sulfate (glucosamine) 3-O-sulfotransferase 2	2.21
Col11a1	25654	collagen, type XI, alpha 1	2.2
Dusp26	306527	dual specificity phosphatase 26 (putative)	2.2
Cited2	114490	Cbp/p300-interacting transactivator, with Glu/Asp-rich carboxy-terminal domain, 2	2.19
Sik1	59329	salt-inducible kinase 1	2.18
Rasd1	64455	RAS, dexamethasone-induced 1	2.18
Dusp6	116663	dual specificity phosphatase 6	2.17
Arl4d	303559	ADP-ribosylation factor-like 4D	2.17
Larp1b	310348	La ribonucleoprotein domain family, member 1B	2.15
Tax1bp3	360564	Tax1 (human T-cell leukemia virus type I) binding protein 3	2.15
Chmp1b	689364	charged multivesicular body protein 1B	2.15
Arhgap25	500246	Rho GTPase activating protein 25	2.14
Dusp6	116663	dual specificity phosphatase 6	2.12
Perp	292949	PERP, TP53 apoptosis effector	2.12
Smc5	293967	structural maintenance of chromosomes 5	2.12
Cables2	311703	Cdk5 and Abl enzyme substrate 2	2.12
Sema6a	361324	sema domain, transmembrane domain (TM), and cytoplasmic domain, (semaphorin) 6A	2.12
Mmp9	81687	matrix metallopeptidase 9	2.11
Ptpn5	29644	protein tyrosine phosphatase, non-receptor type 5	2.1
Cd44	25406	Cd44 molecule	2.09
Ifitm2	114709	interferon induced transmembrane protein 2	2.09
Ube2j1	297961	ubiquitin-conjugating enzyme E2, J1	2.08
Tubb6	307351	tubulin, beta 6 class V	2.08
Cttnbp2nl	310760	CTTNBP2 N-terminal like	2.07
Cyp26b1	312495	cytochrome P450, family 26, subfamily b, polypeptide 1	2.06
Fgl2	84586	fibrinogen-like 2	2.05
Vezf1	287615	vascular endothelial zinc finger 1	2.05
Pycr1	287877	pyrroline-5-carboxylate reductase 1	2.05
Cp	24268	ceruloplasmin (ferroxidase)	2.04
Itga1	25118	integrin, alpha 1	2.04
Hunk	288275	hormonally upregulated Neu-associated kinase	2.04
Arpc1b	54227	actin related protein 2/3 complex, subunit 1B	2.02
Alkbh4	288587	alkB, alkylation repair homolog 4 (E. coli)	2.02
Ddx11	316767	DEAD/H (Asp-Glu-Ala-Asp/His) box helicase 11	2.02
Tspan12	362326	tetraspanin 12	2.02
Frmd5	311362	FERM domain containing 5	2.01
Panx1	315435	Pannexin 1	2.01
Notch1	25496	notch 1	2
Cdk2ap1	360804	cyclin-dependent kinase 2 associated protein 1	2
Tollip	361677	toll interacting protein	2
Larp1b	310348	La ribonucleoprotein domain family, member 1B	1.99
Ttc9	500689	tetratricopeptide repeat domain 9	1.99
Anxa4	79124	annexin A4	1.98
Kif18a	362186	kinesin family member 18A	1.98
Dennd2c	295333	DENN/MADD domain containing 2C	1.97
Tiparp	310467	TCDD-inducible poly(ADP-ribose) polymerase	1.96
Ctsk	29175	cathepsin K	1.95
Pdrg1	296278	p53 and DNA damage regulated 1	1.95
Lbh	683626	limb bud and heart	1.95
Sox7	290317	SRY (sex determining region Y)-box 7	1.94
Itpkc	308451	inositol-trisphosphate 3-kinase C	1.94
Shc4	679845	SHC (Src homology 2 domain containing) family, member 4	1.94
Cited2	114490	Cbp/p300-interacting transactivator, with Glu/Asp-rich carboxy-terminal domain, 2	1.93
Dusp1	114856	dual specificity phosphatase 1	1.93
Rbl1	680111	retinoblastoma-like 1 (p107)	1.93
Vkorc1	309004	vitamin K epoxide reductase complex, subunit 1	1.92
Hip1r	81917	huntingtin interacting protein 1 related	1.91
Nedd9	291044	neural precursor cell expressed, developmentally down-regulated 9	1.91
Fam89b	309170	family with sequence similarity 89, member B	1.91
Plac8	360914	placenta-specific 8	1.91
Tmem100	497979	transmembrane protein 100	1.91
Nedd9	291044	neural precursor cell expressed, developmentally down-regulated 9	1.9
Sla	338477	src-like adaptor	1.9
Pdcd6ip	501083	programmed cell death 6 interacting protein	1.9
Zfp36l1	29344	zinc finger protein 36, C3H type-like 1	1.89
Bmp1	83470	bone morphogenetic protein 1	1.89
Tstd2	362514	thiosulfate sulfurtransferase (rhodanese)-like domain containing 2	1.89
Psme4	498433	proteasome (prosome, macropain) activator subunit 4	1.89
Epb4.1	313052	erythrocyte membrane protein band 4.1	1.88
Uhrf1bp1l	363009	UHRF1 binding protein 1-like	1.88
Rhoq	85428	ras homolog gene family, member Q	1.87
Xpo4	290280	exportin 4	1.87
Irf9	305896	interferon regulatory factor 9	1.87
Arhgef7	114559	Rho guanine nucleotide exchange factor (GEF) 7	1.86
Lpar1	116744	lysophosphatidic acid receptor 1	1.86
Enpp3	54410	ectonucleotide pyrophosphatase/phosphodiesterase 3	1.85
Ssr1	361233	signal sequence receptor, alpha	1.85
Ccdc75	362685	coiled-coil domain containing 75	1.85
S100a6	85247	S100 calcium binding protein A6	1.84
Lpar1	116744	lysophosphatidic acid receptor 1	1.84
Sestd1	295678	SEC14 and spectrin domains 1	1.84
Uck2	304944	uridine-cytidine kinase 2	1.84
Stc2	63878	stanniocalcin 2	1.83
Mllt3	114510	myeloid/lymphoid or mixed-lineage leukemia (trithorax homolog, Drosophila); translocated to, 3	1.83
Pycard	282817	PYD and CARD domain containing	1.83
Eci2	291075	enoyl-CoA delta isomerase 2	1.83
Chrdl1	363455	chordin-like 1	1.83
Cdkn3	289993	cyclin-dependent kinase inhibitor 3	1.82
Cbln2	291388	cerebellin 2 precursor	1.82
Klf6	58954	Kruppel-like factor 6	1.81
Cggbp1	288353	CGG triplet repeat binding protein 1	1.81
Enah	360891	enabled homolog (Drosophila)	1.81
LOC100125364	100125364	hypothetical protein LOC100125364	1.81
Plod1	116552	procollagen-lysine, 2-oxoglutarate 5-dioxygenase 1	1.8
Gpr64	266735	G protein-coupled receptor 64	1.8
Rhoq	85428	ras homolog gene family, member Q	1.79
Gmfg	113940	glia maturation factor, gamma	1.79
Ppil1	309651	peptidylprolyl isomerase (cyclophilin)-like 1	1.79
Ptprf	360406	protein tyrosine phosphatase, receptor type, F	1.79
Fam211a	691777	family with sequence similarity 211, member A	1.79
Lrrfip1	367314	leucine rich repeat (in FLII) interacting protein 1	1.78
Acan	58968	aggrecan	1.77
Ccnf	117524	cyclin F	1.77
Gpr56	260326	G protein-coupled receptor 56	1.77
Impad1	312952	inositol monophosphatase domain containing 1	1.77
RGD1311122	364154	similar to RIKEN cDNA 1110003E01	1.77
Emp3	81505	epithelial membrane protein 3	1.76
Ptpn2	117063	protein tyrosine phosphatase, non-receptor type 2	1.76
Plat	25692	plasminogen activator, tissue	1.75
Rhoa	117273	ras homolog gene family, member A	1.75
RGD1565591	313757	similar to Ski protein	1.75
Rbms1	362138	RNA binding motif, single stranded interacting protein 1	1.75
Uhrf1bp1l	363009	UHRF1 binding protein 1-like	1.75
Stt3b	363160	STT3, subunit of the oligosaccharyltransferase complex, homolog B (S. cerevisiae)	1.75
Ptpn1	24697	protein tyrosine phosphatase, non-receptor type 1	1.74
Dlg2	64053	discs, large homolog 2 (Drosophila)	1.74
Gadd45g	291005	growth arrest and DNA-damage-inducible, gamma	1.73
Npl	304860	N-acetylneuraminate pyruvate lyase	1.73
Plekho1	310674	pleckstrin homology domain containing, family O member 1	1.73
Slc35a5	498081	solute carrier family 35, member A5	1.73
Gpr150	499486	G protein-coupled receptor 150	1.73
Tbc1d8	680133	TBC1 domain family, member 8	1.73
Jak2	24514	Janus kinase 2	1.72
Asl	59085	argininosuccinate lyase	1.72
Nfil3	114519	nuclear factor, interleukin 3 regulated	1.72
Tinf2	290232	TERF1 (TRF1)-interacting nuclear factor 2	1.72
Angptl4	362850	angiopoietin-like 4	1.72
Kdm6b	363630	lysine (K)-specific demethylase 6B	1.72
Acadvl	25363	acyl-CoA dehydrogenase, very long chain	1.71
Tmed10	84599	transmembrane emp24-like trafficking protein 10 (yeast)	1.71
Ift27	300062	intraflagellar transport 27 homolog (Chlamydomonas)	1.71
Khdrbs3	64015	KH domain containing, RNA binding, signal transduction associated 3	1.7
Tnpo1	309126	transportin 1	1.7
Cpne3	313087	copine III	1.7
Cdo1	81718	cysteine dioxygenase, type I	1.69
Pcgf3	305624	polycomb group ring finger 3	1.69
Rhobtb3	309922	Rho-related BTB domain containing 3	1.69
Leprotl1	361160	leptin receptor overlapping transcript-like 1	1.69
Mdfic	362325	MyoD family inhibitor domain containing	1.69
Col4a1	290905	collagen, type IV, alpha 1	1.68
Fbl	292747	fibrillarin	1.68
Slc38a2	29642	solute carrier family 38, member 2	1.67
Ap2a2	81637	adaptor-related protein complex 2, alpha 2 subunit	1.67
Opa1	171116	optic atrophy 1 homolog (human)	1.67
Rcan1	266766	regulator of calcineurin 1	1.67
Vezf1	287615	vascular endothelial zinc finger 1	1.67
Samd8	305684	sterile alpha motif domain containing 8	1.67
Mamdc2	309410	MAM domain containing 2	1.67
Larp1b	310348	La ribonucleoprotein domain family, member 1B	1.67
Iqgap1	361598	IQ motif containing GTPase activating protein 1	1.67
Dock6	367039	dedicator of cytokinesis 6	1.67
Hr	60563	hairless	1.66
Tgfb1i1	84574	transforming growth factor beta 1 induced transcript 1	1.66
Ddx39a	89827	DEAD (Asp-Glu-Ala-Asp) box polypeptide 39A	1.66
Aim1l	298543	absent in melanoma 1-like	1.66
Dyrk2	314862	dual-specificity tyrosine-(Y)-phosphorylation regulated kinase 2	1.66
Dyrk2	314862	dual-specificity tyrosine-(Y)-phosphorylation regulated kinase 2	1.66
Vasp	361517	vasodilator-stimulated phosphoprotein	1.66
Cadm1	363058	cell adhesion molecule 1	1.66
Reg3g	24620	regenerating islet-derived 3 gamma	1.65
Lmna	60374	lamin A	1.65
Sh3glb1	292156	SH3-domain GRB2-like endophilin B1	1.65
Slc1a5	292657	solute carrier family 1 (neutral amino acid transporter), member 5	1.65
Cib2	300719	calcium and integrin binding family member 2	1.64
Dyrk2	314862	dual-specificity tyrosine-(Y)-phosphorylation regulated kinase 2	1.64
Dbndd1	361437	dysbindin (dystrobrevin binding protein 1) domain containing 1	1.64
Gatad1	500005	GATA zinc finger domain containing 1	1.64
Igfbp3	24484	insulin-like growth factor binding protein 3	1.63
Rab7a	29448	RAB7A, member RAS oncogene family	1.63
Map1lc3b	64862	microtubule-associated protein 1 light chain 3 beta	1.63
Gng5	79218	guanine nucleotide binding protein (G protein), gamma 5	1.63
Mllt3	114510	myeloid/lymphoid or mixed-lineage leukemia (trithorax homolog, Drosophila); translocated to, 3	1.63
P2ry6	117264	pyrimidinergic receptor P2Y, G-protein coupled, 6	1.63
Ggta1p	246766	glycoprotein, alpha-galactosyltransferase 1,3	1.63
Fras1	289486	Fraser syndrome 1	1.63
Sh3glb1	292156	SH3-domain GRB2-like endophilin B1	1.63
Pepd	292808	peptidase D	1.63
H19	309122	H19, imprinted maternally expressed transcript (non-protein coding)	1.63
Pcnx	314288	pecanex homolog (Drosophila)	1.63
Rbpj	679028	recombination signal binding protein for immunoglobulin kappa J region	1.63
Nts	299757	neurotensin	1.62
Cux1	116639	cut-like homeobox 1	1.61
Serping1	295703	serpin peptidase inhibitor, clade G, member 1	1.61
Ripk1	306886	receptor (TNFRSF)-interacting serine-threonine kinase 1	1.61
Ciapin1	307649	cytokine induced apoptosis inhibitor 1	1.61
Lrsam1	311866	leucine rich repeat and sterile alpha motif containing 1	1.61
RGD1566265	363487	similar to RIKEN cDNA 2610002M06	1.61
Itgb1	24511	integrin, beta 1	1.6
Ptafr	58949	platelet-activating factor receptor	1.6
Acvr1	79558	activin A receptor, type I	1.6
Ube2d3	81920	ubiquitin-conjugating enzyme E2D 3	1.6
Cpsf6	299811	cleavage and polyadenylation specific factor 6, 68kDa	1.6
Nuf2	304951	NUF2, NDC80 kinetochore complex component, homolog (S. cerevisiae)	1.6
Ccm2	305505	cerebral cavernous malformation 2	1.6
Fermt3	309186	fermitin family member 3	1.6
Cenpn	361416	centromere protein N	1.6
Slc39a1	361986	solute carrier family 39 (zinc transporter), member 1	1.6
Bzw1	363232	basic leucine zipper and W2 domains 1	1.6
Maff	366960	v-maf musculoaponeurotic fibrosarcoma oncogene homolog F (avian)	1.6
Trim47	690374	tripartite motif-containing 47	1.6
Chga	24258	chromogranin A (parathyroid secretory protein 1)	1.59
Mark1	117016	MAP/microtubule affinity-regulating kinase 1	1.59
Sphk1	170897	sphingosine kinase 1	1.59
Flna	293860	filamin A, alpha	1.59
Slfn13	303378	schlafen family member 13	1.59
Lin54	305171	lin-54 homolog (C. elegans)	1.59
Sept10_	309891	septin 10	1.59
Mcm2	312538	minichromosome maintenance complex component 2	1.59
Piezo1	361430	piezo-type mechanosensitive ion channel component 1	1.59
Agfg1	363266	ArfGAP with FG repeats 1	1.59
Fam167a	498533	family with sequence similarity 167, member A	1.59
Col18a1	85251	collagen, type XVIII, alpha 1	1.58
Tjp2	115769	tight junction protein 2	1.58
Tln1	313494	talin 1	1.58
Cnpy4	363886	canopy 4 homolog (zebrafish)	1.58
Gal	29141	galanin prepropeptide	1.57
Akap12	83425	A kinase (PRKA) anchor protein 12	1.57
Nfasc	116690	neurofascin	1.57
Rnf38	171501	ring finger protein 38	1.57
Ostf1	259275	osteoclast stimulating factor 1	1.57
Nacad	289786	NAC alpha domain containing	1.57
Parp8	294762	poly (ADP-ribose) polymerase family, member 8	1.57
Ipo5	306182	importin 5	1.57
Pcdhb22	307486	protocadherin beta 22	1.57
Rrbp1	311483	ribosome binding protein 1	1.57
Pxn	360820	paxillin	1.57
Trim25	494338	tripartite motif-containing 25	1.57
Atp1b3	25390	ATPase, Na+/K+ transporting, beta 3 polypeptide	1.56
Rab10	50993	RAB10, member RAS oncogene family	1.56
Furin	54281	furin (paired basic amino acid cleaving enzyme)	1.56
Mcl1	60430	myeloid cell leukemia sequence 1	1.56
Vcan	114122	versican	1.56
Zfand3	361816	zinc finger, AN1-type domain 3	1.56
Casp3	25402	caspase 3	1.55
Ascl1	64186	achaete-scute complex homolog 1 (Drosophila)	1.55
Sfxn3	65042	sideroflexin 3	1.55
Tpbg	83684	trophoblast glycoprotein	1.55
Brix1	294799	BRX1, biogenesis of ribosomes, homolog (S. cerevisiae)	1.55
Tgif1	316742	TGFB-induced factor homeobox 1	1.55
Sar1a	361842	SAR1 homolog A (S. cerevisiae)	1.55
Zfp652	497984	zinc finger protein 652	1.55
Id2	25587	inhibitor of DNA binding 2	1.54
Nfasc	116690	neurofascin	1.54
Atp6v1b2	117596	ATPase, H transporting, lysosomal V1 subunit B2	1.54
Ptprg	171357	protein tyrosine phosphatase, receptor type, G	1.54
Mlec	304543	malectin	1.54
Mdm1	314859	Mdm1 nuclear protein homolog (mouse)	1.54
Eri1	361159	exoribonuclease 1	1.54
P4ha3	361612	prolyl 4-hydroxylase, alpha polypeptide III	1.54
Gtpbp2	363195	GTP binding protein 2	1.54
Usp9x	363445	ubiquitin specific peptidase 9, X-linked	1.54
Wdr26	498301	WD repeat domain 26	1.54
Cd36	29184	CD36 molecule (thrombospondin receptor)	1.53
Ppp6c	171121	protein phosphatase 6, catalytic subunit	1.53
Amn1	302032	antagonist of mitotic exit network 1 homolog (S. cerevisiae)	1.53
Oxnad1	306270	oxidoreductase NAD-binding domain containing 1	1.53
Plscr3	360549	phospholipid scramblase 3	1.53
Il6st	25205	interleukin 6 signal transducer	1.52
Ick	84411	intestinal cell kinase	1.52
Txnip	117514	thioredoxin interacting protein	1.52
Fzd3	266715	frizzled family receptor 3	1.52
Hmgb3	305373	high mobility group box 3	1.52
Sppl2b	362828	signal peptide peptidase-like 2B	1.52
Agfg1	363266	ArfGAP with FG repeats 1	1.52
Whsc1	680537	Wolf-Hirschhorn syndrome candidate 1 (human)	1.52
Mplkip	684996	M-phase specific PLK1 interacting protein	1.52
Arf6	79121	ADP-ribosylation factor 6	1.51
Yme1l1	114217	YME1-like 1 (S. cerevisiae)	1.51
Mllt3	114510	myeloid/lymphoid or mixed-lineage leukemia (trithorax homolog, Drosophila); translocated to, 3	1.51
Carhsp1	260416	calcium regulated heat stable protein 1	1.51
Shroom3	305230	shroom family member 3	1.51
Terf2ip	307861	telomeric repeat binding factor 2, interacting protein	1.51
RGD1562502	363485	similar to RIKEN cDNA 2610029G23	1.51
Magi3	245903	membrane associated guanylate kinase, WW and PDZ domain containing 3	1.5
Mcm7	288532	minichromosome maintenance complex component 7	1.5
Rtn2	308410	reticulon 2	1.5
Prkd3	313834	protein kinase D3	1.5
Smek1	314388	SMEK homolog 1, suppressor of mek1 (Dictyostelium)	1.5
Emid1	685462	EMI domain containing 1	1.5
Chmp1b	689364	charged multivesicular body protein 1B	1.5
C2	24231	complement component 2	1.49
Kcnk1	59324	potassium channel, subfamily K, member 1	1.49
Dclk1	83825	doublecortin-like kinase 1	1.49
Gpsm1	246254	G-protein signaling modulator 1	1.49
Folr2	293154	folate receptor 2 (fetal)	1.49
Ano4	299714	anoctamin 4	1.49
Srprb	300965	signal recognition particle receptor, B subunit	1.49
Pbx3	311876	pre-B-cell leukemia homeobox 3	1.49
Acap3	313772	ArfGAP with coiled-coil, ankyrin repeat and PH domains 3	1.49
Phf14	500030	PHD finger protein 14	1.49
Ctsc	25423	cathepsin C	1.48
Nfkbia	25493	nuclear factor of kappa light polypeptide gene enhancer in B-cells inhibitor, alpha	1.48
Tac2	29191	tachykinin 2	1.48
Vcan	114122	versican	1.48
Il2rg	140924	interleukin 2 receptor, gamma	1.48
Rnf165	307251	ring finger protein 165	1.48
Palmd	310811	palmdelphin	1.48
Baz1a	314126	bromodomain adjacent to zinc finger domain, 1A	1.48
Dnajb1	361384	DnaJ (Hsp40) homolog, subfamily B, member 1	1.48
Ehd2	361512	EH-domain containing 2	1.48
Pcdhb19	548106	protocadherin beta 19	1.48
Serp1	80881	stress-associated endoplasmic reticulum protein 1	1.47
Ubqln1	114590	ubiquilin 1	1.47
Zfp180	246279	zinc finger protein 180	1.47
Gmnn	291137	geminin	1.47
Cars	293638	cysteinyl-tRNA synthetase	1.47
Cttnbp2nl	310760	CTTNBP2 N-terminal like	1.47
Sulf2	311642	sulfatase 2	1.47
Panx1	315435	Pannexin 1	1.47
Ulk1	360827	Unc-51 like kinase 1 (C. elegans)	1.47
Wdr26	498301	WD repeat domain 26	1.47
Smad1	25671	SMAD family member 1	1.46
Ccnd1	58919	cyclin D1	1.46
Mcl1	60430	myeloid cell leukemia sequence 1	1.46
Tmem208	291963	transmembrane protein 208	1.46
Taf5	294018	TAF5 RNA polymerase II, TATA box binding protein (TBP)-associated factor	1.46
Cenpk	294712	centromere protein K	1.46
Bop1	300050	block of proliferation 1	1.46
Socs6	307200	suppressor of cytokine signaling 6	1.46
Tnpo1	309126	transportin 1	1.46
Tollip	361677	toll interacting protein	1.46
Syncrip	363113	synaptotagmin binding, cytoplasmic RNA interacting protein	1.46
Vkorc1l1	399684	vitamin K epoxide reductase complex, subunit 1-like 1	1.46
Pdha1	29554	pyruvate dehydrogenase (lipoamide) alpha 1	1.45
Arpp19	60336	cAMP-regulated phosphoprotein 19	1.45
Tekt1	85270	tektin 1	1.45
Rab31	246324	RAB31, member RAS oncogene family	1.45
Prpf4b	291078	PRP4 pre-mRNA processing factor 4 homolog B (yeast)	1.45
Cdt1	292071	chromatin licensing and DNA replication factor 1	1.45
Ubl4a	293864	ubiquitin-like 4A	1.45
Cpsf6	299811	cleavage and polyadenylation specific factor 6, 68kDa	1.45
MGC95208	304176	similar to 4930453N24Rik protein	1.45
Myof	309499	myoferlin	1.45
Anks1a	309639	ankyrin repeat and sterile alpha motif domain containing 1A	1.45
Kif23	315740	kinesin family member 23	1.45
Asb1	316628	ankyrin repeat and SOCS box-containing 1	1.45
Slc35e3	362883	solute carrier family 35, member E3	1.45
Txnrd1	58819	thioredoxin reductase 1	1.44
Mapk6	58840	mitogen-activated protein kinase 6	1.44
Cd151	64315	CD151 molecule (Raph blood group)	1.44
Mtpn	79215	myotrophin	1.44
Nfkbib	81525	nuclear factor of kappa light polypeptide gene enhancer in B-cells inhibitor, beta	1.44
Cd93	84398	CD93 molecule	1.44
Klf4	114505	Kruppel-like factor 4 (gut)	1.44
Vwf	116669	von Willebrand factor	1.44
Zdhhc2	246326	zinc finger, DHHC-type containing 2	1.44
RGD1562747	292328	similar to RIKEN cDNA 1110012L19	1.44
Ttll12	300105	tubulin tyrosine ligase-like family, member 12	1.44
Bnip2	300811	BCL2/adenovirus E1B interacting protein 2	1.44
Snx7	310815	sorting nexin 7	1.44
RGD1560909	363221	similar to DNA segment, Chr 1, Brigham & Womens Genetics 0212 expressed	1.44
Igfbp3	24484	insulin-like growth factor binding protein 3	1.43
St6gal1	25197	ST6 beta-galactosamide alpha-2,6-sialyltranferase 1	1.43
Apobec1	25383	apolipoprotein B mRNA editing enzyme, catalytic polypeptide 1	1.43
Fxyd2	29639	FXYD domain-containing ion transport regulator 2	1.43
Azin1	58961	antizyme inhibitor 1	1.43
Eif2b2	84005	eukaryotic translation initiation factor 2B, subunit 2 beta	1.43
Adipor1	289036	adiponectin receptor 1	1.43
Ube2k	289623	ubiquitin-conjugating enzyme E2K	1.43
Tcof1	291571	Treacher Collins-Franceschetti syndrome 1	1.43
RGD1312005	291580	similar to DD1	1.43
RGD1561507	292078	similar to hypothetical protein FLJ31606	1.43
Rai14	294804	retinoic acid induced 14	1.43
Gmps	295088	guanine monphosphate synthetase	1.43
N4bp3	303112	Nedd4 binding protein 3	1.43
Fbxo30	308283	F-box protein 30	1.43
RGD1565591	313757	similar to Ski protein	1.43
Emp2	360468	epithelial membrane protein 2	1.43
Aldh18a1	361755	aldehyde dehydrogenase 18 family, member A1	1.43
Med8	362575	mediator complex subunit 8	1.43
Ezr	54319	ezrin	1.42
Glrx	64045	glutaredoxin (thioltransferase)	1.42
Clec10a	64195	C-type lectin domain family 10, member A	1.42
Dnajc5	79130	DnaJ (Hsp40) homolog, subfamily C, member 5	1.42
Kif2a	84391	kinesin family member 2A	1.42
Xpo1	85252	exportin 1, CRM1 homolog (yeast)	1.42
Rap1b	171337	RAP1B, member of RAS oncogene family	1.42
Ddx59	289402	DEAD (Asp-Glu-Ala-Asp) box polypeptide 59	1.42
Xbp1	289754	X-box binding protein 1	1.42
Mical1	294520	microtubule associated monoxygenase, calponin and LIM domain containing 1	1.42
Pole3	298098	polymerase (DNA directed), epsilon 3 (p17 subunit)	1.42
Tspan6	302313	tetraspanin 6	1.42
Tomm70a	304017	translocase of outer mitochondrial membrane 70 homolog A (S. cerevisiae)	1.42
Ttc9c	309196	tetratricopeptide repeat domain 9C	1.42
Atg12	361321	autophagy related 12	1.42
Cmc1	363162	COX assembly mitochondrial protein homolog (S. cerevisiae)	1.42
Phf14	500030	PHD finger protein 14	1.42
Surf4	619346	surfeit 4	1.42
Syn3	29130	synapsin III	1.41
Ptp4a1	29463	protein tyrosine phosphatase type IVA, member 1	1.41
Hdlbp	64474	high density lipoprotein binding protein	1.41
St13	81800	suppression of tumorigenicity 13	1.41
Yme1l1	114217	YME1-like 1 (S. cerevisiae)	1.41
Tmem158	117582	transmembrane protein 158	1.41
Mapkapk2	289014	mitogen-activated protein kinase-activated protein kinase 2	1.41
Perp	292949	PERP, TP53 apoptosis effector	1.41
Spsb2	297592	splA/ryanodine receptor domain and SOCS box containing 2	1.41
Pogk	304941	pogo transposable element with KRAB domain	1.41
RGD1305110	305579	similar to KIAA1841 protein	1.41
Tcta	306587	T-cell leukemia translocation altered gene	1.41
Dclk2	310698	doublecortin-like kinase 2	1.41
Ctnnd1	311163	catenin (cadherin associated protein), delta 1	1.41
RGD1305899	311715	similar to Protein C20orf158	1.41
Epb4.1	313052	erythrocyte membrane protein band 4.1	1.41
Ptrh1	362113	peptidyl-tRNA hydrolase 1 homolog (S. cerevisiae)	1.41
Taf9	373541	TAF9 RNA polymerase II, TATA box binding protein (TBP)-associated factor	1.41
Arhgap42	500943	Rho GTPase activating protein 42	1.41
RGD1309537	501203	similar to Myosin regulatory light chain 2-A, smooth muscle isoform (Myosin RLC-A)	1.41
Ttll11	689746	tubulin tyrosine ligase-like family, member 11	1.41
Hilpda	100361568	hypoxia inducible lipid droplet-associated	1.41
Ldha	24533	lactate dehydrogenase A	1.4
Cstb	25308	cystatin B (stefin B)	1.4
Pnoc	25516	prepronociceptin	1.4
Slc7a5	50719	solute carrier family 7 (amino acid transporter light chain, L system), member 5	1.4
Mtpn	79215	myotrophin	1.4
Dclk1	83825	doublecortin-like kinase 1	1.4
Bud31	89819	BUD31 homolog (S. cerevisiae)	1.4
Plaa	116645	phospholipase A2, activating protein	1.4
Lama5	140433	laminin, alpha 5	1.4
Ripk3	246240	receptor-interacting serine-threonine kinase 3	1.4
Cnot6	287249	CCR4-NOT transcription complex, subunit 6	1.4
Rif1	295602	RAP1 interacting factor homolog (yeast)	1.4
Lca5	300866	Leber congenital amaurosis 5	1.4
Foxk2	303753	forkhead box K2	1.4
Etf1	307503	eukaryotic translation termination factor 1	1.4
Shprh	308282	SNF2 histone linker PHD RING helicase	1.4
Armc8	315949	armadillo repeat containing 8	1.4
Cmtm6	316035	CKLF-like MARVEL transmembrane domain containing 6	1.4
Ccar1	361849	cell division cycle and apoptosis regulator 1	1.4
Adra1b	24173	adrenoceptor alpha 1B	1.39
C2	24231	complement component 2	1.39
Ednra	24326	endothelin receptor type A	1.39
Smad1	25671	SMAD family member 1	1.39
Tmsb10	50665	thymosin, beta 10	1.39
Ccr1	57301	chemokine (C-C motif) receptor 1	1.39
Ccnd1	58919	cyclin D1	1.39
Arpp19	60336	cAMP-regulated phosphoprotein 19	1.39
Pias3	83614	protein inhibitor of activated STAT, 3	1.39
Lrrc59	287633	leucine rich repeat containing 59	1.39
Crkl	287942	v-crk sarcoma virus CT10 oncogene homolog (avian)-like	1.39
Usp6nl	291309	USP6 N-terminal like	1.39
Cuedc2	294009	CUE domain containing 2	1.39
Ttf2	295324	transcription termination factor, RNA polymerase II	1.39
Map4k4	301363	mitogen-activated protein kinase kinase kinase kinase 4	1.39
Tanc2	303599	tetratricopeptide repeat, ankyrin repeat and coiled-coil containing 2	1.39
Fam63a	310665	family with sequence similarity 63, member A	1.39
Pdhx	311254	pyruvate dehydrogenase complex, component X	1.39
Cdca7	311742	cell division cycle associated 7	1.39
Dysf	312492	dysferlin	1.39
Shc2	314612	SHC (Src homology 2 domain containing) transforming protein 2	1.39
Sidt2	315617	SID1 transmembrane family, member 2	1.39
Cbx1	360609	chromobox homolog 1	1.39
Ifngr2	360697	interferon gamma receptor 2	1.39
Ckap4	362859	cytoskeleton-associated protein 4	1.39
Rbm4b	474154	RNA binding motif protein 4B	1.39
Psme4	498433	proteasome (prosome, macropain) activator subunit 4	1.39
Lhfp	499615	lipoma HMGIC fusion partner	1.39
Ptpla	680115	protein tyrosine phosphatase-like (proline instead of catalytic arginine), member a	1.39
LOC688637	688637	similar to WD repeat domain 36	1.39
Ddx19b	690693	DEAD (Asp-Glu-Ala-As) box polypeptide 19B	1.39
Ntrk2	25054	neurotrophic tyrosine kinase, receptor, type 2	1.38
Casp1	25166	caspase 1	1.38
Nsg1	25247	neuron specific gene family member 1	1.38
Sept9_	83788	septin 9	1.38
Yme1l1	114217	YME1-like 1 (S. cerevisiae)	1.38
Rps13	161477	ribosomal protein S13	1.38
Alk	266802	anaplastic lymphoma receptor tyrosine kinase	1.38
Metap1	295500	methionyl aminopeptidase 1	1.38
Slx4	302953	SLX4 structure-specific endonuclease subunit homolog (S. cerevisiae)	1.38
Zfp207	303763	zinc finger protein 207	1.38
Pbrm1	306254	polybromo 1	1.38
Ddx17	315133	DEAD (Asp-Glu-Ala-Asp) box polypeptide 17	1.38
Pldn	317630	pallidin homolog (mouse)	1.38
Zxdc	362399	ZXD family zinc finger C	1.38
Syncrip	363113	synaptotagmin binding, cytoplasmic RNA interacting protein	1.38
Ccng2	29157	cyclin G2	1.37
Psma3	29670	proteasome (prosome, macropain) subunit, alpha type 3	1.37
Smad4	50554	SMAD family member 4	1.37
Slc3a2	50567	solute carrier family 3 (activators of dibasic and neutral amino acid transport), member 2	1.37
Kpna2	85245	karyopherin alpha 2	1.37
Arhgap31	288093	Rho GTPase activating protein 31	1.37
Vps37a	290775	vacuolar protein sorting 37 homolog A (S. cerevisiae)	1.37
Iws1	291705	IWS1 homolog (S. cerevisiae)	1.37
Wwox	292041	WW domain-containing oxidoreductase	1.37
Psmd8	292766	proteasome (prosome, macropain) 26S subunit, non-ATPase, 8	1.37
Sf3a1	305479	splicing factor 3a, subunit 1	1.37
Pbrm1	306254	polybromo 1	1.37
Frmd8	309172	FERM domain containing 8	1.37
Zc3h7b	315158	zinc finger CCCH-type containing 7B	1.37
Ppp2r3c	362739	protein phosphatase 2, regulatory subunit B'', gamma	1.37
Agfg1	363266	ArfGAP with FG repeats 1	1.37
Myadm	369016	myeloid-associated differentiation marker	1.37
Rps6ka3	501560	ribosomal protein S6 kinase polypeptide 3	1.37
Slc7a3	29485	solute carrier family 7 (cationic amino acid transporter, y+ system), member 3	1.36
Cask	29647	calcium/calmodulin-dependent serine protein kinase (MAGUK family)	1.36
Cript	56725	cysteine-rich PDZ-binding protein	1.36
Rem2	64626	RAS (RAD and GEM) like GTP binding 2	1.36
Clcn3	84360	chloride channel, voltage-sensitive 3	1.36
Shc1	85385	SHC (Src homology 2 domain containing) transforming protein 1	1.36
E2f5	116651	E2F transcription factor 5	1.36
Ptpn12	117255	protein tyrosine phosphatase, non-receptor type 12	1.36
Chst10	140568	carbohydrate sulfotransferase 10	1.36
Atxn10	170821	ataxin 10	1.36
Cgref1	245918	cell growth regulator with EF hand domain 1	1.36
Rab31	246324	RAB31, member RAS oncogene family	1.36
Mospd3	288557	motile sperm domain containing 3	1.36
Hs2st1	292155	heparan sulfate 2-O-sulfotransferase 1	1.36
Asf1a	294408	ASF1 anti-silencing function 1 homolog A (S. cerevisiae)	1.36
Ube2h	296956	ubiquitin-conjugating enzyme E2H	1.36
Cpa2	296959	carboxypeptidase A2 (pancreatic)	1.36
Leo1	300837	Leo1, Paf1/RNA polymerase II complex component, homolog (S. cerevisiae)	1.36
Zscan21	304342	zinc finger and SCAN domain containing 21	1.36
Kdm5b	304809	lysine (K)-specific demethylase 5B	1.36
Rnf165	307251	ring finger protein 165	1.36
Fam118b	315549	family with sequence similarity 118, member B	1.36
Tnfsf9	353218	tumor necrosis factor (ligand) superfamily, member 9	1.36
Jmjd6	360665	jumonji domain containing 6	1.36
Ncapd2	362438	non-SMC condensin I complex, subunit D2	1.36
Ascc2	498402	activating signal cointegrator 1 complex subunit 2	1.36
Kdm1a	500569	lysine (K)-specific demethylase 1A	1.36
Sgcb	680229	sarcoglycan, beta (dystrophin-associated glycoprotein)	1.36
Lyrm2	690354	LYR motif containing 2	1.36
Gja4	25655	gap junction protein, alpha 4	1.35
Pdlim1	54133	PDZ and LIM domain 1	1.35
Cited1	64466	Cbp/p300-interacting transactivator with Glu/Asp-rich carboxy-terminal domain 1	1.35
Prep	83471	prolyl endopeptidase	1.35
Col5a2	85250	collagen, type V, alpha 2	1.35
Stau2	171500	staufen, RNA binding protein, homolog 2 (Drosophila)	1.35
Cmip	292051	c-Maf-inducing protein	1.35
Pih1d1	292898	PIH1 domain containing 1	1.35
Ppdpf	296470	pancreatic progenitor cell differentiation and proliferation factor homolog (zebrafish)	1.35
Smarce1	303518	SWI/SNF related, matrix associated, actin dependent regulator of chromatin, subfamily e, member 1	1.35
Apbb2	305338	amyloid beta (A4) precursor protein-binding, family B, member 2	1.35
Sh3bp2	305450	SH3-domain binding protein 2	1.35
Zfp110	308362	zinc finger protein 110	1.35
Ascc3	309887	activating signal cointegrator 1 complex subunit 3	1.35
Cpne3	313087	copine III	1.35
Mad2l2	313702	MAD2 mitotic arrest deficient-like 2 (yeast)	1.35
Srsf6	362264	serine/arginine-rich splicing factor 6	1.35
Ptpn1	24697	protein tyrosine phosphatase, non-receptor type 1	1.34
P4hb	25506	prolyl 4-hydroxylase, beta polypeptide	1.34
Smad2	29357	SMAD family member 2	1.34
Arpp19	60336	cAMP-regulated phosphoprotein 19	1.34
Nab1	64824	Ngfi-A binding protein 1	1.34
Neo1	81735	neogenin 1	1.34
Bcl10	83477	B-cell CLL/lymphoma 10	1.34
Cacng5	140726	calcium channel, voltage-dependent, gamma subunit 5	1.34
Erg	170909	v-ets erythroblastosis virus E26 oncogene homolog (avian)	1.34
Ppp3cc	171378	protein phosphatase 3, catalytic subunit, gamma isozyme	1.34
Ap1g1	171494	adaptor-related protein complex 1, gamma 1 subunit	1.34
Kctd5	287109	potassium channel tetramerisation domain containing 5	1.34
Col4a1	290905	collagen, type IV, alpha 1	1.34
Pole2	299112	polymerase (DNA directed), epsilon 2 (p59 subunit)	1.34
E2f8	308607	E2F transcription factor 8	1.34
Acap3	313772	ArfGAP with coiled-coil, ankyrin repeat and PH domains 3	1.34
Loxl1	315714	lysyl oxidase-like 1	1.34
Rlim	317241	ring finger protein, LIM domain interacting	1.34
Gas8	361438	growth arrest specific 8	1.34
Alg14	362031	asparagine-linked glycosylation 14 homolog (S. cerevisiae)	1.34
Gle1	362098	GLE1 RNA export mediator homolog (yeast)	1.34
Caprin1	362173	cell cycle associated protein 1	1.34
Znrf1	690769	zinc and ring finger 1, E3 ubiquitin protein ligase	1.34
Bgn	25181	biglycan	1.33
Ap2s1	65046	adaptor-related protein complex 2, sigma 1 subunit	1.33
Eif4ebp1	116636	eukaryotic translation initiation factor 4E binding protein 1	1.33
Fzd6	282581	frizzled family receptor 6	1.33
Cxxc1	291440	CXXC finger protein 1	1.33
Ubfd1	293454	ubiquitin family domain containing 1	1.33
RGD1307461	300990	similar to RIKEN cDNA 6430571L13 gene; similar to g20 protein	1.33
Glis2	302946	GLIS family zinc finger 2	1.33
Orai1	304496	ORAI calcium release-activated calcium modulator 1	1.33
Ripk1	306886	receptor (TNFRSF)-interacting serine-threonine kinase 1	1.33
Me2	307270	malic enzyme 2, NAD(+)-dependent, mitochondrial	1.33
Usp38	307764	ubiquitin specific peptidase 38	1.33
Blm	308755	Bloom syndrome, RecQ helicase-like	1.33
Fbxl19	308999	F-box and leucine-rich repeat protein 19	1.33
RGD1308117	361066	similar to 9930012K11Rik protein	1.33
Dazap1	362836	DAZ associated protein 1	1.33
Rbm9	362950	RNA binding motif protein 9	1.33
Elavl1	363854	ELAV (embryonic lethal, abnormal vision, Drosophila)-like 1 (Hu antigen R)	1.33
Rac1	363875	ras-related C3 botulinum toxin substrate 1	1.33
Tcf19	406195	transcription factor 19	1.33
Aplf	500247	aprataxin and PNKP like factor	1.33
Inhbb	25196	inhibin beta-B	1.32
Rnf4	29274	ring finger protein 4	1.32
Psme1	29630	proteasome (prosome, macropain) activator subunit 1	1.32
Prpsap1	64390	phosphoribosyl pyrophosphate synthetase-associated protein 1	1.32
Nap1l1	89825	nucleosome assembly protein 1-like 1	1.32
Lonp1	170916	lon peptidase 1, mitochondrial	1.32
Fam125a	290635	family with sequence similarity 125, member A	1.32
Rpp40	291071	ribonuclease P 40 subunit (human)	1.32
Ttc37	294595	tetratricopeptide repeat domain 37	1.32
Fam46a	300870	family with sequence similarity 46, member A	1.32
Zdhhc3	301081	zinc finger, DHHC-type containing 3	1.32
Msl1	303514	male-specific lethal 1 homolog (Drosophila)	1.32
Filip1l	304020	filamin A interacting protein 1-like	1.32
Lyl1	304663	lymphoblastic leukemia derived sequence 1	1.32
Klhl35	308850	kelch-like 35 (Drosophila)	1.32
L3mbtl3	309550	l(3)mbt-like 3 (Drosophila)	1.32
Rrp1b	309673	ribosomal RNA processing 1 homolog B (S. cerevisiae)	1.32
Pion	311984	pigeon homolog (Drosophila)	1.32
Cenpm	315164	centromere protein M	1.32
Mapk1ip1l	361028	mitogen-activated protein kinase 1 interacting protein 1-like	1.32
Nsmce1	361645	non-SMC element 1 homolog (S. cerevisiae)	1.32
Atat1	361789	alpha tubulin acetyltransferase 1	1.32
Ect2	361921	epithelial cell transforming sequence 2 oncogene	1.32
Nkain1	500557	Na+/K+ transporting ATPase interacting 1	1.32
Lpgat1	679692	lysophosphatidylglycerol acyltransferase 1	1.32
Ppapdc1b	680466	phosphatidic acid phosphatase type 2 domain containing 1B	1.32
Tpmt	690050	thiopurine S-methyltransferase	1.32
Tap1	24811	transporter 1, ATP-binding cassette, sub-family B (MDR/TAP)	1.31
Il4ra	25084	interleukin 4 receptor, alpha	1.31
Nes	25491	nestin	1.31
Pik3r1	25513	phosphoinositide-3-kinase, regulatory subunit 1 (alpha)	1.31
Tle4	25565	transducin-like enhancer of split 4 (E(sp1) homolog, Drosophila)	1.31
Pitpna	29525	phosphatidylinositol transfer protein, alpha	1.31
Plk3	58936	polo-like kinase 3	1.31
Cyb5b	80773	cytochrome b5 type B (outer mitochondrial membrane)	1.31
Dclk1	83825	doublecortin-like kinase 1	1.31
Slc12a8	266733	solute carrier family 12 (potassium/chloride transporters), member 8	1.31
Ifi30	290644	interferon gamma inducible protein 30	1.31
Galnt2	292090	UDP-N-acetyl-alpha-D-galactosamine:polypeptide N-acetylgalactosaminyltransferase 2 (GalNAc-T2)	1.31
Tars	294810	threonyl-tRNA synthetase	1.31
Mnd1	295160	meiotic nuclear divisions 1 homolog (S. cerevisiae)	1.31
Unc45a	308759	unc-45 homolog A (C. elegans)	1.31
Mrpl49	309176	mitochondrial ribosomal protein L49	1.31
Ezh2	312299	enhancer of zeste homolog 2 (Drosophila)	1.31
Amz2	360650	archaelysin family metallopeptidase 2	1.31
Kif20a	361308	kinesin family member 20A	1.31
Tollip	361677	toll interacting protein	1.31
Gtf3c5	362095	general transcription factor IIIC, polypeptide 5	1.31
Rimklb	362428	ribosomal modification protein rimK-like family member B	1.31
Cav1	25404	caveolin 1, caveolae protein	1.3
Drd4	25432	dopamine receptor D4	1.3
Llgl1	54265	lethal giant larvae homolog 1 (Drosophila)	1.3
Preb	58842	prolactin regulatory element binding	1.3
Dap	64322	death-associated protein	1.3
Pdlim5	64353	PDZ and LIM domain 5	1.3
Mapk7	114509	mitogen-activated protein kinase 7	1.3
Cdkn1a	114851	cyclin-dependent kinase inhibitor 1A	1.3
H3f3b	117056	H3 histone, family 3B	1.3
Ppp4r1	140943	protein phosphatase 4, regulatory subunit 1	1.3
Usp15	171329	ubiquitin specific peptidase 15	1.3
Camk1	171503	calcium/calmodulin-dependent protein kinase I	1.3
Exoc3	252881	exocyst complex component 3	1.3
Dync1li1	252902	dynein cytoplasmic 1 light intermediate chain 1	1.3
Lrrc59	287633	leucine rich repeat containing 59	1.3
Lyar	289707	Ly1 antibody reactive homolog (mouse)	1.3
Ddx56	289780	DEAD (Asp-Glu-Ala-Asp) box helicase 56	1.3
Nup35	295692	nucleoporin 35	1.3
Chchd5	296147	coiled-coil-helix-coiled-coil-helix domain containing 5	1.3
Mybl2	296344	myeloblastosis oncogene-like 2	1.3
Nagk	297393	N-acetylglucosamine kinase	1.3
Lao1	298483	L-amino acid oxidase 1	1.3
Traf4	303285	Tnf receptor associated factor 4	1.3
Arvcf	303798	armadillo repeat gene deleted in velo-cardio-facial syndrome	1.3
Kdelr2	304290	KDEL (Lys-Asp-Glu-Leu) endoplasmic reticulum protein retention receptor 2	1.3
Tbc1d9	304645	TBC1 domain family, member 9 (with GRAM domain)	1.3
Fam98a	313873	family with sequence similarity 98, member A	1.3
Rdx	315655	radixin	1.3
Cyp20a1	316435	cytochrome P450, family 20, subfamily a, polypeptide 1	1.3
Tbx3	353305	T-box 3	1.3
Lrch4	360779	leucine-rich repeats and calponin homology (CH) domain containing 4	1.3
Gtlf3b	363614	gene trap locus F3b	1.3
Chmp7	364419	charged multivesicular body protein 7	1.3
RGD1562339	498107	RGD1562339	1.3
Lims1	499443	LIM and senescent cell antigen-like domains 1	1.3
Mthfd2	680308	methylenetetrahydrofolate dehydrogenase (NADP+ dependent) 2, methenyltetrahydrofolate cyclohydrolase	1.3
Ina	24503	internexin neuronal intermediate filament protein, alpha	1.29
Dyrk1a	25255	dual-specificity tyrosine-(Y)-phosphorylation regulated kinase 1A	1.29
Cd44	25406	Cd44 molecule	1.29
Rln1	25616	relaxin 1	1.29
Ide	25700	insulin degrading enzyme	1.29
Trpv2	29465	transient receptor potential cation channel, subfamily V, member 2	1.29
Parva	57341	parvin, alpha	1.29
Fhl2	63839	four and a half LIM domains 2	1.29
Metap2	64370	methionyl aminopeptidase 2	1.29
Trib1	78969	tribbles homolog 1 (Drosophila)	1.29
Polr1b	83582	polymerase (RNA) I polypeptide B	1.29
Casp6	83584	caspase 6	1.29
Dctn4	84428	dynactin 4 (p62)	1.29
Vamp5	89818	vesicle-associated membrane protein 5	1.29
Ppp1r15a	171071	protein phosphatase 1, regulatory subunit 15A	1.29
Wrap53	287432	WD repeat containing, antisense to TP53	1.29
LOC288913	288913	similar to LEYDIG CELL TUMOR 10 KD PROTEIN	1.29
Eprs	289352	glutamyl-prolyl-tRNA synthetase	1.29
Efs	290212	embryonal Fyn-associated substrate	1.29
Haus8	290626	HAUS augmin-like complex, subunit 8	1.29
Agpat6	290843	1-acylglycerol-3-phosphate O-acyltransferase 6 (lysophosphatidic acid acyltransferase, zeta)	1.29
Ankrd42	293117	ankyrin repeat domain 42	1.29
Cpxm2	293566	carboxypeptidase X (M14 family), member 2	1.29
Mad2l1	297176	MAD2 mitotic arrest deficient-like 1 (yeast)	1.29
Mrpl51	297601	mitochondrial ribosomal protein L51	1.29
Fam49a	298890	family with sequence similarity 49, member A	1.29
Dtymk	301622	deoxythymidylate kinase (thymidylate kinase)	1.29
Tmem129	305458	transmembrane protein 129	1.29
Rela	309165	v-rel reticuloendotheliosis viral oncogene homolog A (avian)	1.29
Lppr5	310812	lipid phosphate phosphatase-related protein type 5	1.29
Pf4	360918	platelet factor 4	1.29
Anp32e	361999	acidic (leucine-rich) nuclear phosphoprotein 32 family, member E	1.29
Polr3b	362858	polymerase (RNA) III (DNA directed) polypeptide B	1.29
Sergef	365243	secretion regulating guanine nucleotide exchange factor	1.29
Sh3bp5l	690898	SH3 binding domain protein 5 like	1.29
Gspt1	24420	G1 to S phase transition 1	1.28
Rara	24705	retinoic acid receptor, alpha	1.28
Syk	25155	spleen tyrosine kinase	1.28
Emd	25437	emerin	1.28
Sema6c	29744	sema domain, transmembrane domain (TM), and cytoplasmic domain, (semaphorin) 6C	1.28
Cdk1	54237	cyclin-dependent kinase 1	1.28
Kcnn1	54261	potassium intermediate/small conductance calcium-activated channel, subfamily N, member 1	1.28
Nr1h2	58851	nuclear receptor subfamily 1, group H, member 2	1.28
Hsf2	64441	heat shock transcription factor 2	1.28
Ube2g1	64631	ubiquitin-conjugating enzyme E2G 1	1.28
Atf4	79255	activating transcription factor 4 (tax-responsive enhancer element B67)	1.28
Ddx39b	114612	DEAD (Asp-Glu-Ala-Asp) box polypeptide 39B	1.28
Kif5b	117550	kinesin family member 5B	1.28
Rbms2	288771	RNA binding motif, single stranded interacting protein 2	1.28
RGD1561507	292078	similar to hypothetical protein FLJ31606	1.28
Klhl25	293023	kelch-like 25 (Drosophila)	1.28
Mapkap1	296648	mitogen-activated protein kinase associated protein 1	1.28
Cpsf2	299256	cleavage and polyadenylation specific factor 2, 100kDa	1.28
Aaas	300259	achalasia, adrenocortical insufficiency, alacrimia	1.28
Esam	300519	endothelial cell adhesion molecule	1.28
Tspan14	306324	tetraspanin 14	1.28
Prc1	308761	protein regulator of cytokinesis 1	1.28
Ttc9c	309196	tetratricopeptide repeat domain 9C	1.28
L3mbtl3	309550	l(3)mbt-like 3 (Drosophila)	1.28
Rrbp1	311483	ribosome binding protein 1	1.28
Zfp410	314310	zinc finger protein 410	1.28
Kdelc1	316370	KDEL (Lys-Asp-Glu-Leu) containing 1	1.28
Atg12	361321	autophagy related 12	1.28
Mob3a	362833	MOB kinase activator 3A	1.28
Elk3	362871	ELK3, ETS-domain protein	1.28
Rangap1	362965	RAN GTPase activating protein 1	1.28
Rbm4b	474154	RNA binding motif protein 4B	1.28
Lix1l	499677	Lix1 homolog (mouse)-like	1.28
LOC681367	681367	hypothetical protein LOC681367	1.28
Ccdc167	689755	coiled-coil domain containing 167	1.28
Poc1b	100362836	POC1 centriolar protein homolog B (Chlamydomonas)	1.28
Canx	29144	calnexin	1.27
Mrpl37	56281	mitochondrial ribosomal protein L37	1.27
Ireb2	64831	iron responsive element binding protein 2	1.27
Kif2a	84391	kinesin family member 2A	1.27
Kif3c	85248	kinesin family member 3C	1.27
Vamp7	85491	vesicle-associated membrane protein 7	1.27
Rnf138	94196	ring finger protein 138	1.27
Mapk8	116554	mitogen-activated protein kinase 8	1.27
Diablo	288753	diablo, IAP-binding mitochondrial protein	1.27
Ercc1	292673	excision repair cross-complementing rodent repair deficiency, complementation group 1	1.27
Arhgap11a	296060	Rho GTPase activating protein 11A	1.27
Cpsf6	299811	cleavage and polyadenylation specific factor 6, 68kDa	1.27
Rbx1	300084	ring-box 1	1.27
Arcn1	300674	archain 1	1.27
Sept11_	305227	septin 11	1.27
Reep4	306014	receptor accessory protein 4	1.27
Fchsd1	307482	FCH and double SH3 domains 1	1.27
Iqgap3	310621	IQ motif containing GTPase activating protein 3	1.27
Plekho1	310674	pleckstrin homology domain containing, family O member 1	1.27
Dysf	312492	dysferlin	1.27
Chd7	312974	chromodomain helicase DNA binding protein 7	1.27
Dnajb1	361384	DnaJ (Hsp40) homolog, subfamily B, member 1	1.27
Afg3l1	361436	AFG3(ATPase family gene 3)-like 1 (S. cerevisiae)	1.27
Bub3	361662	budding uninhibited by benzimidazoles 3 homolog (S. cerevisiae)	1.27
Gemin6	362688	gem (nuclear organelle) associated protein 6	1.27
Dnmt3a	444984	DNA (cytosine-5-)-methyltransferase 3 alpha	1.27
Dnmt3b	444985	DNA (cytosine-5-)-methyltransferase 3 beta	1.27
Fam96b	680987	family with sequence similarity 96, member B	1.27
Nxnl2	689232	nucleoredoxin-like 2	1.27
Cox16	100302447	COX16 cytochrome c oxidase assembly homolog (S. cerevisiae)	1.27
Ftl	29292	ferritin, light polypeptide	1.26
Snx16	64088	sorting nexin 16	1.26
Cib1	81823	calcium and integrin binding 1 (calmyrin)	1.26
Slc27a1	94172	solute carrier family 27 (fatty acid transporter), member 1	1.26
Kif1b	117548	kinesin family member 1B	1.26
Slc40a1	170840	solute carrier family 39 (iron-regulated transporter), member 1	1.26
Pcyt1b	286936	phosphate cytidylyltransferase 1, choline, beta	1.26
Cct6a	288620	chaperonin containing Tcp1, subunit 6A (zeta 1)	1.26
RGD1305572	289315	similar to hypothetical protein MGC30618	1.26
Mcm5	291885	minichromosome maintenance complex component 5	1.26
Mcrs1	300222	microspherule protein 1	1.26
Kdm4b	301128	lysine (K)-specific demethylase 4B	1.26
RGD1309095	301381	similar to hypothetical protein BC015148	1.26
Tns1	301509	tensin 1	1.26
Trim16	303214	tripartite motif-containing 16	1.26
Hic1	303310	hypermethylated in cancer 1	1.26
Tor1aip2	304881	torsin A interacting protein 2	1.26
Ccdc90b	308820	coiled-coil domain containing 90B	1.26
Arhgef40	361034	Rho guanine nucleotide exchange factor (GEF) 40	1.26
Ssr1	361233	signal sequence receptor, alpha	1.26
Fanca	361435	Fanconi anemia, complementation group A	1.26
Tmem134	361695	transmembrane protein 134	1.26
Dapp1	362046	dual adaptor of phosphotyrosine and 3-phosphoinositides	1.26
Rnf24	362218	ring finger protein 24	1.26
Ccdc75	362685	coiled-coil domain containing 75	1.26
RGD1560108	499309	similar to RIKEN cDNA 2700081O15	1.26
Eny2	685258	enhancer of yellow 2 homolog (Drosophila)	1.26
LOC690422	690422	hypothetical protein LOC690422	1.26
Cad	24240	carbamoyl-phosphate synthetase 2, aspartate transcarbamylase, and dihydroorotase	1.25
Sp1	24790	Sp1 transcription factor	1.25
Adcy4	54223	adenylate cyclase 4	1.25
Casp7	64026	caspase 7	1.25
Araf	64363	v-raf murine sarcoma 3611 viral oncogene homolog	1.25
Myh10	79433	myosin, heavy chain 10, non-muscle	1.25
Srm	84596	spermidine synthase	1.25
Mapre1	114764	microtubule-associated protein, RP/EB family, member 1	1.25
Lim2	114903	lens intrinsic membrane protein 2	1.25
Crnkl1	116481	crooked neck pre-mRNA splicing factor-like 1 (Drosophila)	1.25
Trdmt1	291324	tRNA aspartic acid methyltransferase 1	1.25
Nsmce2	299957	non-SMC element 2, MMS21 homolog (S. cerevisiae)	1.25
Parp6	300759	poly (ADP-ribose) polymerase family, member 6	1.25
Spdl1	303037	spindle apparatus coiled-coil protein 1	1.25
Uba6	305268	ubiquitin-like modifier activating enzyme 6	1.25
Vcl	305679	vinculin	1.25
Rnf165	307251	ring finger protein 165	1.25
Ints4	308837	integrator complex subunit 4	1.25
Jrk	315073	jerky homolog (mouse)	1.25
Ube4a	315608	ubiquitination factor E4A	1.25
Nbeal2-ps1	316014	neurobeachin-like 2, pseudogene 1	1.25
Myo18a	360570	myosin XVIIIa	1.25
Fkbp10	360627	FK506 binding protein 10	1.25
Ube2t	360847	ubiquitin-conjugating enzyme E2T (putative)	1.25
Eif4g2	361628	eukaryotic translation initiation factor 4, gamma 2	1.25
B4galt5	362275	UDP-Gal:betaGlcNAc beta 1,4-galactosyltransferase, polypeptide 5	1.25
Fam115a	362353	family with sequence similarity 115, member A	1.25
Ckap4	362859	cytoskeleton-associated protein 4	1.25
Ttll1	362969	tubulin tyrosine ligase-like family, member 1	1.25
Rab6b	363123	RAB6B, member RAS oncogene family	1.25
Klf7	363243	Kruppel-like factor 7 (ubiquitous)	1.25
Ube2f	363284	ubiquitin-conjugating enzyme E2F (putative)	1.25
Lix1l	499677	Lix1 homolog (mouse)-like	1.25
Dph3	680594	DPH3, KTI11 homolog (S. cerevisiae)	1.25
Casp3	25402	caspase 3	1.24
Pcna	25737	proliferating cell nuclear antigen	1.24
Tubb5	29214	tubulin, beta 5 class I	1.24
Ptbp1	29497	polypyrimidine tract binding protein 1	1.24
Hgs	56084	hepatocyte growth factor-regulated tyrosine kinase substrate	1.24
Tep1	64523	telomerase associated protein 1	1.24
Fgfbp1	64535	fibroblast growth factor binding protein 1	1.24
Pigm	79112	phosphatidylinositol glycan anchor biosynthesis, class M	1.24
Mtr	81522	5-methyltetrahydrofolate-homocysteine methyltransferase	1.24
Col18a1	85251	collagen, type XVIII, alpha 1	1.24
Map3k1	116667	mitogen activated protein kinase kinase kinase 1	1.24
Ifnar1	288264	interferon (alpha, beta and omega) receptor 1	1.24
Aimp2	288480	aminoacyl tRNA synthetase complex-interacting multifunctional protein 2	1.24
Eprs	289352	glutamyl-prolyl-tRNA synthetase	1.24
RGD1311892	289399	similar to hypothetical protein FLJ10901	1.24
Psmd6	289924	proteasome (prosome, macropain) 26S subunit, non-ATPase, 6	1.24
Wwp2	291999	WW domain containing E3 ubiquitin protein ligase 2	1.24
Prkd2	292658	protein kinase D2	1.24
Cars	293638	cysteinyl-tRNA synthetase	1.24
Pear1	295293	platelet endothelial aggregation receptor 1	1.24
Ncoa5	296372	nuclear receptor coactivator 5	1.24
Armc10	296758	armadillo repeat containing 10	1.24
Ube2a	298317	ubiquitin-conjugating enzyme E2A	1.24
Nasp	298441	nuclear autoantigenic sperm protein (histone-binding)	1.24
Mknk2	299618	MAP kinase-interacting serine/threonine kinase 2	1.24
Mars	299851	methionyl-tRNA synthetase	1.24
Dtx2	304591	deltex homolog 2 (Drosophila)	1.24
Klf2	306330	Kruppel-like factor 2 (lung)	1.24
Col4a2	306628	collagen, type IV, alpha 2	1.24
Fndc1	308099	fibronectin type III domain containing 1	1.24
Ndn	308690	necdin homolog (mouse)	1.24
Zfp629	308998	zinc finger protein 629	1.24
Snx18	310097	sorting nexin 18	1.24
Accs	311218	1-aminocyclopropane-1-carboxylate synthase homolog (Arabidopsis)(non-functional)	1.24
Limd1	316101	LIM domains containing 1	1.24
Msi2	360596	Musashi homolog 2 (Drosophila)	1.24
Aldh16a1	361571	aldehyde dehydrogenase 16 family, member A1	1.24
Mt4	498911	metallothionein 4	1.24
Gins1	499914	GINS complex subunit 1 (Psf1 homolog)	1.24
Adat3	100125374	adenosine deaminase, tRNA-specific 3	1.24
Kap	24937	kidney androgen regulated protein	1.23
Timp3	25358	TIMP metallopeptidase inhibitor 3	1.23
Sfmbt1	58967	Scm-like with four mbt domains 1	1.23
Glrx	64045	glutaredoxin (thioltransferase)	1.23
Dnaja1	65028	DnaJ (Hsp40) homolog, subfamily A, member 1	1.23
Prrx2	113931	paired related homeobox 2	1.23
Zfp180	246279	zinc finger protein 180	1.23
Sgpl1	286896	sphingosine-1-phosphate lyase 1	1.23
Ubtd2	287178	ubiquitin domain containing 2	1.23
Ddx49	290660	DEAD (Asp-Glu-Ala-Asp) box polypeptide 49	1.23
Ptdss2	293620	phosphatidylserine synthase 2	1.23
Tigd5	300034	tigger transposable element derived 5	1.23
Pycrl	300035	pyrroline-5-carboxylate reductase-like	1.23
Slc25a17	300083	solute carrier family 25 (mitochondrial carrier, peroxisomal membrane protein), member 17	1.23
Srprb	300965	signal recognition particle receptor, B subunit	1.23
Map4k4	301363	mitogen-activated protein kinase kinase kinase kinase 4	1.23
Zkscan3	306977	zinc finger with KRAB and SCAN domains 3	1.23
RGD1565149	307923	similar to chromosome 16 open reading frame 7	1.23
Lama4	309816	laminin, alpha 4	1.23
RGD1305350	313699	similar to RIKEN cDNA 2510039O18	1.23
Sema6a	361324	sema domain, transmembrane domain (TM), and cytoplasmic domain, (semaphorin) 6A	1.23
Slc52a2	362942	solute carrier family 52, riboflavin transporter, member 2	1.23
Tcf7	363595	transcription factor 7 (T-cell specific, HMG-box)	1.23
Drg2	497915	developmentally regulated GTP binding protein 2	1.23
Gdpd5	499211	glycerophosphodiester phosphodiesterase domain containing 5	1.23
Cdc42se1	499672	CDC42 small effector 1	1.23
Med22	499762	mediator complex subunit 22	1.23
Map3k9	500690	mitogen-activated protein kinase kinase kinase 9	1.23
Zfp202	500981	zinc finger protein 202	1.23
Lpgat1	679692	lysophosphatidylglycerol acyltransferase 1	1.23
Fhl1	25177	four and a half LIM domains 1	1.22
Ube2i	25573	ubiquitin-conjugating enzyme E2I	1.22
Capns1	29156	calpain, small subunit 1	1.22
Cacna1g	29717	calcium channel, voltage-dependent, T type, alpha 1G subunit	1.22
Creb1	81646	cAMP responsive element binding protein 1	1.22
Rps6ka1	81771	ribosomal protein S6 kinase polypeptide 1	1.22
Cd93	84398	CD93 molecule	1.22
Snap29	116500	synaptosomal-associated protein 29	1.22
Nploc4	140639	nuclear protein localization 4 homolog (S. cerevisiae)	1.22
Lphn3	170641	latrophilin 3	1.22
Pcgf2	287662	polycomb group ring finger 2	1.22
Ormdl2	288783	ORM1-like 2 (S. cerevisiae)	1.22
Med10	290939	mediator complex subunit 10	1.22
Ttyh1	292597	tweety homolog 1 (Drosophila)	1.22
Incenp	293733	inner centromere protein	1.22
Brd2	294276	bromodomain containing 2	1.22
Foxo4	302415	forkhead box O4	1.22
Sh3tc1	305441	SH3 domain and tetratricopeptide repeats 1	1.22
Slc1a4	305540	solute carrier family 1 (glutamate/neutral amino acid transporter), member 4	1.22
Dennd2a	312257	DENN/MADD domain containing 2A	1.22
Zfp105	316096	zinc finger protein 105	1.22
Wtip	361552	Wilms tumor 1 interacting protein	1.22
Zdhhc6	361771	zinc finger, DHHC-type containing 6	1.22
Stk38	361813	serine/threonine kinase 38	1.22
RGD1308165	362516	similar to hypothetical protein MGC17337	1.22
Fam176b	362597	family with sequence similarity 176, member B	1.22
Snx12	363478	sorting nexin 12	1.22
Arrdc1	366001	arrestin domain containing 1	1.22
Ttll11	689746	tubulin tyrosine ligase-like family, member 11	1.22
Sod2	24787	superoxide dismutase 2, mitochondrial	1.21
Slc6a8	50690	solute carrier family 6 (neurotransmitter transporter, creatine), member 8	1.21
Cdkn2c	54238	cyclin-dependent kinase inhibitor 2C (p18, inhibits CDK4)	1.21
Eif2b1	64514	eukaryotic translation initiation factor 2B, subunit 1 alpha	1.21
Limk1	65172	LIM domain kinase 1	1.21
Ttn	84015	titin	1.21
Fen1	84490	flap structure-specific endonuclease 1	1.21
Ehd4	192204	EH-domain containing 4	1.21
Rnf40	266712	ring finger protein 40	1.21
Inpp5k	287533	inositol polyphosphate-5-phosphatase K	1.21
RGD1559786	298384	similar to RIKEN cDNA 0610037L13	1.21
Pabpc4	298510	poly(A) binding protein, cytoplasmic 4	1.21
Eapp	299043	E2F-associated phosphoprotein	1.21
Fkbp11	300211	FK506 binding protein 11	1.21
Arhgef18	304193	rho/rac guanine nucleotide exchange factor (GEF) 18	1.21
Sccpdh	305021	saccharopine dehydrogenase (putative)	1.21
Rhobtb2	306004	Rho-related BTB domain containing 2	1.21
Neto2	307757	neuropilin (NRP) and tolloid (TLL)-like 2	1.21
Taf6l	309194	TAF6-like RNA polymerase II, p300/CBP-associated factor (PCAF)-associated factor	1.21
Cyp26b1	312495	cytochrome P450, family 26, subfamily b, polypeptide 1	1.21
Copz1	315345	coatomer protein complex, subunit zeta 1	1.21
Cdv3	315970	carnitine deficiency-associated gene expressed in ventricle 3 homolog (mouse)	1.21
Sirt2	361532	sirtuin 2	1.21
Rnls	361751	renalase, FAD-dependent amine oxidase	1.21
Ppp1r18	361790	protein phosphatase 1, regulatory subunit 18	1.21
Itgb3bp	362548	integrin beta 3 binding protein (beta3-endonexin)	1.21
Tmem165	364137	transmembrane protein 165	1.21
Rbm38	366262	RNA binding motif protein 38	1.21
Ctnnbip1	503000	catenin, beta-interacting protein 1	1.21
Aida	682999	axin interactor, dorsalization associated	1.21
Rarg	685072	retinoic acid receptor, gamma	1.21
RGD1307966	100361389	similar to hypothetical protein	1.21
Slc6a8	50690	solute carrier family 6 (neurotransmitter transporter, creatine), member 8	1.2
Lypla2	83510	lysophospholipase II	1.2
Ogfr	83525	opioid growth factor receptor	1.2
Ptrh2	287593	peptidyl-tRNA hydrolase 2	1.2
Lmbr1l	300215	limb region 1-like homolog (mouse)	1.2
Dtymk	301622	deoxythymidylate kinase (thymidylate kinase)	1.2
Pde12	306231	phosphodiesterase 12	1.2
Pofut2	309686	protein O-fucosyltransferase 2	1.2
Csrnp2	315308	cysteine-serine-rich nuclear protein 2	1.2
Fyttd1	360726	forty-two-three domain containing 1	1.2
Ranbp1	360739	RAN binding protein 1	1.2
Fbxo21	360818	F-box protein 21	1.2
Tacc3	360962	transforming, acidic coiled-coil containing protein 3	1.2
Srcap	361652	Snf2-related CREBBP activator protein	1.2
Pcbp4	363133	poly(rC) binding protein 4	1.2
Cep41	500069	centrosomal protein 41	1.2
Mdfi	501097	MyoD family inhibitor	1.2
Txlna	682457	taxilin alpha	1.2

## Sheet: human hiM genes
hiM genes (human)
Overlap genes between human hippocampus developent and DG of rat after seizure induction
Down-regulated in both datasets
Development: Human hippocampus (GSE25219: 8-9wks pcw vs 19-23wks pcw)
Seizure: rat DG (GSE47752: pilocarpine 1day vs saline)
Symbol	EntrezGene ID	Description	Fold Change (human hippocampus development)
AQP4	361	aquaporin 4	-243.4
AGT	183	angiotensinogen (serpin peptidase inhibitor, clade A, member 8)	-99.1
ELMOD1	55531	ELMO/CED-12 domain containing 1	-22.8
KCNAB1	7881	potassium voltage-gated channel, shaker-related subfamily, beta member 1	-20.9
GDA	9615	guanine deaminase	-20
SLCO1C1	53919	solute carrier organic anion transporter family, member 1C1	-18.5
NRGN	4900	neurogranin (protein kinase C substrate, RC3)	-15.5
CPNE6	9362	copine VI (neuronal)	-15.3
PCDH20	64881	protocadherin 20	-14.9
DYNC1I1	1780	dynein, cytoplasmic 1, intermediate chain 1	-13.8
FXYD7	53822	FXYD domain containing ion transport regulator 7	-13.4
RIT2	6014	Ras-like without CAAX 2	-12.5
HPCA	3208	hippocalcin	-12.3
NR3C2	4306	nuclear receptor subfamily 3, group C, member 2	-12.3
CAMK2B	816	calcium/calmodulin-dependent protein kinase II beta	-11.7
SCN2A	6326	sodium channel, voltage-gated, type II, alpha subunit	-11.6
SPARCL1	8404	SPARC-like 1 (hevin)	-11.6
SLC24A3	57419	solute carrier family 24 (sodium/potassium/calcium exchanger), member 3	-11.4
CAMK2A	815	calcium/calmodulin-dependent protein kinase II alpha	-10.6
TNR	7143	tenascin R	-10.3
CARTPT	9607	CART prepropeptide	-10.1
FABP3	2170	fatty acid binding protein 3, muscle and heart (mammary-derived growth inhibitor)	-9.84
CPNE8	144402	copine VIII	-9.39
GNAL	2774	guanine nucleotide binding protein (G protein), alpha activating activity polypeptide, olfactory type	-9.33
ZDHHC23	254887	zinc finger, DHHC-type containing 23	-9.19
C8orf34	116328	chromosome 8 open reading frame 34	-9.04
NPY1R	4886	neuropeptide Y receptor Y1	-8.93
RAPGEFL1	51195	Rap guanine nucleotide exchange factor (GEF)-like 1	-8.93
KCNIP2	30819	Kv channel interacting protein 2	-8.71
SERPINI1	5274	serpin peptidase inhibitor, clade I (neuroserpin), member 1	-8.58
PCLO	27445	piccolo (presynaptic cytomatrix protein)	-8.21
RAB27B	5874	RAB27B, member RAS oncogene family	-8.1
ALDOC	230	aldolase C, fructose-bisphosphate	-7.89
SLC4A4	8671	solute carrier family 4, sodium bicarbonate cotransporter, member 4	-7.88
S100B	6285	S100 calcium binding protein B	-7.86
GABRA5	2558	gamma-aminobutyric acid (GABA) A receptor, alpha 5	-7.78
GPR155	151556	G protein-coupled receptor 155	-7.78
CALY	50632	calcyon neuron-specific vesicular protein	-7.74
DNM1	1759	dynamin 1	-7.62
PTK2B	2185	PTK2B protein tyrosine kinase 2 beta	-7.58
GSTM1	2944	glutathione S-transferase mu 1	-7.4
GRIA2	2891	glutamate receptor, ionotropic, AMPA 2	-7.38
SLC35F2	54733	solute carrier family 35, member F2	-7.1
NXPH1	30010	neurexophilin 1	-7.09
GPRASP1	9737	G protein-coupled receptor associated sorting protein 1	-7.02
SLC15A2	6565	solute carrier family 15 (H+/peptide transporter), member 2	-6.86
RBFOX1	54715	RNA binding protein, fox-1 homolog (C. elegans) 1	-6.8
GLRA2	2742	glycine receptor, alpha 2	-6.76
ATP1B1	481	ATPase, Na+/K+ transporting, beta 1 polypeptide	-6.7
CPLX2	10814	complexin 2	-6.67
CPLX2	10814	complexin 2	-6.6
TGFB2	7042	transforming growth factor, beta 2	-6.51
SCN8A	6334	sodium channel, voltage gated, type VIII, alpha subunit	-6.5
CALB1	793	calbindin 1, 28kDa	-6.4
FAM81A	145773	family with sequence similarity 81, member A	-6.37
CYP46A1	10858	cytochrome P450, family 46, subfamily A, polypeptide 1	-6.34
SYNPR	132204	synaptoporin	-6.28
MAOB	4129	monoamine oxidase B	-6.19
CXCL14	9547	chemokine (C-X-C motif) ligand 14	-6.18
VAMP2	6844	vesicle-associated membrane protein 2 (synaptobrevin 2)	-6.17
ZCCHC12	170261	zinc finger, CCHC domain containing 12	-6.14
FRY	10129	furry homolog (Drosophila)	-6.05
ETV1	2115	ets variant 1	-5.99
BHLHE22	27319	basic helix-loop-helix family, member e22	-5.91
PRKCB	5579	protein kinase C, beta	-5.84
RASGEF1A	221002	RasGEF domain family, member 1A	-5.82
AKAP5	9495	A kinase (PRKA) anchor protein 5	-5.78
SPOCK2	9806	sparc/osteonectin, cwcv and kazal-like domains proteoglycan (testican) 2	-5.78
TRIM14	9830	tripartite motif containing 14	-5.73
SLC25A18	83733	solute carrier family 25 (glutamate carrier), member 18	-5.63
MBP	4155	myelin basic protein	-5.54
RBP4	5950	retinol binding protein 4, plasma	-5.53
221938	221938	monocyte to macrophage differentiation-associated 2	-5.46
ALCAM	214	activated leukocyte cell adhesion molecule	-5.37
ADAM11	4185	ADAM metallopeptidase domain 11	-5.34
SNAP25	6616	synaptosomal-associated protein, 25kDa	-5.28
RAP1GAP2	23108	RAP1 GTPase activating protein 2	-5.12
ADHFE1	137872	alcohol dehydrogenase, iron containing, 1	-5.12
FAM69A	388650	family with sequence similarity 69, member A	-5.11
TGFA	7039	transforming growth factor, alpha	-4.92
ASIC2	40	acid-sensing (proton-gated) ion channel 2	-4.91
SORL1	6653	sortilin-related receptor, L(DLR class) A repeats containing	-4.91
BEND6	221336	BEN domain containing 6	-4.88
LMO3	55885	LIM domain only 3 (rhombotin-like 2)	-4.83
SLC12A5	57468	solute carrier family 12 (potassium/chloride transporter), member 5	-4.82
SSTR2	6752	somatostatin receptor 2	-4.81
RTN3	10313	reticulon 3	-4.8
FAM107A	11170	family with sequence similarity 107, member A	-4.65
PLEKHB1	58473	pleckstrin homology domain containing, family B (evectins) member 1	-4.65
PCSK5	5125	proprotein convertase subtilisin/kexin type 5	-4.64
IQCA1	79781	IQ motif containing with AAA domain 1	-4.63
CRYM	1428	crystallin, mu	-4.57
NPY5R	4889	neuropeptide Y receptor Y5	-4.52
MLC1	23209	megalencephalic leukoencephalopathy with subcortical cysts 1	-4.49
EGFR	1956	epidermal growth factor receptor	-4.47
PNCK	139728	pregnancy up-regulated non-ubiquitously expressed CaM kinase	-4.43
SYBU	55638	syntabulin (syntaxin-interacting)	-4.38
IGSF11	152404	immunoglobulin superfamily, member 11	-4.38
KIAA1598	57698	KIAA1598	-4.37
ACSL1	2180	acyl-CoA synthetase long-chain family member 1	-4.32
GABRG2	2566	gamma-aminobutyric acid (GABA) A receptor, gamma 2	-4.31
TUBB2A	7280	tubulin, beta 2A class IIa	-4.29
KCNJ6	3763	potassium inwardly-rectifying channel, subfamily J, member 6	-4.26
CDS1	1040	CDP-diacylglycerol synthase (phosphatidate cytidylyltransferase) 1	-4.23
RYR2	6262	ryanodine receptor 2 (cardiac)	-4.23
SLC32A1	140679	solute carrier family 32 (GABA vesicular transporter), member 1	-4.21
MAP1A	4130	microtubule-associated protein 1A	-4.18
NTM	50863	neurotrimin	-4.16
ABLIM3	22885	actin binding LIM protein family, member 3	-4.15
MMP24	10893	matrix metallopeptidase 24 (membrane-inserted)	-4.14
GARNL3	84253	GTPase activating Rap/RanGAP domain-like 3	-4.14
DOCK9	23348	dedicator of cytokinesis 9	-4.12
BCAN	63827	brevican	-4.05
TSPAN7	7102	tetraspanin 7	-4
ADAP1	11033	ArfGAP with dual PH domains 1	-3.98
ARHGAP20	57569	Rho GTPase activating protein 20	-3.98
CACNA1A	773	calcium channel, voltage-dependent, P/Q type, alpha 1A subunit	-3.97
PCLO	27445	piccolo (presynaptic cytomatrix protein)	-3.97
ADCY8	114	adenylate cyclase 8 (brain)	-3.92
DGKG	1608	diacylglycerol kinase, gamma 90kDa	-3.91
MYCBP2	23077	MYC binding protein 2, E3 ubiquitin protein ligase	-3.9
MAPT	4137	microtubule-associated protein tau	-3.86
NTRK2	4915	neurotrophic tyrosine kinase, receptor, type 2	-3.82
SCN3B	55800	sodium channel, voltage-gated, type III, beta subunit	-3.82
PPP1R14C	81706	protein phosphatase 1, regulatory (inhibitor) subunit 14C	-3.78
WSB1	26118	WD repeat and SOCS box containing 1	-3.68
ARHGEF3	50650	Rho guanine nucleotide exchange factor (GEF) 3	-3.63
SNRPN	6638	small nuclear ribonucleoprotein polypeptide N	-3.62
TRPM3	80036	transient receptor potential cation channel, subfamily M, member 3	-3.62
CLTA	1211	clathrin, light chain A	-3.59
ACSL4	2182	acyl-CoA synthetase long-chain family member 4	-3.59
DCLK1	9201	doublecortin-like kinase 1	-3.59
CTNNA2	1496	catenin (cadherin-associated protein), alpha 2	-3.53
HGSNAT	138050	heparan-alpha-glucosaminide N-acetyltransferase	-3.53
SCN8A	6334	sodium channel, voltage gated, type VIII, alpha subunit	-3.51
GABBR1	2550	gamma-aminobutyric acid (GABA) B receptor, 1	-3.5
CSAD	51380	cysteine sulfinic acid decarboxylase	-3.5
MOXD1	26002	monooxygenase, DBH-like 1	-3.46
C10orf107	219621	chromosome 10 open reading frame 107	-3.46
PHYHIP	9796	phytanoyl-CoA 2-hydroxylase interacting protein	-3.4
PLXNA2	5362	plexin A2	-3.39
FAIM2	23017	Fas apoptotic inhibitory molecule 2	-3.37
PAQR6	79957	progestin and adipoQ receptor family member VI	-3.37
MATK	4145	megakaryocyte-associated tyrosine kinase	-3.36
NDRG1	10397	N-myc downstream regulated 1	-3.33
DSEL	92126	dermatan sulfate epimerase-like	-3.33
APOE	348	apolipoprotein E	-3.32
CSDC2	27254	cold shock domain containing C2, RNA binding	-3.29
ZNF385B	151126	zinc finger protein 385B	-3.26
GRM3	2913	glutamate receptor, metabotropic 3	-3.25
ATP2B3	492	ATPase, Ca++ transporting, plasma membrane 3	-3.24
SCN4B	6330	sodium channel, voltage-gated, type IV, beta subunit	-3.21
PRNP	5621	prion protein	-3.16
GRIA1	2890	glutamate receptor, ionotropic, AMPA 1	-3.15
NCDN	23154	neurochondrin	-3.14
GPR37L1	9283	G protein-coupled receptor 37 like 1	-3.13
LPPR4	9890	lipid phosphate phosphatase-related protein type 4	-3.12
SCG5	6447	secretogranin V (7B2 protein)	-3.11
TMEM59L	25789	transmembrane protein 59-like	-3.11
KCNN2	3781	potassium intermediate/small conductance calcium-activated channel, subfamily N, member 2	-3.1
CACNA1B	774	calcium channel, voltage-dependent, N type, alpha 1B subunit	-3.09
NRSN2	80023	neurensin 2	-3.07
Sept5_	5413	septin 5	-3.03
NELL1	4745	NEL-like 1 (chicken)	-3.02
ICA1	3382	islet cell autoantigen 1, 69kDa	-2.99
GAS7	8522	growth arrest-specific 7	-2.99
LNX1	84708	ligand of numb-protein X 1, E3 ubiquitin protein ligase	-2.96
PDE2A	5138	phosphodiesterase 2A, cGMP-stimulated	-2.95
RALYL	138046	RALY RNA binding protein-like	-2.95
ASIC1	41	acid-sensing (proton-gated) ion channel 1	-2.93
FGF13	2258	fibroblast growth factor 13	-2.9
SEMA6D	80031	sema domain, transmembrane domain (TM), and cytoplasmic domain, (semaphorin) 6D	-2.89
TUBA8	51807	tubulin, alpha 8	-2.87
LMO7	4008	LIM domain 7	-2.86
PITPNM1	9600	phosphatidylinositol transfer protein, membrane-associated 1	-2.86
DOK6	220164	docking protein 6	-2.86
RAB3A	5864	RAB3A, member RAS oncogene family	-2.85
PLXNC1	10154	plexin C1	-2.84
JPH3	57338	junctophilin 3	-2.84
GRB14	2888	growth factor receptor-bound protein 14	-2.83
DOCK10	55619	dedicator of cytokinesis 10	-2.83
ABCC8	6833	ATP-binding cassette, sub-family C (CFTR/MRP), member 8	-2.82
SCG3	29106	secretogranin III	-2.8
CAMK2G	818	calcium/calmodulin-dependent protein kinase II gamma	-2.78
RTN1	6252	reticulon 1	-2.78
GPLD1	2822	glycosylphosphatidylinositol specific phospholipase D1	-2.76
CAMKV	79012	CaM kinase-like vesicle-associated	-2.76
SHANK2	22941	SH3 and multiple ankyrin repeat domains 2	-2.75
CAMTA2	23125	calmodulin binding transcription activator 2	-2.75
SMARCA2	6595	SWI/SNF related, matrix associated, actin dependent regulator of chromatin, subfamily a, member 2	-2.74
NRSN1	140767	neurensin 1	-2.74
SPTSSB	165679	serine palmitoyltransferase, small subunit B	-2.74
LRFN5	145581	leucine rich repeat and fibronectin type III domain containing 5	-2.73
FAM98C	147965	family with sequence similarity 98, member C	-2.73
ADRA1D	146	adrenoceptor alpha 1D	-2.71
PTPRD	5789	protein tyrosine phosphatase, receptor type, D	-2.71
ZBTB20	26137	zinc finger and BTB domain containing 20	-2.71
TTLL3	26140	tubulin tyrosine ligase-like family, member 3	-2.71
KCTD4	386618	potassium channel tetramerisation domain containing 4	-2.7
AKAP7	9465	A kinase (PRKA) anchor protein 7	-2.69
SYT17	51760	synaptotagmin XVII	-2.67
NDRG2	57447	NDRG family member 2	-2.67
GRM1	2911	glutamate receptor, metabotropic 1	-2.66
RBM5	10181	RNA binding motif protein 5	-2.64
ANKRD6	22881	ankyrin repeat domain 6	-2.64
NCAM2	4685	neural cell adhesion molecule 2	-2.63
RERG	85004	RAS-like, estrogen-regulated, growth inhibitor	-2.63
SLC4A3	6508	solute carrier family 4, anion exchanger, member 3	-2.62
ARGLU1	55082	arginine and glutamate rich 1	-2.62
TTLL7	79739	tubulin tyrosine ligase-like family, member 7	-2.62
PLCXD2	257068	phosphatidylinositol-specific phospholipase C, X domain containing 2	-2.62
LRRC23	10233	leucine rich repeat containing 23	-2.61
ABHD12	26090	abhydrolase domain containing 12	-2.61
MAL2	114569	mal, T-cell differentiation protein 2 (gene/pseudogene)	-2.61
RSPH10B	222967	radial spoke head 10 homolog B (Chlamydomonas)	-2.61
MAP7	9053	microtubule-associated protein 7	-2.58
CLMP	79827	CXADR-like membrane protein	-2.58
CHRM3	1131	cholinergic receptor, muscarinic 3	-2.57
C9orf91	203197	chromosome 9 open reading frame 91	-2.55
BAI3	577	brain-specific angiogenesis inhibitor 3	-2.54
KLHL32	114792	kelch-like 32 (Drosophila)	-2.53
LPIN2	9663	lipin 2	-2.51
NPTN	27020	neuroplastin	-2.51
CLCN4	1183	chloride channel, voltage-sensitive 4	-2.5
KCNG2	26251	potassium voltage-gated channel, subfamily G, member 2	-2.48
SEZ6L2	26470	seizure related 6 homolog (mouse)-like 2	-2.48
KIRREL3	84623	kin of IRRE like 3 (Drosophila)	-2.48
KIFC2	90990	kinesin family member C2	-2.48
TEX2	55852	testis expressed 2	-2.47
TNIK	23043	TRAF2 and NCK interacting kinase	-2.46
GPD2	2820	glycerol-3-phosphate dehydrogenase 2 (mitochondrial)	-2.45
JAKMIP1	152789	janus kinase and microtubule interacting protein 1	-2.44
DIS3L	115752	DIS3 mitotic control homolog (S. cerevisiae)-like	-2.42
ICAM5	7087	intercellular adhesion molecule 5, telencephalin	-2.41
NRXN2	9379	neurexin 2	-2.41
GLS2	27165	glutaminase 2 (liver, mitochondrial)	-2.4
PPP1R13B	23368	protein phosphatase 1, regulatory subunit 13B	-2.37
MGAT5B	146664	mannosyl (alpha-1,6-)-glycoprotein beta-1,6-N-acetyl-glucosaminyltransferase, isozyme B	-2.36
SLC1A3	6507	solute carrier family 1 (glial high affinity glutamate transporter), member 3	-2.35
SLC6A1	6529	solute carrier family 6 (neurotransmitter transporter, GABA), member 1	-2.35
NAAA	27163	N-acylethanolamine acid amidase	-2.34
FAAH	2166	fatty acid amide hydrolase	-2.32
PPP1R3C	5507	protein phosphatase 1, regulatory subunit 3C	-2.32
LGI1	9211	leucine-rich, glioma inactivated 1	-2.32
SEMA6B	10501	sema domain, transmembrane domain (TM), and cytoplasmic domain, (semaphorin) 6B	-2.32
PGM2L1	283209	phosphoglucomutase 2-like 1	-2.32
MINK1	50488	misshapen-like kinase 1	-2.28
TMCC3	57458	transmembrane and coiled-coil domain family 3	-2.28
PRLR	5618	prolactin receptor	-2.27
ITFG1	81533	integrin alpha FG-GAP repeat containing 1	-2.24
CTXN1	404217	cortexin 1	-2.24
LARGE	9215	like-glycosyltransferase	-2.23
CALM1	801	calmodulin 1 (phosphorylase kinase, delta)	-2.22
NPTX1	4884	neuronal pentraxin I	-2.22
MEF2C	4208	myocyte enhancer factor 2C	-2.21
RAB40B	10966	RAB40B, member RAS oncogene family	-2.2
ABCA2	20	ATP-binding cassette, sub-family A (ABC1), member 2	-2.18
ITGB4	3691	integrin, beta 4	-2.18
UNC5C	8633	unc-5 homolog C (C. elegans)	-2.18
GEMIN8	54960	gem (nuclear organelle) associated protein 8	-2.18
WSB2	55884	WD repeat and SOCS box containing 2	-2.18
GRID1	2894	glutamate receptor, ionotropic, delta 1	-2.17
NAP1L2	4674	nucleosome assembly protein 1-like 2	-2.17
ELOVL4	6785	ELOVL fatty acid elongase 4	-2.17
RAP1GAP	5909	RAP1 GTPase activating protein	-2.16
NRXN1	9378	neurexin 1	-2.16
RRAGB	10325	Ras-related GTP binding B	-2.16
MAST1	22983	microtubule associated serine/threonine kinase 1	-2.16
PDIA6	10130	protein disulfide isomerase family A, member 6	-2.15
NCALD	83988	neurocalcin delta	-2.15
GJB6	10804	gap junction protein, beta 6, 30kDa	-2.14
RASD2	23551	RASD family, member 2	-2.14
PRRT1	80863	proline-rich transmembrane protein 1	-2.14
SYT6	148281	synaptotagmin VI	-2.14
TRPC1	7220	transient receptor potential cation channel, subfamily C, member 1	-2.13
CAMK4	814	calcium/calmodulin-dependent protein kinase IV	-2.12
EPHA5	2044	EPH receptor A5	-2.11
CALM3	808	calmodulin 3 (phosphorylase kinase, delta)	-2.1
FAM134B	54463	family with sequence similarity 134, member B	-2.1
FAM110B	90362	family with sequence similarity 110, member B	-2.09
ANKDD1A	348094	ankyrin repeat and death domain containing 1A	-2.09
NEFL	4747	neurofilament, light polypeptide	-2.08
RAB11FIP4	84440	RAB11 family interacting protein 4 (class II)	-2.08
SLC26A8	116369	solute carrier family 26, member 8	-2.08
CNR1	1268	cannabinoid receptor 1 (brain)	-2.06
FAM5B	57795	family with sequence similarity 5, member B	-2.06
SYT4	6860	synaptotagmin IV	-2.05
MINA	84864	MYC induced nuclear antigen	-2.05
STMN3	50861	stathmin-like 3	-2.04
HPCAL4	51440	hippocalcin like 4	-2.03
ACOT4	122970	acyl-CoA thioesterase 4	-2.03
GALNTL4	374378	UDP-N-acetyl-alpha-D-galactosamine:polypeptide N-acetylgalactosaminyltransferase-like 4	-2.03
MTSS1	9788	metastasis suppressor 1	-2.02
DNAH2	146754	dynein, axonemal, heavy chain 2	-2.02
DLG3	1741	discs, large homolog 3 (Drosophila)	-2.01
FXYD6	53826	FXYD domain containing ion transport regulator 6	-2.01
MAGEE1	57692	melanoma antigen family E, 1	-2.01
WASF1	8936	WAS protein family, member 1	-2
PFKFB2	5208	6-phosphofructo-2-kinase/fructose-2,6-biphosphatase 2	-1.99
SUB1	10923	SUB1 homolog (S. cerevisiae)	-1.99
THRA	7067	thyroid hormone receptor, alpha	-1.98
DCDC2	51473	doublecortin domain containing 2	-1.98
ATP1B2	482	ATPase, Na+/K+ transporting, beta 2 polypeptide	-1.97
GPR37	2861	G protein-coupled receptor 37 (endothelin receptor type B-like)	-1.97
CLSTN1	22883	calsyntenin 1	-1.97
GPR176	11245	G protein-coupled receptor 176	-1.96
P4HTM	54681	prolyl 4-hydroxylase, transmembrane (endoplasmic reticulum)	-1.96
GLS	2744	glutaminase	-1.95
TMEM14A	28978	transmembrane protein 14A	-1.95
MDGA2	161357	MAM domain containing glycosylphosphatidylinositol anchor 2	-1.95
NMB	4828	neuromedin B	-1.94
TMEM38A	79041	transmembrane protein 38A	-1.94
SPEG	10290	SPEG complex locus	-1.93
WDR47	22911	WD repeat domain 47	-1.93
SELRC1	65260	Sel1 repeat containing 1	-1.93
PGBD5	79605	piggyBac transposable element derived 5	-1.93
ITM2C	81618	integral membrane protein 2C	-1.93
TAMM41	132001	TAM41, mitochondrial translocator assembly and maintenance protein, homolog (S. cerevisiae)	-1.93
GATM	2628	glycine amidinotransferase (L-arginine:glycine amidinotransferase)	-1.92
FILIP1	27145	filamin A interacting protein 1	-1.92
ADORA1	134	adenosine A1 receptor	-1.91
EXTL1	2134	exostoses (multiple)-like 1	-1.91
ITPR1	3708	inositol 1,4,5-trisphosphate receptor, type 1	-1.91
B3GNT1	11041	UDP-GlcNAc:betaGal beta-1,3-N-acetylglucosaminyltransferase 1	-1.91
SLC22A17	51310	solute carrier family 22, member 17	-1.91
ACAT1	38	acetyl-CoA acetyltransferase 1	-1.9
CCDC164	92749	coiled-coil domain containing 164	-1.9
GRIA4	2893	glutamate receptor, ionotropic, AMPA 4	-1.89
FGF9	2254	fibroblast growth factor 9 (glia-activating factor)	-1.88
FTH1	2495	ferritin, heavy polypeptide 1	-1.88
PON2	5445	paraoxonase 2	-1.88
CPLX1	10815	complexin 1	-1.88
AJAP1	55966	adherens junctions associated protein 1	-1.88
OXCT1	5019	3-oxoacid CoA transferase 1	-1.87
MRAP2	112609	melanocortin 2 receptor accessory protein 2	-1.87
CAMKK2	10645	calcium/calmodulin-dependent protein kinase kinase 2, beta	-1.86
CYCS	54205	cytochrome c, somatic	-1.85
FN3K	64122	fructosamine 3 kinase	-1.85
RIMKLA	284716	ribosomal modification protein rimK-like family member A	-1.85
GRM4	2914	glutamate receptor, metabotropic 4	-1.84
ZBTB4	57659	zinc finger and BTB domain containing 4	-1.84
ANO3	63982	anoctamin 3	-1.84
ROGDI	79641	rogdi homolog (Drosophila)	-1.84
NMRK1	54981	nicotinamide riboside kinase 1	-1.83
LYRM5	144363	LYR motif containing 5	-1.83
EWSR1	2130	Ewing sarcoma breakpoint region 1	-1.82
FAM168A	23201	family with sequence similarity 168, member A	-1.82
SNX14	57231	sorting nexin 14	-1.82
SLC25A23	79085	solute carrier family 25 (mitochondrial carrier; phosphate carrier), member 23	-1.82
SNCB	6620	synuclein, beta	-1.81
CRTAC1	55118	cartilage acidic protein 1	-1.81
BEX1	55859	brain expressed, X-linked 1	-1.81
STIM2	57620	stromal interaction molecule 2	-1.81
CHN1	1123	chimerin (chimaerin) 1	-1.8
SH3BP5	9467	SH3-domain binding protein 5 (BTK-associated)	-1.8
SLC9A6	10479	solute carrier family 9, subfamily A (NHE6, cation proton antiporter 6), member 6	-1.8
AKIP1	56672	A kinase (PRKA) interacting protein 1	-1.8
DAPK1	1612	death-associated protein kinase 1	-1.79
KCNC1	3746	potassium voltage-gated channel, Shaw-related subfamily, member 1	-1.79
TRIL	9865	TLR4 interactor with leucine-rich repeats	-1.79
LENG8	114823	leukocyte receptor cluster (LRC) member 8	-1.79
FRA10AC1	118924	fragile site, folic acid type, rare, fra(10)(q23.3) or fra(10)(q24.2) candidate 1	-1.79
CCDC30	728621	coiled-coil domain containing 30	-1.79
ANKRD13D	338692	ankyrin repeat domain 13 family, member D	-1.78
BAI2	576	brain-specific angiogenesis inhibitor 2	-1.77
SLCO1A2	6579	solute carrier organic anion transporter family, member 1A2	-1.77
ACSBG1	23205	acyl-CoA synthetase bubblegum family member 1	-1.77
DGAT2	84649	diacylglycerol O-acyltransferase 2	-1.77
OSBP2	23762	oxysterol binding protein 2	-1.76
C2orf88	84281	chromosome 2 open reading frame 88	-1.76
FMNL1	752	formin-like 1	-1.75
TACC2	10579	transforming, acidic coiled-coil containing protein 2	-1.75
KIAA1737	85457	KIAA1737	-1.75
TLCD1	116238	TLC domain containing 1	-1.75
PI16	221476	peptidase inhibitor 16	-1.75
EPHA4	2043	EPH receptor A4	-1.74
MTUS2	23281	microtubule associated tumor suppressor candidate 2	-1.74
RUNX1T1	862	runt-related transcription factor 1; translocated to, 1 (cyclin D-related)	-1.73
PLXNA2	5362	plexin A2	-1.73
OLFM1	10439	olfactomedin 1	-1.73
KIFAP3	22920	kinesin-associated protein 3	-1.73
CMTM5	116173	CKLF-like MARVEL transmembrane domain containing 5	-1.73
NDUFB9	4715	NADH dehydrogenase (ubiquinone) 1 beta subcomplex, 9, 22kDa	-1.72
PFKM	5213	phosphofructokinase, muscle	-1.72
ALDH1L1	10840	aldehyde dehydrogenase 1 family, member L1	-1.72
PLCD3	113026	phospholipase C, delta 3	-1.72
C6orf1	221491	chromosome 6 open reading frame 1	-1.72
SLC6A6	6533	solute carrier family 6 (neurotransmitter transporter, taurine), member 6	-1.71
SNCA	6622	synuclein, alpha (non A4 component of amyloid precursor)	-1.71
HERC3	8916	HECT and RLD domain containing E3 ubiquitin protein ligase 3	-1.71
RAPGEF5	9771	Rap guanine nucleotide exchange factor (GEF) 5	-1.71
RASA3	22821	RAS p21 protein activator 3	-1.71
KIAA1211L	343990	KIAA1211-like	-1.71
IGFBP5	3488	insulin-like growth factor binding protein 5	-1.7
ADD3	120	adducin 3 (gamma)	-1.69
PITPNM2	57605	phosphatidylinositol transfer protein, membrane-associated 2	-1.69
DTNB	1838	dystrobrevin, beta	-1.68
TCEAL1	9338	transcription elongation factor A (SII)-like 1	-1.68
PAMR1	25891	peptidase domain containing associated with muscle regeneration 1	-1.68
LARP6	55323	La ribonucleoprotein domain family, member 6	-1.68
DGKE	8526	diacylglycerol kinase, epsilon 64kDa	-1.67
RAB26	25837	RAB26, member RAS oncogene family	-1.67
GALNT14	79623	UDP-N-acetyl-alpha-D-galactosamine:polypeptide N-acetylgalactosaminyltransferase 14 (GalNAc-T14)	-1.67
SFXN5	94097	sideroflexin 5	-1.67
C1orf216	127703	chromosome 1 open reading frame 216	-1.67
MBP	4155	myelin basic protein	-1.66
SH3BGR	6450	SH3 domain binding glutamic acid-rich protein	-1.66
VGLL4	9686	vestigial like 4 (Drosophila)	-1.66
KALRN	8997	kalirin, RhoGEF kinase	-1.65
CRYZL1	9946	crystallin, zeta (quinone reductase)-like 1	-1.65
SETD3	84193	SET domain containing 3	-1.65
MUM1	84939	melanoma associated antigen (mutated) 1	-1.65
DPF1	8193	D4, zinc and double PHD fingers family 1	-1.64
ACOT7	11332	acyl-CoA thioesterase 7	-1.64
PNKD	25953	paroxysmal nonkinesigenic dyskinesia	-1.64
CSGALNACT2	55454	chondroitin sulfate N-acetylgalactosaminyltransferase 2	-1.64
RHOV	171177	ras homolog family member V	-1.64
KCNC3	3748	potassium voltage-gated channel, Shaw-related subfamily, member 3	-1.63
NTF3	4908	neurotrophin 3	-1.63
LIMCH1	22998	LIM and calponin homology domains 1	-1.63
PIK3IP1	113791	phosphoinositide-3-kinase interacting protein 1	-1.63
ITPA	3704	inosine triphosphatase (nucleoside triphosphate pyrophosphatase)	-1.62
MGST3	4259	microsomal glutathione S-transferase 3	-1.62
PPP1R26	9858	protein phosphatase 1, regulatory subunit 26	-1.62
EPB41L3	23136	erythrocyte membrane protein band 4.1-like 3	-1.62
DLK2	65989	delta-like 2 homolog (Drosophila)	-1.61
RNF207	388591	ring finger protein 207	-1.61
BID	637	BH3 interacting domain death agonist	-1.6
IDUA	3425	iduronidase, alpha-L-	-1.6
NPHP1	4867	nephronophthisis 1 (juvenile)	-1.6
SULT1A1	6817	sulfotransferase family, cytosolic, 1A, phenol-preferring, member 1	-1.6
TMEM127	55654	transmembrane protein 127	-1.6
SERINC1	57515	serine incorporator 1	-1.6
ST3GAL5	8869	ST3 beta-galactoside alpha-2,3-sialyltransferase 5	-1.59
APC2	10297	adenomatosis polyposis coli 2	-1.59
DZIP1	22873	DAZ interacting protein 1	-1.59
CLASP2	23122	cytoplasmic linker associated protein 2	-1.59
SIN3B	23309	SIN3 transcription regulator homolog B (yeast)	-1.59
SOD1	6647	superoxide dismutase 1, soluble	-1.58
RTN4	57142	reticulon 4	-1.58
CPEB1	64506	cytoplasmic polyadenylation element binding protein 1	-1.58
C16orf45	89927	chromosome 16 open reading frame 45	-1.58
WDSUB1	151525	WD repeat, sterile alpha motif and U-box domain containing 1	-1.58
RBM24	221662	RNA binding motif protein 24	-1.58
SRPK2	6733	SRSF protein kinase 2	-1.57
B9D1	27077	B9 protein domain 1	-1.57
LRRC16A	55604	leucine rich repeat containing 16A	-1.57
LIN7B	64130	lin-7 homolog B (C. elegans)	-1.57
ATP1A1	476	ATPase, Na+/K+ transporting, alpha 1 polypeptide	-1.56
COPS7A	50813	COP9 constitutive photomorphogenic homolog subunit 7A (Arabidopsis)	-1.56
SEMA4D	10507	sema domain, immunoglobulin domain (Ig), transmembrane domain (TM) and short cytoplasmic domain, (semaphorin) 4D	-1.54
CNDP2	55748	CNDP dipeptidase 2 (metallopeptidase M20 family)	-1.54
EFNB3	1949	ephrin-B3	-1.53
LGALS8	3964	lectin, galactoside-binding, soluble, 8	-1.53
ASTN1	460	astrotactin 1	-1.52
TRAF3	7187	TNF receptor-associated factor 3	-1.52
STX7	8417	syntaxin 7	-1.52
LRRC49	54839	leucine rich repeat containing 49	-1.52
KIF16B	55614	kinesin family member 16B	-1.52
C1QTNF4	114900	C1q and tumor necrosis factor related protein 4	-1.52
SMTN	6525	smoothelin	-1.51
DEGS1	8560	delta(4)-desaturase, sphingolipid 1	-1.5
RBKS	64080	ribokinase	-1.5
AGAP3	116988	ArfGAP with GTPase domain, ankyrin repeat and PH domain 3	-1.5
ASAH1	427	N-acylsphingosine amidohydrolase (acid ceramidase) 1	-1.49
SLC22A3	6581	solute carrier family 22 (extraneuronal monoamine transporter), member 3	-1.49
ENOPH1	58478	enolase-phosphatase 1	-1.49
ARL3	403	ADP-ribosylation factor-like 3	-1.48
GUCY1B3	2983	guanylate cyclase 1, soluble, beta 3	-1.48
TSPYL1	7259	TSPY-like 1	-1.48
RNF19A	25897	ring finger protein 19A, E3 ubiquitin protein ligase	-1.48
IBTK	25998	inhibitor of Bruton agammaglobulinemia tyrosine kinase	-1.48
GRAMD1C	54762	GRAM domain containing 1C	-1.48
PLXNA3	55558	plexin A3	-1.48
MCCC1	56922	methylcrotonoyl-CoA carboxylase 1 (alpha)	-1.48
LGI4	163175	leucine-rich repeat LGI family, member 4	-1.48
KCNH4	23415	potassium voltage-gated channel, subfamily H (eag-related), member 4	-1.47
ABHD8	79575	abhydrolase domain containing 8	-1.47
ESYT3	83850	extended synaptotagmin-like protein 3	-1.47
ATP6AP1	537	ATPase, H+ transporting, lysosomal accessory protein 1	-1.45
GUK1	2987	guanylate kinase 1	-1.45
EEA1	8411	early endosome antigen 1	-1.45
B3GALNT1	8706	beta-1,3-N-acetylgalactosaminyltransferase 1 (globoside blood group)	-1.45
GPATCH4	54865	G patch domain containing 4	-1.45
CCDC28B	79140	coiled-coil domain containing 28B	-1.45
TMEM132E	124842	transmembrane protein 132E	-1.45
KCTD1	284252	potassium channel tetramerisation domain containing 1	-1.45
BBS1	582	Bardet-Biedl syndrome 1	-1.44
NKIRAS1	28512	NFKB inhibitor interacting Ras-like 1	-1.44
KIAA1407	57577	KIAA1407	-1.44
AIFM3	150209	apoptosis-inducing factor, mitochondrion-associated, 3	-1.44
FAM188A	80013	family with sequence similarity 188, member A	-1.43
SERINC5	256987	serine incorporator 5	-1.43
PRODH	5625	proline dehydrogenase (oxidase) 1	-1.42
TMSB4X	7114	thymosin beta 4, X-linked	-1.42
TPST2	8459	tyrosylprotein sulfotransferase 2	-1.42
STMN2	11075	stathmin-like 2	-1.42
PORCN	64840	porcupine homolog (Drosophila)	-1.42
TMEM80	283232	transmembrane protein 80	-1.42
PKIB	5570	protein kinase (cAMP-dependent, catalytic) inhibitor beta	-1.41
ARFGEF1	10565	ADP-ribosylation factor guanine nucleotide-exchange factor 1 (brefeldin A-inhibited)	-1.4
SLC48A1	55652	solute carrier family 48 (heme transporter), member 1	-1.4
ARHGEF28	64283	Rho guanine nucleotide exchange factor (GEF) 28	-1.4
CORO7	79585	coronin 7	-1.4
GPM6B	2824	glycoprotein M6B	-1.39
MMP17	4326	matrix metallopeptidase 17 (membrane-inserted)	-1.39
NUDT4	11163	nudix (nucleoside diphosphate linked moiety X)-type motif 4	-1.39
NCAM1	4684	neural cell adhesion molecule 1	-1.38
ABI1	10006	abl-interactor 1	-1.38
MRPL48	51642	mitochondrial ribosomal protein L48	-1.38
NDUFA12	55967	NADH dehydrogenase (ubiquinone) 1 alpha subcomplex, 12	-1.38
CALM2	805	calmodulin 2 (phosphorylase kinase, delta)	-1.37
YWHAE	7531	tyrosine 3-monooxygenase/tryptophan 5-monooxygenase activation protein, epsilon polypeptide	-1.37
ARPC2	10109	actin related protein 2/3 complex, subunit 2, 34kDa	-1.37
GDAP1	54332	ganglioside induced differentiation associated protein 1	-1.37
PLK1S1	55857	polo-like kinase 1 substrate 1	-1.37
PIP5K1B	8395	phosphatidylinositol-4-phosphate 5-kinase, type I, beta	-1.36
NCOA1	8648	nuclear receptor coactivator 1	-1.36
RALGPS2	55103	Ral GEF with PH domain and SH3 binding motif 2	-1.36
ATP1A2	477	ATPase, Na+/K+ transporting, alpha 2 polypeptide	-1.35
KIFC3	3801	kinesin family member C3	-1.35
MAP4	4134	microtubule-associated protein 4	-1.35
EIF4E3	317649	eukaryotic translation initiation factor 4E family member 3	-1.35
ATP2A2	488	ATPase, Ca++ transporting, cardiac muscle, slow twitch 2	-1.34
FKTN	2218	fukutin	-1.34
TRERF1	55809	transcriptional regulating factor 1	-1.34
SPRYD4	283377	SPRY domain containing 4	-1.34
NT5E	4907	5'-nucleotidase, ecto (CD73)	-1.33
REV3L	5980	REV3-like, polymerase (DNA directed), zeta, catalytic subunit	-1.33
TBKBP1	9755	TBK1 binding protein 1	-1.33
SEC14L2	23541	SEC14-like 2 (S. cerevisiae)	-1.33
GBE1	2632	glucan (1,4-alpha-), branching enzyme 1	-1.32
ECE2	9718	endothelin converting enzyme 2	-1.32
ITSN2	50618	intersectin 2	-1.32
ABHD6	57406	abhydrolase domain containing 6	-1.32
DBI	1622	diazepam binding inhibitor (GABA receptor modulator, acyl-CoA binding protein)	-1.31
GPM6A	2823	glycoprotein M6A	-1.31
PKD1	5310	polycystic kidney disease 1 (autosomal dominant)	-1.31
EEPD1	80820	endonuclease/exonuclease/phosphatase family domain containing 1	-1.31
RFT1	91869	RFT1 homolog (S. cerevisiae)	-1.31
ALDH2	217	aldehyde dehydrogenase 2 family (mitochondrial)	-1.3
GRINA	2907	glutamate receptor, ionotropic, N-methyl D-aspartate-associated protein 1 (glutamate binding)	-1.3
PER3	8863	period homolog 3 (Drosophila)	-1.3
PLA2G16	11145	phospholipase A2, group XVI	-1.3
SCAF1	58506	SR-related CTD-associated factor 1	-1.3
CHRD	8646	chordin	-1.29
RAPGEF2	9693	Rap guanine nucleotide exchange factor (GEF) 2	-1.29
MPC1	51660	mitochondrial pyruvate carrier 1	-1.29
PLXDC1	57125	plexin domain containing 1	-1.29
ACBD4	79777	acyl-CoA binding domain containing 4	-1.29
TOP1MT	116447	topoisomerase (DNA) I, mitochondrial	-1.29
TMEM150A	129303	transmembrane protein 150A	-1.29
NDUFS7	374291	NADH dehydrogenase (ubiquinone) Fe-S protein 7, 20kDa (NADH-coenzyme Q reductase)	-1.29
EZH1	2145	enhancer of zeste homolog 1 (Drosophila)	-1.28
PPP3CA	5530	protein phosphatase 3, catalytic subunit, alpha isozyme	-1.28
KALRN	8997	kalirin, RhoGEF kinase	-1.28
KCNK4	50801	potassium channel, subfamily K, member 4	-1.28
MRM1	79922	mitochondrial rRNA methyltransferase 1 homolog (S. cerevisiae)	-1.28
CRLF1	9244	cytokine receptor-like factor 1	-1.27
NTSR2	23620	neurotensin receptor 2	-1.27
ANKMY2	57037	ankyrin repeat and MYND domain containing 2	-1.27
WDR13	64743	WD repeat domain 13	-1.27
MEF2A	4205	myocyte enhancer factor 2A	-1.26
Sept5_	5413	septin 5	-1.26
DAAM1	23002	dishevelled associated activator of morphogenesis 1	-1.26
AMIGO1	57463	adhesion molecule with Ig-like domain 1	-1.26
SUGP1	57794	SURP and G patch domain containing 1	-1.26
DACT3	147906	dapper, antagonist of beta-catenin, homolog 3 (Xenopus laevis)	-1.26
CHCHD10	400916	coiled-coil-helix-coiled-coil-helix domain containing 10	-1.26
IL16	3603	interleukin 16	-1.25
HAGHL	84264	hydroxyacylglutathione hydrolase-like	-1.25
CMPK2	129607	cytidine monophosphate (UMP-CMP) kinase 2, mitochondrial	-1.25
HAPLN4	404037	hyaluronan and proteoglycan link protein 4	-1.25
TUSC3	7991	tumor suppressor candidate 3	-1.24
MAP4K3	8491	mitogen-activated protein kinase kinase kinase kinase 3	-1.23
DFNB31	25861	deafness, autosomal recessive 31	-1.23
HSPD1	3329	heat shock 60kDa protein 1 (chaperonin)	-1.22
MZF1	7593	myeloid zinc finger 1	-1.22
C14orf1	11161	chromosome 14 open reading frame 1	-1.22
SH3D21	79729	SH3 domain containing 21	-1.22
SHF	90525	Src homology 2 domain containing F	-1.22
GRIN2C	2905	glutamate receptor, ionotropic, N-methyl D-aspartate 2C	-1.21
QTRT1	81890	queuine tRNA-ribosyltransferase 1	-1.21
GPR123	84435	G protein-coupled receptor 123	-1.21
FUT4	2526	fucosyltransferase 4 (alpha (1,3) fucosyltransferase, myeloid-specific)	-1.2
AGAP1	116987	ArfGAP with GTPase domain, ankyrin repeat and PH domain 1	-1.2

## Sheet: human hiI genes
hiI genes (human)
Overlap genes between human hippocampus developent and DG of rat after seizure induction
Up-regulated in both datasets
Development: Human hippocampus (GSE25219: 8-9wks pcw vs 19-23wks pcw)
Seizure: rat DG (GSE47752: pilocarpine 1day vs saline)
Symbol	EntrezGene ID	Description	Fold Change (human hippocampus development)
MFAP4	4239	microfibrillar-associated protein 4	19.9
KIF20A	10112	kinesin family member 20A	16.9
ARHGAP11A	9824	Rho GTPase activating protein 11A	16.2
CDK1	983	cyclin-dependent kinase 1	15.6
KIF18A	81930	kinesin family member 18A	15.1
CDKN3	1033	cyclin-dependent kinase inhibitor 3	14.3
MYBL2	4605	v-myb myeloblastosis viral oncogene homolog (avian)-like 2	13.9
NUF2	83540	NUF2, NDC80 kinetochore complex component, homolog (S. cerevisiae)	12.6
E2F8	79733	E2F transcription factor 8	12.5
MCM2	4171	minichromosome maintenance complex component 2	12.1
MAD2L1	4085	MAD2 mitotic arrest deficient-like 1 (yeast)	11.7
PRC1	9055	protein regulator of cytokinesis 1	11.4
KIF23	9493	kinesin family member 23	10.8
CENPK	64105	centromere protein K	10.3
TPBG	7162	trophoblast glycoprotein	9.97
TYMS	7298	thymidylate synthetase	9.78
ECT2	1894	epithelial cell transforming sequence 2 oncogene	9.73
TP53	7157	tumor protein p53	9.43
MCM5	4174	minichromosome maintenance complex component 5	9.23
NCAPD2	9918	non-SMC condensin I complex, subunit D2	9.11
ZNF423	23090	zinc finger protein 423	8.75
ID4	3400	inhibitor of DNA binding 4, dominant negative helix-loop-helix protein	8.43
SPC25	57405	SPC25, NDC80 kinetochore complex component, homolog (S. cerevisiae)	8.16
MDM1	56890	Mdm1 nuclear protein homolog (mouse)	8.12
ADAMTS9	56999	ADAM metallopeptidase with thrombospondin type 1 motif, 9	7.98
EPB41	2035	erythrocyte membrane protein band 4.1 (elliptocytosis 1, RH-linked)	7.82
GINS1	9837	GINS complex subunit 1 (Psf1 homolog)	7.14
BAZ1A	11177	bromodomain adjacent to zinc finger domain, 1A	7.14
CLIC1	1192	chloride intracellular channel 1	7.11
SHROOM3	57619	shroom family member 3	6.85
ANP32E	81611	acidic (leucine-rich) nuclear phosphoprotein 32 family, member E	6.73
MCM7	4176	minichromosome maintenance complex component 7	6.62
EDNRA	1909	endothelin receptor type A	6.49
POLE2	5427	polymerase (DNA directed), epsilon 2, accessory subunit	6.49
EZH2	2146	enhancer of zeste homolog 2 (Drosophila)	6.22
SKIDA1	387640	SKI/DACH domain containing 1	6.08
NOTCH1	4851	notch 1	6.02
SPDL1	54908	spindle apparatus coiled-coil protein 1	5.96
ITGB3BP	23421	integrin beta 3 binding protein (beta3-endonexin)	5.9
CALD1	800	caldesmon 1	5.88
RBMS1	5937	RNA binding motif, single stranded interacting protein 1	5.88
CBLN1	869	cerebellin 1 precursor	5.85
CCND1	595	cyclin D1	5.81
PBX3	5090	pre-B-cell leukemia homeobox 3	5.7
TIFA	92610	TRAF-interacting protein with forkhead-associated domain	5.68
BBX	56987	bobby sox homolog (Drosophila)	5.56
LPAR6	10161	lysophosphatidic acid receptor 6	5.5
GMNN	51053	geminin, DNA replication inhibitor	5.46
SLC7A3	84889	solute carrier family 7 (cationic amino acid transporter, y+ system), member 3	5.46
TES	26136	testis derived transcript (3 LIM domains)	5.43
CDH23	64072	cadherin-related 23	5.37
HES1	3280	hairy and enhancer of split 1, (Drosophila)	5.19
TACC3	10460	transforming, acidic coiled-coil containing protein 3	5.02
ZNF521	25925	zinc finger protein 521	4.98
FKBP5	2289	FK506 binding protein 5	4.94
GNG11	2791	guanine nucleotide binding protein (G protein), gamma 11	4.9
IQGAP3	128239	IQ motif containing GTPase activating protein 3	4.87
BLM	641	Bloom syndrome, RecQ helicase-like	4.8
CTNNAL1	8727	catenin (cadherin-associated protein), alpha-like 1	4.68
RAI14	26064	retinoic acid induced 14	4.61
PLIN2	123	perilipin 2	4.6
PTBP1	5725	polypyrimidine tract binding protein 1	4.53
HIST1H3F	8968	histone cluster 1, H3f	4.5
SP1	6667	Sp1 transcription factor	4.48
ALAS2	212	aminolevulinate, delta-, synthase 2	4.4
CD93	22918	CD93 molecule	4.38
PCNA	5111	proliferating cell nuclear antigen	4.24
NEDD9	4739	neural precursor cell expressed, developmentally down-regulated 9	4.16
SLC2A1	6513	solute carrier family 2 (facilitated glucose transporter), member 1	4.1
CTSK	1513	cathepsin K	4.08
RASGRP1	10125	RAS guanyl releasing protein 1 (calcium and DAG-regulated)	4.01
FLNA	2316	filamin A, alpha	4
FRMD6	122786	FERM domain containing 6	3.96
SERINC2	347735	serine incorporator 2	3.93
FZD8	8325	frizzled family receptor 8	3.89
GCNT1	2650	glucosaminyl (N-acetyl) transferase 1, core 2	3.88
RBM47	54502	RNA binding motif protein 47	3.87
H2AFX	3014	H2A histone family, member X	3.83
TM4SF1	4071	transmembrane 4 L six family member 1	3.83
PLOD2	5352	procollagen-lysine, 2-oxoglutarate 5-dioxygenase 2	3.78
MND1	84057	meiotic nuclear divisions 1 homolog (S. cerevisiae)	3.78
RBMS2	5939	RNA binding motif, single stranded interacting protein 2	3.71
GINS3	64785	GINS complex subunit 3 (Psf3 homolog)	3.71
KIF22	3835	kinesin family member 22	3.65
FKBP10	60681	FK506 binding protein 10, 65 kDa	3.65
FZD6	8323	frizzled family receptor 6	3.62
NXPH4	11247	neurexophilin 4	3.57
PRKD3	23683	protein kinase D3	3.56
GADD45G	10912	growth arrest and DNA-damage-inducible, gamma	3.54
PDCD4	27250	programmed cell death 4 (neoplastic transformation inhibitor)	3.54
CRABP2	1382	cellular retinoic acid binding protein 2	3.53
NUDT5	11164	nudix (nucleoside diphosphate linked moiety X)-type motif 5	3.5
HBP1	26959	HMG-box transcription factor 1	3.49
CDCA7	83879	cell division cycle associated 7	3.47
ITGA1	3672	integrin, alpha 1	3.41
CAV1	857	caveolin 1, caveolae protein, 22kDa	3.4
TMEM39A	55254	transmembrane protein 39A	3.38
EMP1	2012	epithelial membrane protein 1	3.33
COL4A1	1282	collagen, type IV, alpha 1	3.31
TCF19	6941	transcription factor 19	3.3
CAD	790	carbamoyl-phosphate synthetase 2, aspartate transcarbamylase, and dihydroorotase	3.25
PROCR	10544	protein C receptor, endothelial	3.25
STC2	8614	stanniocalcin 2	3.21
ZFP36L1	677	zinc finger protein 36, C3H type-like 1	3.2
SLC1A5	6510	solute carrier family 1 (neutral amino acid transporter), member 5	3.2
TWSG1	57045	twisted gastrulation homolog 1 (Drosophila)	3.2
CPXM2	119587	carboxypeptidase X (M14 family), member 2	3.16
SMARCA5	8467	SWI/SNF related, matrix associated, actin dependent regulator of chromatin, subfamily a, member 5	3.14
SLC25A37	51312	solute carrier family 25 (mitochondrial iron transporter), member 37	3.14
ZNF219	51222	zinc finger protein 219	3.12
NSMCE2	286053	non-SMC element 2, MMS21 homolog (S. cerevisiae)	3.12
CHST10	9486	carbohydrate sulfotransferase 10	3.11
NAB1	4664	NGFI-A binding protein 1 (EGR1 binding protein 1)	3.1
PDLIM1	9124	PDZ and LIM domain 1	3.1
GMPS	8833	guanine monphosphate synthetase	3.06
E2F5	1875	E2F transcription factor 5, p130-binding	3.04
SLC7A8	23428	solute carrier family 7 (amino acid transporter light chain, L system), member 8	3.04
ANGPT2	285	angiopoietin 2	3.02
TUBB6	84617	tubulin, beta 6 class V	3.01
MTAP	4507	methylthioadenosine phosphorylase	2.99
MAPKAPK3	7867	mitogen-activated protein kinase-activated protein kinase 3	2.99
TMEM170A	124491	transmembrane protein 170A	2.99
UBE2T	29089	ubiquitin-conjugating enzyme E2T (putative)	2.97
SLC25A37	51312	solute carrier family 25 (mitochondrial iron transporter), member 37	2.97
TFDP2	7029	transcription factor Dp-2 (E2F dimerization partner 2)	2.95
BGN	633	biglycan	2.94
MCL1	4170	myeloid cell leukemia sequence 1 (BCL2-related)	2.94
CMTM6	54918	CKLF-like MARVEL transmembrane domain containing 6	2.93
CDKN1A	1026	cyclin-dependent kinase inhibitor 1A (p21, Cip1)	2.92
SDPR	8436	serum deprivation response	2.92
NAA15	80155	N(alpha)-acetyltransferase 15, NatA auxiliary subunit	2.92
CCNF	899	cyclin F	2.91
TAF5	6877	TAF5 RNA polymerase II, TATA box binding protein (TBP)-associated factor, 100kDa	2.91
GMFG	9535	glia maturation factor, gamma	2.91
GADD45A	1647	growth arrest and DNA-damage-inducible, alpha	2.89
ALDH18A1	5832	aldehyde dehydrogenase 18 family, member A1	2.88
USP28	57646	ubiquitin specific peptidase 28	2.87
PPP4R2	151987	protein phosphatase 4, regulatory subunit 2	2.87
KDM6B	23135	lysine (K)-specific demethylase 6B	2.86
RBL1	5933	retinoblastoma-like 1 (p107)	2.85
LHFP	10186	lipoma HMGIC fusion partner	2.85
ATP11B	23200	ATPase, class VI, type 11B	2.85
SLC39A1	27173	solute carrier family 39 (zinc transporter), member 1	2.85
SREK1IP1	285672	SREK1-interacting protein 1	2.84
CDC34	997	cell division cycle 34 homolog (S. cerevisiae)	2.83
TNFRSF12A	51330	tumor necrosis factor receptor superfamily, member 12A	2.83
COL4A2	1284	collagen, type IV, alpha 2	2.81
LIMS1	3987	LIM and senescent cell antigen-like domains 1	2.79
PRKDC	5591	protein kinase, DNA-activated, catalytic polypeptide	2.79
INCENP	3619	inner centromere protein antigens 135/155kDa	2.77
POLE3	54107	polymerase (DNA directed), epsilon 3, accessory subunit	2.76
NUP155	9631	nucleoporin 155kDa	2.75
SHC1	6464	SHC (Src homology 2 domain containing) transforming protein 1	2.74
SDC1	6382	syndecan 1	2.7
LOXL1	4016	lysyl oxidase-like 1	2.68
ERI1	90459	exoribonuclease 1	2.68
ELMOD2	255520	ELMO/CED-12 domain containing 2	2.68
CA12	771	carbonic anhydrase XII	2.66
FEN1	2237	flap structure-specific endonuclease 1	2.64
RBMS1	5937	RNA binding motif, single stranded interacting protein 1	2.64
FZD3	7976	frizzled family receptor 3	2.63
LIMD1	8994	LIM domains containing 1	2.63
PARP4	143	poly (ADP-ribose) polymerase family, member 4	2.62
RPS6KA1	6195	ribosomal protein S6 kinase, 90kDa, polypeptide 1	2.62
VIM	7431	vimentin	2.6
LURAP1L	286343	leucine rich adaptor protein 1-like	2.6
FAM129B	64855	family with sequence similarity 129, member B	2.59
PSIP1	11168	PC4 and SFRS1 interacting protein 1	2.58
PDCL	5082	phosducin-like	2.57
BUB3	9184	budding uninhibited by benzimidazoles 3 homolog (yeast)	2.56
CPSF2	53981	cleavage and polyadenylation specific factor 2, 100kDa	2.56
MDM2	4193	Mdm2, p53 E3 ubiquitin protein ligase homolog (mouse)	2.54
WLS	79971	wntless homolog (Drosophila)	2.53
LBH	81606	limb bud and heart development homolog (mouse)	2.53
KLF6	1316	Kruppel-like factor 6	2.52
ZNF367	195828	zinc finger protein 367	2.5
RBP1	5947	retinol binding protein 1, cellular	2.48
STAG2	10735	stromal antigen 2	2.48
Sept9_	10801	septin 9	2.48
SNRPA	6626	small nuclear ribonucleoprotein polypeptide A	2.47
TSPAN6	7105	tetraspanin 6	2.47
IQGAP1	8826	IQ motif containing GTPase activating protein 1	2.47
RBPJ	3516	recombination signal binding protein for immunoglobulin kappa J region	2.44
ELK3	2004	ELK3, ETS-domain protein (SRF accessory protein 2)	2.43
LLGL1	3996	lethal giant larvae homolog 1 (Drosophila)	2.43
CNOT6	57472	CCR4-NOT transcription complex, subunit 6	2.43
ZFP36L2	678	zinc finger protein 36, C3H type-like 2	2.42
RAD54L2	23132	RAD54-like 2 (S. cerevisiae)	2.4
MDFIC	29969	MyoD family inhibitor domain containing	2.4
TXLNA	200081	taxilin alpha	2.4
PXN	5829	paxillin	2.37
SYNCRIP	10492	synaptotagmin binding, cytoplasmic RNA interacting protein	2.37
ELL2	22936	elongation factor, RNA polymerase II, 2	2.37
DNMT3B	1789	DNA (cytosine-5-)-methyltransferase 3 beta	2.36
PRKD2	25865	protein kinase D2	2.36
CTSC	1075	cathepsin C	2.35
ITGB1	3688	integrin, beta 1 (fibronectin receptor, beta polypeptide, antigen CD29 includes MDF2, MSK12)	2.35
TLN1	7094	talin 1	2.35
URB2	9816	URB2 ribosome biogenesis 2 homolog (S. cerevisiae)	2.35
CENPM	79019	centromere protein M	2.35
DGKB	1607	diacylglycerol kinase, beta 90kDa	2.34
LOX	4015	lysyl oxidase	2.34
SNX2	6643	sorting nexin 2	2.34
SOX11	6664	SRY (sex determining region Y)-box 11	2.34
VRK1	7443	vaccinia related kinase 1	2.34
HMG20B	10362	high mobility group 20B	2.34
ASF1A	25842	ASF1 anti-silencing function 1 homolog A (S. cerevisiae)	2.34
INPP5A	3632	inositol polyphosphate-5-phosphatase, 40kDa	2.33
PIDD	55367	p53-induced death domain protein	2.32
RRP1B	23076	ribosomal RNA processing 1 homolog B (S. cerevisiae)	2.31
PHF17	79960	PHD finger protein 17	2.31
CASP6	839	caspase 6, apoptosis-related cysteine peptidase	2.3
FGFRL1	53834	fibroblast growth factor receptor-like 1	2.3
CDT1	81620	chromatin licensing and DNA replication factor 1	2.3
BAZ2A	11176	bromodomain adjacent to zinc finger domain, 2A	2.28
SRSF4	6429	serine/arginine-rich splicing factor 4	2.27
AAAS	8086	achalasia, adrenocortical insufficiency, alacrimia	2.27
SLC20A1	6574	solute carrier family 20 (phosphate transporter), member 1	2.26
MAPKAPK2	9261	mitogen-activated protein kinase-activated protein kinase 2	2.26
ARL6IP5	10550	ADP-ribosylation-like factor 6 interacting protein 5	2.26
SERP1	27230	stress-associated endoplasmic reticulum protein 1	2.26
ECI2	10455	enoyl-CoA delta isomerase 2	2.25
PLOD1	5351	procollagen-lysine, 2-oxoglutarate 5-dioxygenase 1	2.24
SGPL1	8879	sphingosine-1-phosphate lyase 1	2.24
STK40	83931	serine/threonine kinase 40	2.24
MYD88	4615	myeloid differentiation primary response gene (88)	2.23
WAPAL	23063	wings apart-like homolog (Drosophila)	2.23
RHBDL3	162494	rhomboid, veinlet-like 3 (Drosophila)	2.23
CXXC5	51523	CXXC finger protein 5	2.22
KCTD14	65987	potassium channel tetramerisation domain containing 14	2.22
KDELC1	79070	KDEL (Lys-Asp-Glu-Leu) containing 1	2.22
ABL1	25	c-abl oncogene 1, non-receptor tyrosine kinase	2.2
EIF2C2	27161	eukaryotic translation initiation factor 2C, 2	2.2
DNMT3A	1788	DNA (cytosine-5-)-methyltransferase 3 alpha	2.19
MTHFD2	10797	methylenetetrahydrofolate dehydrogenase (NADP+ dependent) 2, methenyltetrahydrofolate cyclohydrolase	2.19
RHOBTB3	22836	Rho-related BTB domain containing 3	2.19
RAB34	83871	RAB34, member RAS oncogene family	2.19
LCA5	167691	Leber congenital amaurosis 5	2.19
FNTB	2342	farnesyltransferase, CAAX box, beta	2.17
ZW10	9183	ZW10, kinetochore associated, homolog (Drosophila)	2.17
RBM38	55544	RNA binding motif protein 38	2.17
ENO1	2023	enolase 1, (alpha)	2.16
SRSF9	8683	serine/arginine-rich splicing factor 9	2.16
HILPDA	29923	hypoxia inducible lipid droplet-associated	2.15
FAM105A	54491	family with sequence similarity 105, member A	2.15
TTF2	8458	transcription termination factor, RNA polymerase II	2.14
PHF8	23133	PHD finger protein 8	2.14
ZNF410	57862	zinc finger protein 410	2.14
FBL	2091	fibrillarin	2.13
TNIP1	10318	TNFAIP3 interacting protein 1	2.13
CERK	64781	ceramide kinase	2.13
KDM5A	5927	lysine (K)-specific demethylase 5A	2.12
COMMD8	54951	COMM domain containing 8	2.12
Sept10_	151011	septin 10	2.12
RWDD4	201965	RWD domain containing 4	2.12
GCFC2	6936	GC-rich sequence DNA-binding factor 2	2.11
VEZF1	7716	vascular endothelial zinc finger 1	2.11
PDLIM5	10611	PDZ and LIM domain 5	2.11
TSPO	706	translocator protein (18kDa)	2.1
IL13RA1	3597	interleukin 13 receptor, alpha 1	2.1
CITED2	10370	Cbp/p300-interacting transactivator, with Glu/Asp-rich carboxy-terminal domain, 2	2.1
CTPS2	56474	CTP synthase 2	2.1
USO1	8615	USO1 vesicle docking protein homolog (yeast)	2.08
HS2ST1	9653	heparan sulfate 2-O-sulfotransferase 1	2.08
ENY2	56943	enhancer of yellow 2 homolog (Drosophila)	2.08
RNF217	154214	ring finger protein 217	2.08
FANCA	2175	Fanconi anemia, complementation group A	2.07
SUPT16H	11198	suppressor of Ty 16 homolog (S. cerevisiae)	2.07
DYRK3	8444	dual-specificity tyrosine-(Y)-phosphorylation regulated kinase 3	2.06
RNASEH2A	10535	ribonuclease H2, subunit A	2.06
SNRPB	6628	small nuclear ribonucleoprotein polypeptides B and B1	2.05
PCGF2	7703	polycomb group ring finger 2	2.05
LRRFIP1	9208	leucine rich repeat (in FLII) interacting protein 1	2.05
BZW1	9689	basic leucine zipper and W2 domains 1	2.05
TAX1BP3	30851	Tax1 (human T-cell leukemia virus type I) binding protein 3	2.05
TEX30	93081	testis expressed 30	2.05
EYA3	2140	eyes absent homolog 3 (Drosophila)	2.04
NFKB1	4790	nuclear factor of kappa light polypeptide gene enhancer in B-cells 1	2.04
USP6NL	9712	USP6 N-terminal like	2.04
NES	10763	nestin	2.04
KLHL24	54800	kelch-like 24 (Drosophila)	2.04
CEP97	79598	centrosomal protein 97kDa	2.04
ANPEP	290	alanyl (membrane) aminopeptidase	2.03
MDFI	4188	MyoD family inhibitor	2.03
IFITM1	8519	interferon induced transmembrane protein 1	2.03
PLAT	5327	plasminogen activator, tissue	2.02
ERRFI1	54206	ERBB receptor feedback inhibitor 1	2.01
C1orf85	112770	chromosome 1 open reading frame 85	2.01
SESN3	143686	sestrin 3	2.01
LAMA4	3910	laminin, alpha 4	2
MYO9B	4650	myosin IXB	2
C5orf4	10826	chromosome 5 open reading frame 4	2
PMEPA1	56937	prostate transmembrane protein, androgen induced 1	2
FRMD5	84978	FERM domain containing 5	2
WDR36	134430	WD repeat domain 36	2
CAPG	822	capping protein (actin filament), gelsolin-like	1.99
KDM5B	10765	lysine (K)-specific demethylase 5B	1.99
TMA16	55319	translation machinery associated 16 homolog (S. cerevisiae)	1.99
SERPING1	710	serpin peptidase inhibitor, clade G (C1 inhibitor), member 1	1.98
MAPRE1	22919	microtubule-associated protein, RP/EB family, member 1	1.98
PSME4	23198	proteasome (prosome, macropain) activator subunit 4	1.98
CRNKL1	51340	crooked neck pre-mRNA splicing factor-like 1 (Drosophila)	1.98
XPO4	64328	exportin 4	1.98
CEP85	64793	centrosomal protein 85kDa	1.98
ARAF	369	v-raf murine sarcoma 3611 viral oncogene homolog	1.97
CUX1	1523	cut-like homeobox 1	1.97
VCL	7414	vinculin	1.97
BRIX1	55299	BRX1, biogenesis of ribosomes, homolog (S. cerevisiae)	1.97
MAMDC2	256691	MAM domain containing 2	1.97
VAMP5	10791	vesicle-associated membrane protein 5 (myobrevin)	1.96
EHD2	30846	EH-domain containing 2	1.96
GALNT2	2590	UDP-N-acetyl-alpha-D-galactosamine:polypeptide N-acetylgalactosaminyltransferase 2 (GalNAc-T2)	1.95
GEMIN5	25929	gem (nuclear organelle) associated protein 5	1.95
CREB1	1385	cAMP responsive element binding protein 1	1.94
NFE2L2	4780	nuclear factor (erythroid-derived 2)-like 2	1.94
TGM2	7052	transglutaminase 2 (C polypeptide, protein-glutamine-gamma-glutamyltransferase)	1.94
THBD	7056	thrombomodulin	1.94
PARD6B	84612	par-6 partitioning defective 6 homolog beta (C. elegans)	1.94
RNF168	165918	ring finger protein 168, E3 ubiquitin protein ligase	1.94
KCNK10	54207	potassium channel, subfamily K, member 10	1.93
ALKBH5	54890	alkB, alkylation repair homolog 5 (E. coli)	1.93
TBC1D15	64786	TBC1 domain family, member 15	1.93
EMP2	2013	epithelial membrane protein 2	1.92
PSMA3	5684	proteasome (prosome, macropain) subunit, alpha type, 3	1.92
KLF10	7071	Kruppel-like factor 10	1.92
CIT	11113	citron (rho-interacting, serine/threonine kinase 21)	1.92
ORMDL2	29095	ORM1-like 2 (S. cerevisiae)	1.92
ZFAND3	60685	zinc finger, AN1-type domain 3	1.92
LIX1L	128077	Lix1 homolog (mouse)-like	1.92
SHB	6461	Src homology 2 domain containing adaptor protein B	1.91
XPO1	7514	exportin 1 (CRM1 homolog, yeast)	1.91
DNASE2	1777	deoxyribonuclease II, lysosomal	1.9
FOXO4	4303	forkhead box O4	1.9
ZNF585A	199704	zinc finger protein 585A	1.9
PDK3	5165	pyruvate dehydrogenase kinase, isozyme 3	1.89
PSMD5	5711	proteasome (prosome, macropain) 26S subunit, non-ATPase, 5	1.89
CPNE3	8895	copine III	1.89
ASCC3	10973	activating signal cointegrator 1 complex subunit 3	1.89
KDM1A	23028	lysine (K)-specific demethylase 1A	1.89
ANKS1A	23294	ankyrin repeat and sterile alpha motif domain containing 1A	1.89
FBXO10	26267	F-box protein 10	1.89
PRPF38B	55119	PRP38 pre-mRNA processing factor 38 (yeast) domain containing B	1.89
PIGM	93183	phosphatidylinositol glycan anchor biosynthesis, class M	1.89
MAPK6	5597	mitogen-activated protein kinase 6	1.88
SLC7A5	8140	solute carrier family 7 (amino acid transporter light chain, L system), member 5	1.88
L3MBTL3	84456	l(3)mbt-like 3 (Drosophila)	1.88
SMAD1	4086	SMAD family member 1	1.87
THG1L	54974	tRNA-histidine guanylyltransferase 1-like (S. cerevisiae)	1.87
TRH	7200	thyrotropin-releasing hormone	1.86
MTFP1	51537	mitochondrial fission process 1	1.86
EMP3	2014	epithelial membrane protein 3	1.85
RRAS	6237	related RAS viral (r-ras) oncogene homolog	1.85
KIAA0040	9674	KIAA0040	1.85
ALG8	79053	asparagine-linked glycosylation 8, alpha-1,3-glucosyltransferase homolog (S. cerevisiae)	1.85
UBTD2	92181	ubiquitin domain containing 2	1.85
STT3B	201595	STT3, subunit of the oligosaccharyltransferase complex, homolog B (S. cerevisiae)	1.85
PSMD6	9861	proteasome (prosome, macropain) 26S subunit, non-ATPase, 6	1.84
C14orf93	60686	chromosome 14 open reading frame 93	1.84
KATNAL1	84056	katanin p60 subunit A-like 1	1.84
ORC3	23595	origin recognition complex, subunit 3	1.83
RBM15B	29890	RNA binding motif protein 15B	1.83
EAPP	55837	E2F-associated phosphoprotein	1.83
RAD18	56852	RAD18 homolog (S. cerevisiae)	1.83
TTYH1	57348	tweety homolog 1 (Drosophila)	1.83
COL18A1	80781	collagen, type XVIII, alpha 1	1.83
ENTPD1	953	ectonucleoside triphosphate diphosphohydrolase 1	1.82
CARHSP1	23589	calcium regulated heat stable protein 1, 24kDa	1.82
UTP15	84135	UTP15, U3 small nucleolar ribonucleoprotein, homolog (S. cerevisiae)	1.82
PATL1	219988	protein associated with topoisomerase II homolog 1 (yeast)	1.82
CBFB	865	core-binding factor, beta subunit	1.81
INHBB	3625	inhibin, beta B	1.81
NFKB2	4791	nuclear factor of kappa light polypeptide gene enhancer in B-cells 2 (p49/p100)	1.81
PPM1A	5494	protein phosphatase, Mg2+/Mn2+ dependent, 1A	1.81
ZNF281	23528	zinc finger protein 281	1.81
BRMS1	25855	breast cancer metastasis suppressor 1	1.81
RAVER2	55225	ribonucleoprotein, PTB-binding 2	1.81
MRPL45	84311	mitochondrial ribosomal protein L45	1.81
MLEC	9761	malectin	1.8
CTDSP1	58190	CTD (carboxy-terminal domain, RNA polymerase II, polypeptide A) small phosphatase 1	1.8
CDC5L	988	CDC5 cell division cycle 5-like (S. pombe)	1.79
CCL2	6347	chemokine (C-C motif) ligand 2	1.79
DUSP11	8446	dual specificity phosphatase 11 (RNA/RNP complex 1-interacting)	1.79
CDV3	55573	CDV3 homolog (mouse)	1.79
GLCCI1	113263	glucocorticoid induced transcript 1	1.79
C3orf38	285237	chromosome 3 open reading frame 38	1.79
EXOSC9	5393	exosome component 9	1.78
ZNF646	9726	zinc finger protein 646	1.78
ZDHHC3	51304	zinc finger, DHHC-type containing 3	1.78
IWS1	55677	IWS1 homolog (S. cerevisiae)	1.78
SDE2	163859	SDE2 telomere maintenance homolog (S. pombe)	1.78
RIOK3	8780	RIO kinase 3 (yeast)	1.77
RNF40	9810	ring finger protein 40, E3 ubiquitin protein ligase	1.77
STK38L	23012	serine/threonine kinase 38 like	1.77
SYDE1	85360	synapse defective 1, Rho GTPase, homolog 1 (C. elegans)	1.77
TOR1AIP2	163590	torsin A interacting protein 2	1.77
BMP1	649	bone morphogenetic protein 1	1.76
RPS6KA3	6197	ribosomal protein S6 kinase, 90kDa, polypeptide 3	1.76
PAPOLA	10914	poly(A) polymerase alpha	1.76
FBXO21	23014	F-box protein 21	1.76
RUFY1	80230	RUN and FYVE domain containing 1	1.76
GET4	51608	golgi to ER traffic protein 4 homolog (S. cerevisiae)	1.75
CDK12	51755	cyclin-dependent kinase 12	1.75
AXL	558	AXL receptor tyrosine kinase	1.74
FN1	2335	fibronectin 1	1.74
INIP	58493	INTS3 and NABP interacting protein	1.74
COL5A2	1290	collagen, type V, alpha 2	1.73
VCAN	1462	versican	1.73
IPO5	3843	importin 5	1.73
AFF3	3899	AF4/FMR2 family, member 3	1.73
PTPN12	5782	protein tyrosine phosphatase, non-receptor type 12	1.73
PTPRF	5792	protein tyrosine phosphatase, receptor type, F	1.73
PABPC4	8761	poly(A) binding protein, cytoplasmic 4 (inducible form)	1.73
RAB32	10981	RAB32, member RAS oncogene family	1.73
ARID4B	51742	AT rich interactive domain 4B (RBP1-like)	1.73
LTBR	4055	lymphotoxin beta receptor (TNFR superfamily, member 3)	1.72
PREB	10113	prolactin regulatory element binding	1.72
MAD2L2	10459	MAD2 mitotic arrest deficient-like 2 (yeast)	1.72
CKAP4	10970	cytoskeleton-associated protein 4	1.72
SMC5	23137	structural maintenance of chromosomes 5	1.72
MKI67IP	84365	MKI67 (FHA domain) interacting nucleolar phosphoprotein	1.72
CHST14	113189	carbohydrate (N-acetylgalactosamine 4-0) sulfotransferase 14	1.72
PHF2	5253	PHD finger protein 2	1.71
METAP2	10988	methionyl aminopeptidase 2	1.71
BNIP2	663	BCL2/adenovirus E1B 19kDa interacting protein 2	1.7
DDX39A	10212	DEAD (Asp-Glu-Ala-Asp) box polypeptide 39A	1.7
SMNDC1	10285	survival motor neuron domain containing 1	1.7
MRPL51	51258	mitochondrial ribosomal protein L51	1.7
C11orf84	144097	chromosome 11 open reading frame 84	1.7
CTNND1	1500	catenin (cadherin-associated protein), delta 1	1.69
TRIM33	51592	tripartite motif containing 33	1.69
CCAR1	55749	cell division cycle and apoptosis regulator 1	1.69
UNC45A	55898	unc-45 homolog A (C. elegans)	1.69
C2orf29	55571	chromosome 2 open reading frame 29	1.68
PCBP4	57060	poly(rC) binding protein 4	1.68
MYH10	4628	myosin, heavy chain 10, non-muscle	1.67
ABCA8	10351	ATP-binding cassette, sub-family A (ABC1), member 8	1.67
PAXIP1	22976	PAX interacting (with transcription-activation domain) protein 1	1.67
CCDC22	28952	coiled-coil domain containing 22	1.67
ARF6	382	ADP-ribosylation factor 6	1.66
WHSC1	7468	Wolf-Hirschhorn syndrome candidate 1	1.66
XBP1	7494	X-box binding protein 1	1.66
PRPF4B	8899	PRP4 pre-mRNA processing factor 4 homolog B (yeast)	1.66
BCL10	8915	B-cell CLL/lymphoma 10	1.66
MYOF	26509	myoferlin	1.66
ZNF777	27153	zinc finger protein 777	1.66
LAMB2	3913	laminin, beta 2 (laminin S)	1.65
XRCC5	7520	X-ray repair complementing defective repair in Chinese hamster cells 5 (double-strand-break rejoining)	1.65
EFS	10278	embryonal Fyn-associated substrate	1.65
PDS5A	23244	PDS5, regulator of cohesion maintenance, homolog A (S. cerevisiae)	1.65
WRAP53	55135	WD repeat containing, antisense to TP53	1.65
ERCC1	2067	excision repair cross-complementing rodent repair deficiency, complementation group 1 (includes overlapping antisense sequence)	1.64
POLG	5428	polymerase (DNA directed), gamma	1.64
TARS	6897	threonyl-tRNA synthetase	1.64
RAB3GAP2	25782	RAB3 GTPase activating protein subunit 2 (non-catalytic)	1.64
NSMCE4A	54780	non-SMC element 4 homolog A (S. cerevisiae)	1.64
NFKBIB	4793	nuclear factor of kappa light polypeptide gene enhancer in B-cells inhibitor, beta	1.63
PSME1	5720	proteasome (prosome, macropain) activator subunit 1 (PA28 alpha)	1.63
TGFB1I1	7041	transforming growth factor beta 1 induced transcript 1	1.63
UBE2H	7328	ubiquitin-conjugating enzyme E2H	1.63
SLC39A14	23516	solute carrier family 39 (zinc transporter), member 14	1.63
TIPARP	25976	TCDD-inducible poly(ADP-ribose) polymerase	1.63
MAPKAP1	79109	mitogen-activated protein kinase associated protein 1	1.63
C1S	716	complement component 1, s subcomponent	1.62
CSNK2A2	1459	casein kinase 2, alpha prime polypeptide	1.62
GTF3C1	2975	general transcription factor IIIC, polypeptide 1, alpha 220kDa	1.62
LGALS1	3956	lectin, galactoside-binding, soluble, 1	1.62
SLC3A2	6520	solute carrier family 3 (activators of dibasic and neutral amino acid transport), member 2	1.62
TNS1	7145	tensin 1	1.62
KCTD5	54442	potassium channel tetramerisation domain containing 5	1.62
GTPBP2	54676	GTP binding protein 2	1.62
CHMP1B	57132	charged multivesicular body protein 1B	1.62
HDLBP	3069	high density lipoprotein binding protein	1.61
HMGCL	3155	3-hydroxymethyl-3-methylglutaryl-CoA lyase	1.61
LIMK1	3984	LIM domain kinase 1	1.61
GPR56	9289	G protein-coupled receptor 56	1.61
EHD4	30844	EH-domain containing 4	1.61
ARHGEF40	55701	Rho guanine nucleotide exchange factor (GEF) 40	1.61
TMEM129	92305	transmembrane protein 129	1.61
CRKL	1399	v-crk sarcoma virus CT10 oncogene homolog (avian)-like	1.6
CTSZ	1522	cathepsin Z	1.6
MMP19	4327	matrix metallopeptidase 19	1.6
VWF	7450	von Willebrand factor	1.6
DYSF	8291	dysferlin, limb girdle muscular dystrophy 2B (autosomal recessive)	1.6
COPZ1	22818	coatomer protein complex, subunit zeta 1	1.6
PUM2	23369	pumilio homolog 2 (Drosophila)	1.6
QPRT	23475	quinolinate phosphoribosyltransferase	1.6
NSMCE1	197370	non-SMC element 1 homolog (S. cerevisiae)	1.6
ZYX	7791	zyxin	1.59
RIF1	55183	RAP1 interacting factor homolog (yeast)	1.59
KIAA0319L	79932	KIAA0319-like	1.59
APLF	200558	aprataxin and PNKP like factor	1.59
LMAN1	3998	lectin, mannose-binding, 1	1.58
FAF2	23197	Fas associated factor family member 2	1.58
GMPPB	29925	GDP-mannose pyrophosphorylase B	1.58
TMEM14C	51522	transmembrane protein 14C	1.58
CPSF3L	54973	cleavage and polyadenylation specific factor 3-like	1.58
ENAH	55740	enabled homolog (Drosophila)	1.58
POGK	57645	pogo transposable element with KRAB domain	1.58
USP38	84640	ubiquitin specific peptidase 38	1.58
OXNAD1	92106	oxidoreductase NAD-binding domain containing 1	1.58
MKLN1	4289	muskelin 1, intracellular mediator containing kelch motifs	1.57
RARG	5916	retinoic acid receptor, gamma	1.57
TXNRD1	7296	thioredoxin reductase 1	1.57
PTP4A1	7803	protein tyrosine phosphatase type IVA, member 1	1.57
YME1L1	10730	YME1-like 1 (S. cerevisiae)	1.57
TNIP2	79155	TNFAIP3 interacting protein 2	1.57
KLC4	89953	kinesin light chain 4	1.57
ASL	435	argininosuccinate lyase	1.56
SDC4	6385	syndecan 4	1.56
ASCC2	84164	activating signal cointegrator 1 complex subunit 2	1.56
GCNT2	2651	glucosaminyl (N-acetyl) transferase 2, I-branching enzyme (I blood group)	1.55
HEXB	3074	hexosaminidase B (beta polypeptide)	1.55
PTPN21	11099	protein tyrosine phosphatase, non-receptor type 21	1.55
SLC47A1	55244	solute carrier family 47, member 1	1.55
Sept11_	55752	septin 11	1.55
KIF5B	3799	kinesin family member 5B	1.54
MLLT4	4301	myeloid/lymphoid or mixed-lineage leukemia (trithorax homolog, Drosophila); translocated to, 4	1.54
KIAA1429	25962	KIAA1429	1.54
ZAK	51776	sterile alpha motif and leucine zipper containing kinase AZK	1.54
CCNG2	901	cyclin G2	1.53
EMD	2010	emerin	1.53
HSPB1	3315	heat shock 27kDa protein 1	1.53
TNPO1	3842	transportin 1	1.53
SMAD4	4089	SMAD family member 4	1.53
RBBP5	5929	retinoblastoma binding protein 5	1.53
UCK2	7371	uridine-cytidine kinase 2	1.53
ANGPTL4	51129	angiopoietin-like 4	1.53
MRPL44	65080	mitochondrial ribosomal protein L44	1.53
NAA50	80218	N(alpha)-acetyltransferase 50, NatE catalytic subunit	1.53
DOT1L	84444	DOT1-like, histone H3 methyltransferase (S. cerevisiae)	1.53
NSUN4	387338	NOP2/Sun domain family, member 4	1.53
FLNC	2318	filamin C, gamma	1.52
LRRFIP2	9209	leucine rich repeat (in FLII) interacting protein 2	1.52
PPP4R1	9989	protein phosphatase 4, regulatory subunit 1	1.52
SMG6	23293	smg-6 homolog, nonsense mediated mRNA decay factor (C. elegans)	1.52
CDKN2AIPNL	91368	CDKN2A interacting protein N-terminal like	1.52
CDKN2C	1031	cyclin-dependent kinase inhibitor 2C (p18, inhibits CDK4)	1.51
ELAVL1	1994	ELAV (embryonic lethal, abnormal vision, Drosophila)-like 1 (Hu antigen R)	1.51
FHL1	2273	four and a half LIM domains 1	1.51
POLR2A	5430	polymerase (RNA) II (DNA directed) polypeptide A, 220kDa	1.51
LYAR	55646	Ly1 antibody reactive homolog (mouse)	1.51
CUEDC2	79004	CUE domain containing 2	1.51
CBLL1	79872	Cbl proto-oncogene, E3 ubiquitin protein ligase-like 1	1.51
ADCK4	79934	aarF domain containing kinase 4	1.51
SOX7	83595	SRY (sex determining region Y)-box 7	1.51
POLB	5423	polymerase (DNA directed), beta	1.5
FAM125A	93343	family with sequence similarity 125, member A	1.5
EPRS	2058	glutamyl-prolyl-tRNA synthetase	1.49
FOXK2	3607	forkhead box K2	1.49
CAPRIN1	4076	cell cycle associated protein 1	1.49
MAD2L1BP	9587	MAD2L1 binding protein	1.49
IER2	9592	immediate early response 2	1.49
PPHLN1	51535	periphilin 1	1.49
FBXL12	54850	F-box and leucine-rich repeat protein 12	1.49
DRG2	1819	developmentally regulated GTP binding protein 2	1.48
HSF2	3298	heat shock transcription factor 2	1.48
SLC7A6	9057	solute carrier family 7 (amino acid transporter light chain, y+L system), member 6	1.48
HIPK2	28996	homeodomain interacting protein kinase 2	1.48
FXYD5	53827	FXYD domain containing ion transport regulator 5	1.48
SMC6	79677	structural maintenance of chromosomes 6	1.48
ALG10	84920	asparagine-linked glycosylation 10, alpha-1,2-glucosyltransferase homolog (S. pombe)	1.48
WDFY2	115825	WD repeat and FYVE domain containing 2	1.48
TSTD2	158427	thiosulfate sulfurtransferase (rhodanese)-like domain containing 2	1.48
PSMD8	5714	proteasome (prosome, macropain) 26S subunit, non-ATPase, 8	1.47
RBM4	5936	RNA binding motif protein 4	1.47
TIMP1	7076	TIMP metallopeptidase inhibitor 1	1.47
ROCK2	9475	Rho-associated, coiled-coil containing protein kinase 2	1.47
INADL	10207	InaD-like (Drosophila)	1.47
IPO7	10527	importin 7	1.47
PARVA	55742	parvin, alpha	1.47
C18orf21	83608	chromosome 18 open reading frame 21	1.47
C19orf53	28974	chromosome 19 open reading frame 53	1.46
PIH1D1	55011	PIH1 domain containing 1	1.46
ITFG2	55846	integrin alpha FG-GAP repeat containing 2	1.46
NKAIN1	79570	Na+/K+ transporting ATPase interacting 1	1.46
TTC9C	283237	tetratricopeptide repeat domain 9C	1.46
ERG	2078	v-ets erythroblastosis virus E26 oncogene homolog (avian)	1.45
PKM	5315	pyruvate kinase, muscle	1.45
UBE2G1	7326	ubiquitin-conjugating enzyme E2G 1	1.45
PRPF18	8559	PRP18 pre-mRNA processing factor 18 homolog (S. cerevisiae)	1.45
WIPI1	55062	WD repeat domain, phosphoinositide interacting 1	1.45
RNF114	55905	ring finger protein 114	1.45
CASP7	840	caspase 7, apoptosis-related cysteine peptidase	1.44
DNASE1L1	1774	deoxyribonuclease I-like 1	1.44
AKAP12	9590	A kinase (PRKA) anchor protein 12	1.44
PRTFDC1	56952	phosphoribosyl transferase domain containing 1	1.44
CISD2	493856	CDGSH iron sulfur domain 2	1.44
NEU1	4758	sialidase 1 (lysosomal sialidase)	1.43
TAGLN2	8407	transgelin 2	1.43
ARPP19	10776	cAMP-regulated phosphoprotein, 19kDa	1.43
MAFF	23764	v-maf musculoaponeurotic fibrosarcoma oncogene homolog F (avian)	1.43
BLOC1S6	26258	biogenesis of lysosomal organelles complex-1, subunit 6, pallidin	1.43
COX16	51241	COX16 cytochrome c oxidase assembly homolog (S. cerevisiae)	1.43
TIGD5	84948	tigger transposable element derived 5	1.43
MPLKIP	136647	M-phase specific PLK1 interacting protein	1.43
DAPK3	1613	death-associated protein kinase 3	1.42
RAB27A	5873	RAB27A, member RAS oncogene family	1.42
VASP	7408	vasodilator-stimulated phosphoprotein	1.42
ZBTB44	29068	zinc finger and BTB domain containing 44	1.42
KLF13	51621	Kruppel-like factor 13	1.42
XRN1	54464	5'-3' exoribonuclease 1	1.42
DDX56	54606	DEAD (Asp-Glu-Ala-Asp) box helicase 56	1.42
RNLS	55328	renalase, FAD-dependent amine oxidase	1.42
PPP1R18	170954	protein phosphatase 1, regulatory subunit 18	1.42
SCARB2	950	scavenger receptor class B, member 2	1.41
FHL2	2274	four and a half LIM domains 2	1.41
TAF1	6872	TAF1 RNA polymerase II, TATA box binding protein (TBP)-associated factor, 250kDa	1.41
SEC24D	9871	SEC24 family, member D (S. cerevisiae)	1.41
GDAP2	54834	ganglioside induced differentiation associated protein 2	1.41
SMG8	55181	smg-8 homolog, nonsense mediated mRNA decay factor (C. elegans)	1.41
WWC3	55841	WWC family member 3	1.41
FAM211A	388341	family with sequence similarity 211, member A	1.41
KCNN1	3780	potassium intermediate/small conductance calcium-activated channel, subfamily N, member 1	1.4
TCOF1	6949	Treacher Collins-Franceschetti syndrome 1	1.4
RBX1	9978	ring-box 1, E3 ubiquitin protein ligase	1.4
SCLT1	132320	sodium channel and clathrin linker 1	1.4
ACTN4	81	actinin, alpha 4	1.39
SUPT4H1	6827	suppressor of Ty 4 homolog 1 (S. cerevisiae)	1.39
CDK2AP1	8099	cyclin-dependent kinase 2 associated protein 1	1.39
CGGBP1	8545	CGG triplet repeat binding protein 1	1.39
PRSS23	11098	protease, serine, 23	1.39
MAP2K3	5606	mitogen-activated protein kinase kinase 3	1.38
PROS1	5627	protein S (alpha)	1.38
LRRC41	10489	leucine rich repeat containing 41	1.38
EXOC5	10640	exocyst complex component 5	1.38
RLIM	51132	ring finger protein, LIM domain interacting	1.38
ZFR	51663	zinc finger RNA binding protein	1.38
SMEK1	55671	SMEK homolog 1, suppressor of mek1 (Dictyostelium)	1.38
GINS4	84296	GINS complex subunit 4 (Sld5 homolog)	1.38
SNX1	6642	sorting nexin 1	1.37
UBE2D3	7323	ubiquitin-conjugating enzyme E2D 3	1.37
TAF6L	10629	TAF6-like RNA polymerase II, p300/CBP-associated factor (PCAF)-associated factor, 65kDa	1.37
FAM53C	51307	family with sequence similarity 53, member C	1.37
UBE2Q2	92912	ubiquitin-conjugating enzyme E2Q family member 2	1.37
E2F6	1876	E2F transcription factor 6	1.36
NPAT	4863	nuclear protein, ataxia-telangiectasia locus	1.36
EIF2B2	8892	eukaryotic translation initiation factor 2B, subunit 2 beta, 39kDa	1.36
SF3A1	10291	splicing factor 3a, subunit 1, 120kDa	1.36
RYBP	23429	RING1 and YY1 binding protein	1.36
ASAP1	50807	ArfGAP with SH3 domain, ankyrin repeat and PH domain 1	1.36
ALKBH4	54784	alkB, alkylation repair homolog 4 (E. coli)	1.36
SULF2	55959	sulfatase 2	1.36
EPHA7	2045	EPH receptor A7	1.35
LMNA	4000	lamin A/C	1.35
SMAD2	4087	SMAD family member 2	1.35
TNFRSF1A	7132	tumor necrosis factor receptor superfamily, member 1A	1.35
TINF2	26277	TERF1 (TRF1)-interacting nuclear factor 2	1.35
FHOD1	29109	formin homology 2 domain containing 1	1.35
WDR41	55255	WD repeat domain 41	1.35
PAFAH1B2	5049	platelet-activating factor acetylhydrolase 1b, catalytic subunit 2 (30kDa)	1.34
ADAMTS1	9510	ADAM metallopeptidase with thrombospondin type 1 motif, 1	1.34
DHX38	9785	DEAH (Asp-Glu-Ala-His) box polypeptide 38	1.34
DDX17	10521	DEAD (Asp-Glu-Ala-Asp) box helicase 17	1.34
CXorf26	51260	chromosome X open reading frame 26	1.34
CCDC91	55297	coiled-coil domain containing 91	1.34
PAN3	255967	PAN3 poly(A) specific ribonuclease subunit homolog (S. cerevisiae)	1.34
TOX4	9878	TOX high mobility group box family member 4	1.33
LMAN2	10960	lectin, mannose-binding 2	1.33
ZC3H3	23144	zinc finger CCCH-type containing 3	1.33
PCBP3	54039	poly(rC) binding protein 3	1.33
ARMC1	55156	armadillo repeat containing 1	1.33
RMND5B	64777	required for meiotic nuclear division 5 homolog B (S. cerevisiae)	1.33
SYS1	90196	SYS1 Golgi-localized integral membrane protein homolog (S. cerevisiae)	1.33
CRB3	92359	crumbs homolog 3 (Drosophila)	1.33
CREM	1390	cAMP responsive element modulator	1.32
NUP214	8021	nucleoporin 214kDa	1.32
SLC39A6	25800	solute carrier family 39 (zinc transporter), member 6	1.32
ALDH16A1	126133	aldehyde dehydrogenase 16 family, member A1	1.32
LIN54	132660	lin-54 homolog (C. elegans)	1.32
CBX1	10951	chromobox homolog 1	1.31
REEP4	80346	receptor accessory protein 4	1.31
TRMT10A	93587	tRNA methyltransferase 10 homolog A (S. cerevisiae)	1.31
MSI2	124540	musashi homolog 2 (Drosophila)	1.31
LAS1L	81887	LAS1-like (S. cerevisiae)	1.3
SREK1	140890	splicing regulatory glutamine/lysine-rich protein 1	1.3
PGF	5228	placental growth factor	1.29
SRF	6722	serum response factor (c-fos serum response element-binding transcription factor)	1.29
BTAF1	9044	BTAF1 RNA polymerase II, B-TFIID transcription factor-associated, 170kDa (Mot1 homolog, S. cerevisiae)	1.29
GLCE	26035	glucuronic acid epimerase	1.29
SEMA6A	57556	sema domain, transmembrane domain (TM), and cytoplasmic domain, (semaphorin) 6A	1.29
PCNXL4	64430	pecanex-like 4 (Drosophila)	1.29
CANX	821	calnexin	1.28
GLE1	2733	GLE1 RNA export mediator homolog (yeast)	1.28
NARS	4677	asparaginyl-tRNA synthetase	1.28
PEPD	5184	peptidase D	1.28
PRKAB1	5564	protein kinase, AMP-activated, beta 1 non-catalytic subunit	1.28
ZNF207	7756	zinc finger protein 207	1.28
PACSIN2	11252	protein kinase C and casein kinase substrate in neurons 2	1.28
TUBB	203068	tubulin, beta class I	1.28
HIC1	3090	hypermethylated in cancer 1	1.27
IL4R	3566	interleukin 4 receptor	1.27
BAP1	8314	BRCA1 associated protein-1 (ubiquitin carboxy-terminal hydrolase)	1.27
JRK	8629	jerky homolog (mouse)	1.27
PLEKHO1	51177	pleckstrin homology domain containing, family O member 1	1.27
PRKRIP1	79706	PRKR interacting protein 1 (IL11 inducible)	1.27
SP110	3431	SP110 nuclear body protein	1.26
OGDH	4967	oxoglutarate (alpha-ketoglutarate) dehydrogenase (lipoamide)	1.26
PIEZO1	9780	piezo-type mechanosensitive ion channel component 1	1.26
CD2BP2	10421	CD2 (cytoplasmic tail) binding protein 2	1.26
LEMD3	23592	LEM domain containing 3	1.26
RNF38	152006	ring finger protein 38	1.26
MAGI3	260425	membrane associated guanylate kinase, WW and PDZ domain containing 3	1.26
GSPT1	2935	G1 to S phase transition 1	1.25
ZNF180	7733	zinc finger protein 180	1.25
NR1H3	10062	nuclear receptor subfamily 1, group H, member 3	1.25
DOCK6	57572	dedicator of cytokinesis 6	1.25
ARIH1	25820	ariadne homolog, ubiquitin-conjugating enzyme E2 binding protein, 1 (Drosophila)	1.24
PAPD4	167153	PAP associated domain containing 4	1.24
KANSL1	284058	KAT8 regulatory NSL complex subunit 1	1.24
INPP5K	51763	inositol polyphosphate-5-phosphatase K	1.23
ATG3	64422	autophagy related 3	1.23
MAP4K2	5871	mitogen-activated protein kinase kinase kinase kinase 2	1.22
KANSL2	54934	KAT8 regulatory NSL complex subunit 2	1.22
PBRM1	55193	polybromo 1	1.22
WISP1	8840	WNT1 inducible signaling pathway protein 1	1.21
DEPDC5	9681	DEP domain containing 5	1.21
C17orf103	256302	chromosome 17 open reading frame 103	1.21
CNPY4	245812	canopy 4 homolog (zebrafish)	1.2
