# Supplementary material for: Transcriptomic immaturity inducible by neural hyperexcitation is shared by multiple neuropsychiatric disorders
Source: Commun Biol. 2019 Jan 22;2:32. doi: 10.1038/s42003-018-0277-2 (PMC6342824; doi:10.1038/s42003-018-0277-2)
Supplement: Supplementary file 4 — Supplementary Data 2 [file 42003_2018_277_MOESM4_ESM.xlsx]

## Sheet: Human
	Bioset number	Bioset name	Study name	features	Overlap p-value with hiM genes (pilo1d vs human hip 19-23wks)	Overlap p-value with hiI genes	hiM index	hiI index			GEO accession	Citations	Platform	NextBio ID	Detailed Information (Age, sex
Schizophrenia	Bioset 1	Prefrontal cortex gene expression in schizophrenic patients at different stages of illness	Prefrontal cortex Brodmann area 46 - schizophrenics with int DOI _vs_ healthy controls	2757	2.4e-10	6.9e-07	9.61979	6.16115		Bioset 1	GSE21138	Narayan S, Tang B, Head SR, Gilmartin TJ et al. Molecular profiles of schizophrenia in the CNS at different stages of illness. Brain Res 2008	GPL570 [HG-U133_Plus_2] Affymetrix Human Genome U133 Plus 2.0 Array	https://japan.ussc.informatics.illumina.com/c/study/ov.nb?id=31474	age rage 18-81	sex mathed
	Bioset 2	Post-mortem tissue from brain BA10 region of schizophrenic and control patients	Brain BA10 from all schizophrenic samples _vs_ controls above control group mean pH6.5	1595	1.4e-26	1.5e-12	25.8539	11.8239		Bioset 2	GSE17612	Maycox PR, Kelly F, Taylor A, Bates S et al. Analysis of gene expression in two large schizophrenia cohorts identifies multiple changes associated with nerve terminal function. Mol Psychiatry 2009 Dec;14(12):1083-94.	GPL570 [HG-U133_Plus_2] Affymetrix Human Genome U133 Plus 2.0 Array	https://japan.ussc.informatics.illumina.com/c/study/ov.nb?id=16771	mean age 73.3 (SCZ) vs 69 (Control)	19male/9female (SCZ) vs 13male/10female (Control)
	Bioset 3	Brain regions from patients with schizophrenia, depression or bipolar disorder	Hippocampus tissues from schizophrenia patients _vs_ normals	5253	1.7e-12	5.9e-13	11.7696	12.2291		Bioset 3	GSE53987	Lanz TA, Joshi JJ, Reinhart V, Johnson K et al. STEP levels are unchanged in pre-frontal cortex and associative striatum in post-mortem human brain samples from subjects with schizophrenia, bipolar disorder and major depressive disorder. PLoS One 2015;10(3):e0121744. PMID: 25786133	GPL570 [HG-U133_Plus_2] Affymetrix Human Genome U133 Plus 2.0 Array	https://japan.ussc.informatics.illumina.com/c/study/ov.nb?id=100924	mean age 45.1 (SCZ) vs 48.1 (Control)	10male/9female (SCZ) vs 10male/9female (Control)
	Bioset 4	Brain regions from patients with schizophrenia, depression or bipolar disorder	Associative striatum tissues from schizophrenia patients _vs_ normals	1836	1.8e-11	7.8e-09	10.7447	8.10791		Bioset 4	GSE53987	Lanz TA, Joshi JJ, Reinhart V, Johnson K et al. STEP levels are unchanged in pre-frontal cortex and associative striatum in post-mortem human brain samples from subjects with schizophrenia, bipolar disorder and major depressive disorder. PLoS One 2015;10(3):e0121744. PMID: 25786133	GPL570 [HG-U133_Plus_2] Affymetrix Human Genome U133 Plus 2.0 Array	https://japan.ussc.informatics.illumina.com/c/study/ov.nb?id=100924	mean age 45.1 (SCZ) vs 48.1 (Control)	10male/9female (SCZ) vs 10male/9female (Control)
	Bioset 5	Brain regions from patients with schizophrenia, depression or bipolar disorder	Pre-frontal cortex (BA46) tissues from schizophrenia patients _vs_ normals	1163	1	1.1e-08	0	-7.95861		Bioset 5	GSE53987	Lanz TA, Joshi JJ, Reinhart V, Johnson K et al. STEP levels are unchanged in pre-frontal cortex and associative striatum in post-mortem human brain samples from subjects with schizophrenia, bipolar disorder and major depressive disorder. PLoS One 2015;10(3):e0121744. PMID: 25786133	GPL570 [HG-U133_Plus_2] Affymetrix Human Genome U133 Plus 2.0 Array	https://japan.ussc.informatics.illumina.com/c/study/ov.nb?id=100924	mean age 45.1 (SCZ) vs 48.1 (Control)	10male/9female (SCZ) vs 10male/9female (Control)
	Bioset 6	Pyramidal neurons from superior temporal gyrus layer 3 of schizophrenia patients	Pyramidal neurons of superior temporal gyrus layer 3 - schizophrenia patients _vs_ healthy controls	1410	0.0328	0.0171	-1.48413	1.767		Bioset 6	GSE37981	missing	GPL1352 [U133_X3P] Affymetrix Human X3P Array	https://japan.ussc.informatics.illumina.com/c/study/ov.nb?id=73289	missing	sex matched
	Bioset 7	Cerebellum expression profile from schizophrenic patients	Cerebellum from schizophrenic patients _vs_ normal	254	0.0936	0.0298	1.02872	1.52578		Bioset 7	GSE4036	Federico Bolognani, Tania Contente-Cuomo, Nora I Perrone-Bizzozero. Novel recognition motifs and biological functions of the RNA-binding protein HuD revealed by genome-wide identification of its targets. Nucleic acids research. 2010 Jan;38(1):117-30 PMID: 19846595	GPL570 Affymetrix GeneChip Human Genome U133 Plus 2.0 Array	https://japan.ussc.informatics.illumina.com/c/study/ov.nb?id=16744	mean age 45 (SCZ) vs 43 (Control)	7male/7female (SCZ) vs 7male/7female (Control)
	Bioset 8	Prefrontal cortex expression profile of bipolar disorder, depression, and schizophrenia patients	Postmortem prefrontal cortex from patients with schizophrenia _vs_ control	114	0.501	1	0.300162	0		Bioset 8	GSE12654	Iwamoto K, Kakiuchi C, Bundo M, Ikeda K et al. Molecular characterization of bipolar disorder by comparing gene expression profiles of postmortem brains of major mental disorders. Mol Psychiatry 2004 Apr;9(4):406-16. PMID: 14743183	GPL8300 [HG_U95Av2] Affymetrix Human Genome U95 Version 2 Array	https://japan.ussc.informatics.illumina.com/c/study/ov.nb?id=16741	mean age 44 (SCZ) vs 48 (Control)	8male/5female (SCZ) vs 9male/6female (Control)
	Bioset 9	Superior temporal cortex in schizophrenic and control patients	Superior temporal cortex of post-mortem schizophrenic patients _vs_ healthy subjects	930	0.105	0.4737	0.978811	0.324497		Bioset 9	GSE21935	Barnes MR, Huxley-Jones J, Maycox PR, Lennon M et al. Transcription and pathway analysis of the superior temporal cortex and anterior prefrontal cortex in schizophrenia. J Neurosci Res 2011 Aug;89(8):1218-27. PMID: 21538462	GPL570 [HG-U133_Plus_2] Affymetrix Human Genome U133 Plus 2.0 Array	https://japan.ussc.informatics.illumina.com/c/study/ov.nb?id=65890	mean age 72.2 (SCZ) vs 67.7 (Control)	13male/10female (SCZ) vs 11male/8female (Control)
	Bioset 10	Forebrain neural progenitor cells of schizophrenia patients	Forebrain neural progenitor cells of schizophrenia patients _vs_ normal controls	293	5.7e-26	0.0702	25.2441	1.15366		Bioset 10	GSE63738	Topol A, Zhu S, Tran N, Simone A et al. Altered WNT Signaling in Human Induced Pluripotent Stem Cell Neural Progenitor Cells Derived from Four Schizophrenia Patients. Biol Psychiatry 2015 Sep 15;78(6):e29-34	GPL16791 Illumina HiSeq 2500 (Homo sapiens)	https://japan.ussc.informatics.illumina.com/c/study/ov.nb?id=142003	mean age 24.5 (SCZ) vs 19.1 (Control)	3male/1female (SCZ) vs 2male/4female (Control)
	Bioset 11	Neural progenitor cells derived from a schizophrenia patient with miR-9 knockdown or overexpression	Neural progenitors derived from donor stably expressing GFP - schizophrenia _vs_ normal	5512	1.7e-17	3.9e-05	16.7696	4.40894		Bioset 11	GSE80170	Topol A, Zhu S, Hartley BJ, English J et al. Dysregulation of miRNA-9 in a Subset of Schizophrenia Patient-Derived Neural Progenitor Cells. Cell Rep 2016	GPL16791 Illumina HiSeq 2500 (Homo sapiens)	https://japan.ussc.informatics.illumina.com/c/study/ov.nb?id=143296	age of onset: unknown	3male/1female (SCZ) vs 2male/4female (Control)
	Bioset 12	Neural progenitor cells derived from a schizophrenia patient with miR-10 knockdown or overexpression	Neural progenitors derived from donor with transient control vector - schizophrenia _vs_ normal	330	1.3e-06	0.4921	5.88606	-0.307947		Bioset 12	GSE80170	Topol A, Zhu S, Hartley BJ, English J et al. Dysregulation of miRNA-9 in a Subset of Schizophrenia Patient-Derived Neural Progenitor Cells. Cell Rep 2016	GPL16791 Illumina HiSeq 2500 (Homo sapiens)	https://japan.ussc.informatics.illumina.com/c/study/ov.nb?id=143296	age of onset: unknown	3male/1female (SCZ) vs 2male/4female (Control)
	Bioset 13	Neural progenitor cells differentiated from iPSC of patients with schizophrenia	Neural progenitor cells differentiated 2d from iPSC of schizophrenia patients _vs_ healthy subjects	1032	0.0004	0.0064	3.39794	2.19382		Bioset 13	GSE92874	Narla ST, Lee YW, Benson CA, Sarder P, Brennand KJ, Stachowiak EK, Stachowiak MK. Common developmental genome deprogramming in schizophrenia - Role of Integrative Nuclear FGFR1 Signaling (INFS). Schizophr Res. 2017 Jul;185:17-32.	GPL16791 Illumina HiSeq 2500 (Homo sapiens)	https://japan.ussc.informatics.illumina.com/c/study/ov.nb?id=160435	mean age 24.5 (SCZ) vs 21.7 (Control)	3male/1female (SCZ) vs 2male/2female (Control)
	Bioset 14	Neurons differentiated from induced pluripotent stem cells (iPSCs) of schizophrenic patients	Neurons differentiated from iPSCs of schizophrenic patients _vs_ healthy controls	1139	0.0148	0.0518	1.82974	1.28567		Bioset 14	GSE25673	Kristen J Brennand, Anthony Simone, Jessica Jou, Chelsea Gelboin-Burkhart, Ngoc Tran, Sarah Sangar, Yan Li, Yangling Mu, Gong Chen, Diana Yu, Shane McCarthy, Jonathan Sebat, Fred H Gage. Modelling schizophrenia using human induced pluripotent stem cells. Nature. 2011	GPL6244 [HuGene-1_0-st] Affymetrix Human Gene 1.0 ST Array [transcript (gene) version]	https://japan.ussc.informatics.illumina.com/c/study/ov.nb?id=95377	mean age 25.0 (SCZ) vs 23.0 (Control)	3male/2female (SCZ) vs 2male/4female (Control)
	Bioset 15	Neurons-14 day old derived from iPSCs from patients with schizophrenia 22q11del compared to normal	Neurons 14-day old derived from iPSCs from patients with schizophrenia and 22q11 del _vs_ normal	77	0.3823	0.001	0.417596	-3		Bioset 15	GSE46562	missing	GPL11154 Illumina HiSeq 2000 (Homo sapiens)	https://japan.ussc.informatics.illumina.com/c/study/ov.nb?id=116734	missing	missing
	Bioset 16	Neural progenitor cells derived from iPSCs of schizophrenic and normal donors	Neural progenitor cells derived from iPSCs from schizophrenia patients _vs_ normal donors	1865	2.6e-23	0.0015	22.585	2.82391		Bioset 16	GSE40102	Brennand K, Savas JN, Kim Y, Tran N et al. Phenotypic differences in hiPSC NPCs derived from patients with schizophrenia. Mol Psychiatry 2015 Mar;20(3):361-8. PMID: 24686136	GPL6244 [HuGene-1_0-st] Affymetrix Human Gene 1.0 ST Array [transcript (gene) version]	https://japan.ussc.informatics.illumina.com/c/study/ov.nb?id=104116	mean age 24.5 (SCZ) vs 19.1 (Control)	3male/1female (SCZ) vs 2male/4female (Control)
ALS	Bioset 1	Motor neurons derived from iPS cells from amyotrophic lateral sclerosis patients	Motor neurons derived from iPSCS heterozygous for the ALS causing SOD1[A4V] mutation _vs_ wildtype	3297	0.1273	1.3e-07	0.895172	6.88606		Bioset 1	GSE54409	Kiskinis E, Sandoe J, Williams LA, Boulting GL et al. Pathways disrupted in human ALS motor neurons identified through genetic correction of mutant SOD1. Cell Stem Cell 2014 Jun 5;14(6):781-95. PMID: 24704492	GPL11154 Illumina HiSeq 2000 (Homo sapiens)	https://japan.ussc.informatics.illumina.com/c/study/ov.nb?id=114916	mean age 48.8 (ALS) vs n.a. (Control)	3male/1female (ALS) vs 2male/3female (Control)
	Bioset 2	Motor neurons derived from ALS patient iPSCs with SOD1 A272 mutation or correction	Motor neurons derived from ALS patient iPSCs - SOD1 A272C mutant _vs_ CRISPR/Cas9 corrected SOD1	1226	0.0141	0.0222	-1.85078	-1.65365		Bioset 2	GSE95089	Wang L, Yi F, Fu L, Yang J, Wang S, Wang Z, Suzuki K, Sun L, Xu X, Yu Y, Qiao J, Belmonte JCI, Yang Z, Yuan Y, Qu J, Liu GH. CRISPR/Cas9-mediated targeted gene correction in amyotrophic lateral sclerosis patient iPSCs. Protein Cell. 2017 May;8(5):365-378. Epub 2017 Apr 11. PMID: 28401346	GPL16791 Illumina HiSeq 2500 (Homo sapiens)	https://japan.ussc.informatics.illumina.com/c/study/ov.nb?id=158110	missing	missing
	Bioset 3	Embryonic stem cells and iPSCs with amyotrophic lateral sclerosis C9 carrier mutation	Embryonic stem cells from embryos with amyotrophic lateral sclerosis C9 mutation _vs_ wildtype	2260	0.2699	3.9e-13	-0.568797	12.4089		Bioset 3	GSE87273	Cohen-Hadad Y, Altarescu G, Eldar-Geva T, Levi-Lahad E, Zhang M, Rogaeva E, Gotkine M, Bartok O, Ashwal-Fluss R, Kadener S, Epsztejn-Litman S, Eiges R. Marked Differences in C9orf72 Methylation Status and Isoform Expression between C9/ALS Human Embryonic and Induced Pluripotent Stem Cells. Stem Cell Reports. 2016	GPL18573 Illumina NextSeq 500 (Homo sapiens)	https://japan.ussc.informatics.illumina.com/c/study/ov.nb?id=154519	age 65 (ALS)	missing
	Bioset 4	Astrocytes and oligodendrocytes derived from iNPC of subjects with amyotrophic lateral sclerosis	Oligodendrocytes derived from iNPC of subjects with sporadic ALS _vs_ healthy subjects	3306	7.8e-06	0.0082	-5.10791	-2.08619		Bioset 4	GSE87385	Ferraiuolo L, Meyer K, Sherwood TW, Vick J et al. Oligodendrocytes contribute to motor neuron death in ALS via SOD1-dependent mechanism. Proc Natl Acad Sci U S A 2016 Oct 18;113(42):E6496-E6505. PMID: 27688759	GPL570 [HG-U133_Plus_2] Affymetrix Human Genome U133 Plus 2.0 Array	https://japan.ussc.informatics.illumina.com/c/study/ov.nb?id=152440	mean age 54.1 (ALS) vs 60.3 (Control)	8male/1female (ALS) vs 2male/1female (Control)
	Bioset 5	Astrocytes and oligodendrocytes derived from iNPC of subjects with amyotrophic lateral sclerosis	Astrocytes derived from iNPC of subjects with sporadic ALS _vs_ healthy subjects	174	0.0461	0.5045	1.3363	0.297139		Bioset 5	GSE87385	Ferraiuolo L, Meyer K, Sherwood TW, Vick J et al. Oligodendrocytes contribute to motor neuron death in ALS via SOD1-dependent mechanism. Proc Natl Acad Sci U S A 2016 Oct 18;113(42):E6496-E6505. PMID: 27688759	GPL570 [HG-U133_Plus_2] Affymetrix Human Genome U133 Plus 2.0 Array	https://japan.ussc.informatics.illumina.com/c/study/ov.nb?id=152440	mean age 54.1 (ALS) vs 60.3 (Control)	8male/1female (ALS) vs 2male/1female (Control)
	Bioset 6	Motor neurons from ALS patients with or without C9ORF72 mutations	Motor neurons from cervical spinal cords of ALS C9ORF72-mutant patients _vs_ normal donors_GPL570	1548	0.0028	0.0001	-2.55284	4		Bioset 6	GSE68608	Cooper-Knock J, Bury JJ, Heath PR, Wyles M, Higginbottom A, Gelsthorpe C, Highley JR, Hautbergue G, Rattray M, Kirby J, Shaw PJ. C9ORF72 GGGGCC Expanded Repeats Produce Splicing Dysregulation which Correlates with Disease Severity in Amyotrophic Lateral Sclerosis. PLoS One. 2015	GPL570 [HG-U133_Plus_2] Affymetrix Human Genome U133 Plus 2.0 Array	https://japan.ussc.informatics.illumina.com/c/study/ov.nb?id=129112	mean age 62 (ALS) vs 60 (Control)	1male/2female (ALS) vs 3male/5female (Control)
	Bioset 7	Sporadic amyotrophic lateral sclerosis spinal motor neurons	Lumbar spinal cord neurons from sporadic amyotrophic lateral sclerosis patients _vs_ normal	1378	0.1576	1.2e-12	0.802444	11.9208		Bioset 7	GSE76220	missing	GPL9115 Illumina Genome Analyzer II (Homo sapiens)	https://japan.ussc.informatics.illumina.com/c/study/ov.nb?id=142051	missing	missing
	Bioset 8	Human motor neuron gene expression in individuals with CHMP2B mutations	Motor neurons from ALS patients with mutant CHMP2B _vs_ healthy individuals with wildtype CHMP2B	3766	1	0.0252	0	-1.5986		Bioset 8	GSE19332	Cox LE, Ferraiuolo L, Goodall EF, Heath PR et al. Mutations in CHMP2B in lower motor neuron predominant amyotrophic lateral sclerosis (ALS). PLoS One 2010 Mar 24;5(3):e9872. PMID: 20352044	GPL570 [HG-U133_Plus_2] Affymetrix Human Genome U133 Plus 2.0 Array	https://japan.ussc.informatics.illumina.com/c/study/ov.nb?id=33538	missing	sex matched
Parkinson	Bioset 1	In-vitro differentiation of Parkinson's Disease derived iPSCs into dopaminergic neurons	Dopaminergic neurons derived from iPSCs of PD patients with mutant LRRK2 _vs_ healthy controls	192	0.181	1.4e-14	-0.742321	13.8539		Bioset 1	GSE43364	Reinhardt P, Schmid B, Burbulla LF, Schöndorf DC et al. Genetic correction of a LRRK2 mutation in human iPSCs links parkinsonian neurodegeneration to ERK-dependent changes in gene expression. Cell Stem Cell 2013 Mar 7;12(3):354-67. PMID: 23472874	GPL10558 Illumina HumanHT-12 V4.0 expression beadchip	https://japan.ussc.informatics.illumina.com/c/study/ov.nb?id=91547	mean age 70 (PD) vs 30 (Control)	2female (PD) vs 4female (Control)
	Bioset 2	iPSC derived from patients with Parkinson's disease with SNCA triplication	iPSC derived from PD patients with alpha-synuclein (SNCA) triplication _vs_ normal subjects	323	0.0896	0.2579	1.04769	0.588549		Bioset 2	GSE30792	Devine MJ, Ryten M, Vodicka P, Thomson AJ et al. Parkinson's disease induced pluripotent stem cells with triplication of the α-synuclein locus. Nat Commun 2011 Aug 23;2:440. PMID: 21863007	GPL570 [HG-U133_Plus_2] Affymetrix Human Genome U133 Plus 2.0 Array	https://japan.ussc.informatics.illumina.com/c/study/ov.nb?id=54217	missing	missing
	Bioset 3	Dopaminergic neuron progenitors derived from iPSCs of Parkinson's disease patients	Dopaminergic neuron progenitors differentiated from iPSCs of PD patients _vs_ of healthy persons	7604	0.3832	0.296	-0.416574	0.528708		Bioset 3	GSE99253	Kikuchi T, Morizane A, Doi D, Magotani H, Onoe H, Hayashi T, Mizuma H, Takara S, Takahashi R, Inoue H, Morita S, Yamamoto M, Okita K, Nakagawa M, Parmar M, Takahashi J. Human iPS cell-derived dopaminergic neurons function in a primate Parkinson's disease model. Nature. 2017	GPL6244 [HuGene-1_0-st] Affymetrix Human Gene 1.0 ST Array [transcript (gene) version]	https://japan.ussc.informatics.illumina.com/c/study/ov.nb?id=167488	mean age 64.3 (PD) vs 45.8 (Control)	4male/0female (PD) vs 2male/2female (Control)
	Bioset 4	iPSC from dermal fibroblasts of Parkinson's patients with SNCA A53T mutation or SNCA triplication	iPSC from dermal fibroblasts of Parkinson patient with SNCA triplication _vs_ healthy donors	1609	0.1648	0.0358	-0.783043	1.44612		Bioset 4	GSE89883	Haenseler W, Zambon F, Lee H, Vowles J et al. Excess α-synuclein compromises phagocytosis in iPSC-derived macrophages. Sci Rep 2017 Aug 21;7(1):9003. PMID: 28827786	GPL10558 Illumina HumanHT-12 V4.0 expression beadchip	https://japan.ussc.informatics.illumina.com/c/study/ov.nb?id=156631	mean age 50.8 (PD) vs 65.5 (Control)	2male/2female (PD) vs 3male/3female (Control)
	Bioset 5	Neurons derived from iPSCs of Parkinson's disease patients or healthy controls	Neurons (iPS-derived) mutant GBA (N370S) - Parkinson's disease patients _vs_ healthy controls	323	0.0154	0.0015	1.81248	2.82391		Bioset 5	GSE62642	Devine MJ, Ryten M, Vodicka P, Thomson AJ et al. Parkinson's disease induced pluripotent stem cells with triplication of the α-synuclein locus. Nat Commun 2011 Aug 23;2:440. PMID: 21863007	GPL570 [HG-U133_Plus_2] Affymetrix Human Genome U133 Plus 2.0 Array	https://japan.ussc.informatics.illumina.com/c/study/ov.nb?id=115555	mean age 67.0 (PD) vs 55.3 (Control)	2male/1female (PD) vs 4male/0female (Control)
	Bioset 6	Induced pluripotent stem cells from subjects with LRKK2 G2019S variant Parkinson's disease	iPSCs from dermal fibroblasts of LRRK2 G2019S variant Parkinson's disease subjects _vs_ normal	1080	0.0721	0.0069	1.14206	-2.16115		Bioset 6	GSE77663	Sandor C, Robertson P, Lang C, Heger A, Booth H, Vowles J, Witty L, Bowden R, Hu M, Cowley SA, Wade-Martins R, Webber C. Transcriptomic profiling of purified patient-derived dopamine neurons identifies convergent perturbations and therapeutics for Parkinson's disease. Hum Mol Genet. 2017 PMID: 28096185.	GPL10558 Illumina HumanHT-12 V4.0 expression beadchip	https://japan.ussc.informatics.illumina.com/c/study/ov.nb?id=154924	mean age 59.7 (PD) vs 53.3 (Control)	1male/2female (PD) vs 2male/1female (Control)
	Bioset 7	Neurons from iPSCs from skin fibroblasts of Parkinson's disease patients with SNCA mutation	Neurons from iPSCs from skin fibroblasts of PD patients with SNCA mutation _vs_ unaffected controls	112	1	0.0015	0	2.82391		Bioset 7	GSE84684	Kouroupi G, Taoufik E, Vlachos IS, Tsioras K, Antoniou N, Papastefanaki F, Chroni-Tzartou D, Wrasidlo W, Bohl D, Stellas D, Politis PK, Vekrellis K, Papadimitriou D, Stefanis L, Bregestovski P, Hatzigeorgiou AG, Masliah E, Matsas R. Defective synaptic connectivity and axonal neuropathology in a human iPSC-based model of familial Parkinson's disease. Proc Natl Acad Sci U S A. 2017	GPL11154 Illumina HiSeq 2000 (Homo sapiens)	https://japan.ussc.informatics.illumina.com/c/study/ov.nb?id=158620	mean age 44.5 (PD) vs 43 (Control)	2male (PD) vs 1male (Control)
	Bioset 8	Substantia nigrae from brains of Parkinson's disease patients	Substantia nigrae from postmortem brain - Parkinson's disease patients _vs_ normal	4036	2.3e-05	0.0031	4.63827	2.50864		Bioset 8	GSE7621	Lesnick TG, Papapetropoulos S, Mash DC, Ffrench-Mullen J et al. A genomic pathway approach to a complex disease: axon guidance and Parkinson disease. PLoS Genet 2007 Jun;3(6):e98. PMID: 17571925	Platforms (1) GPL570 Affymetrix GeneChip Human Genome U133 Plus 2.0 Array	https://japan.ussc.informatics.illumina.com/c/study/ov.nb?id=2831	age matched	sex matched
	Bioset 9	Substantia nigras of patients with incidental Lewy Body disease	Substantia nigras from patients with incidental Lewy Body disease _vs_ unaffected controls	60	1	0.5256	0	-0.279345		Bioset 9	GSE20159	Zheng B, Liao Z, Locascio JJ, Lesniak KA et al. PGC-1α, a potential therapeutic target for early intervention in Parkinson's disease. Sci Transl Med 2010 Oct 6;2(52):52ra73. PMID: 20926834	GPL6947 Illumina HumanHT-12 V3.0 expression beadchip	https://japan.ussc.informatics.illumina.com/c/study/ov.nb?id=40429	mean age 83.8 (PD) vs 74.7 (Control)	8male/8female (PD) vs 9male/8female (Control)
	Bioset 10	Substantia nigra of Parkinson's disease patients	Substantia nigra collected at autopsy from brains of Parkinsons disease patients _vs_ control	467	6.2e-06	0.0329	5.20761	1.4828		Bioset 10	GSE20164	Zheng B, Liao Z, Locascio JJ, Lesniak KA et al. PGC-1α, a potential therapeutic target for early intervention in Parkinson's disease. Sci Transl Med 2010 Oct 6;2(52):52ra73. PMID: 20926834	GPL96 [HG-U133A] Affymetrix Human Genome U133A Array	https://japan.ussc.informatics.illumina.com/c/study/ov.nb?id=53611	mean age 83.8 (PD) vs 74.7 (Control)	8male/8female (PD) vs 9male/8female (Control)
	Bioset 11	Substantia nigra pars compacta gene expression in neurons from Parkinson's disease patients	Substantia nigra pars compacta neurons from Parkinsons disease patients _vs_ control	6716	0.0043	0.0028	2.36653	2.55284		Bioset 11	GSE20141	Zheng B, Liao Z, Locascio JJ, Lesniak KA et al. PGC-1α, a potential therapeutic target for early intervention in Parkinson's disease. Sci Transl Med 2010 Oct 6;2(52):52ra73. PMID: 20926834	GPL570 [HG-U133_Plus_2] Affymetrix Human Genome U133 Plus 2.0 Array	https://japan.ussc.informatics.illumina.com/c/study/ov.nb?id=28357	mean age 83.8 (PD) vs 74.7 (Control)	8male/8female (PD) vs 9male/8female (Control)
	Bioset 12	Globus pallidus interna from postmortem brains of Parkinson's disease patients	Globus pallidus interna from Parkinsons disease patients _vs_ unaffected	1490	0.0131	0.3679	-1.88273	-0.43427		Bioset 12	GSE20146	Zheng B, Liao Z, Locascio JJ, Lesniak KA et al. PGC-1α, a potential therapeutic target for early intervention in Parkinson's disease. Sci Transl Med 2010 Oct 6;2(52):52ra73. PMID: 20926834	GPL570 [HG-U133_Plus_2] Affymetrix Human Genome U133 Plus 2.0 Array	https://japan.ussc.informatics.illumina.com/c/study/ov.nb?id=28369	mean age 83.8 (PD) vs 74.7 (Control)	8male/8female (PD) vs 9male/8female (Control)
	Bioset 13	Putamen gene expression in brains of Parkinson's disease patients	Postmortem brain putamen from Parkinsons disease patients _vs_ unaffected	219	8.5e-05	0.348	4.07058	0.458421		Bioset 13	GSE20291	Zhang Y, James M, Middleton FA, Davis RL. Transcriptional analysis of multiple brain regions in Parkinson's disease supports the involvement of specific protein processing, energy metabolism, and signaling pathways, and suggests novel disease mechanisms. Am J Med Genet B Neuropsychiatr Genet 2005	GPL96 [HG-U133A] Affymetrix Human Genome U133A Array	https://japan.ussc.informatics.illumina.com/c/study/ov.nb?id=33157	mean age 76.7 (PD) vs 71.2 (Control)	9male/6female (PD) vs 10male/5female (Control)
	Bioset 14	Substantia nigra gene expression in Parkinson's disease patients	Postmortem brain whole substantia nigra from Parkinsons disease patients _vs_ unaffected	1413	1.5e-09	0.0028	8.82391	2.55284		Bioset 14	GSE20292	Zhang Y, James M, Middleton FA, Davis RL. Transcriptional analysis of multiple brain regions in Parkinson's disease supports the involvement of specific protein processing, energy metabolism, and signaling pathways, and suggests novel disease mechanisms. Am J Med Genet B Neuropsychiatr Genet 2005	GPL96 [HG-U133A] Affymetrix Human Genome U133A Array	https://japan.ussc.informatics.illumina.com/c/study/ov.nb?id=33532	mean age 76.7 (PD) vs 71.2 (Control)	9male/6female (PD) vs 10male/5female (Control)
	Bioset 15	Prefrontal cortex from brains of Parkinson's disease patients	Postmortem prefrontal cortex from brain of Parkinsons disease patients _vs_ unaffected	2841	5.6e-22	3.2e-07	21.2518	6.49485		Bioset 15	GSE20168	Zhang Y, James M, Middleton FA, Davis RL. Transcriptional analysis of multiple brain regions in Parkinson's disease supports the involvement of specific protein processing, energy metabolism, and signaling pathways, and suggests novel disease mechanisms. Am J Med Genet B Neuropsychiatr Genet 2005	GPL96 [HG-U133A] Affymetrix Human Genome U133A Array	https://japan.ussc.informatics.illumina.com/c/study/ov.nb?id=33166	mean age 76.7 (PD) vs 71.2 (Control)	9male/6female (PD) vs 10male/5female (Control)
	Bioset 16	Dopamine neurons of substantia nigra pars compacta from Parkinsons disease patients	Dopamine neurons of substantia nigra pars compacta from Parkinsons disease patients _vs_ controls	1741	0.0059	0.0061	-2.22915	-2.21467		Bioset 16	GSE24378	Zheng B, Liao Z, Locascio JJ, Lesniak KA et al. PGC-1α, a potential therapeutic target for early intervention in Parkinson's disease. Sci Transl Med 2010 Oct 6;2(52):52ra73. PMID: 20926834	GPL1352 [U133_X3P] Affymetrix Human X3P Array	https://japan.ussc.informatics.illumina.com/c/study/ov.nb?id=40474	age matched	sex matched
Huntington	Bioset 1	Neural cells from fibroblast-derived iPSCs of patients with Huntington disease	Neural cells from fibroblast-derived iPSCs of Huntington disease patients _vs_ healthy subjects	3451	3.2e-16	0.0002	15.4949	3.69897		Bioset 1	GSE95343	Developmental alterations in Huntington's disease neural cells and pharmacological rescue in cells and mice. Nat Neurosci. 2017 May;20(5):648-660. Epub 2017 Mar 20. PMID: 28319609.	GPL11154 Illumina HiSeq 2000 (Homo sapiens)	https://japan.ussc.informatics.illumina.com/c/study/ov.nb?id=159046	mean age 67.5 (HD) vs 25.0 (Control)	2male/4female (HD) vs 1male/3female (Control)
	Bioset 2	Neural stem cells derived from induced pluripotent stem cells (iPSC) of Huntingtons disease patients	Neural stem cells derived from iPSCs - Huntingtons disease patients _vs_ healthy controls	2272	0.0002	0.1192	-3.69897	0.923724		Bioset 2	GSE74201	Ring KL, An MC, Zhang N, O'Brien RN et al. Genomic Analysis Reveals Disruption of Striatal Neuronal Development and Therapeutic Targets in Human Huntington's Disease Neural Stem Cells. Stem Cell Reports 2015 Dec 8;5(6):1023-1038. PMID: 26651603	GPL11154 Illumina HiSeq 2000 (Homo sapiens)	https://japan.ussc.informatics.illumina.com/c/study/ov.nb?id=137152	8vs8
	Bioset 3	Huntington's disease phenotypes in induced pluripotent stem cells	iPSCs derived from Huntington disease patients - with HTT CAG expansion _vs_ CAG expansion corrected	1611	0.0006	0.0062	-3.22185	2.20761		Bioset 3	GSE37547	An MC, Zhang N, Scott G, Montoro D et al. Genetic correction of Huntington's disease phenotypes in induced pluripotent stem cells. Cell Stem Cell 2012 Aug 3;11(2):253-63. PMID: 22748967	GPL15338 Nimblegen Homo sapiens HG18 Expression Array (12x135k) [gene-level]	https://japan.ussc.informatics.illumina.com/c/study/ov.nb?id=76250	missing	missing
	Bioset 4	Induced pluripotent cells (XIST RNA-positive and negative)	Induced pluripotent stem cell line XIST RNA- from Huntington's disease patient _vs_ healthy control	3857	0.1068	0.0089	0.971429	2.05061		Bioset 4	GSE36233	Anguera MC, Sadreyev R, Zhang Z, Szanto A et al. Molecular signatures of human induced pluripotent stem cells highlight sex differences and cancer genes. Cell Stem Cell 2012 Jul 6;11(1):75-90. PMID: 22770242	GPL570 [HG-U133_Plus_2] Affymetrix Human Genome U133 Plus 2.0 Array	https://japan.ussc.informatics.illumina.com/c/study/ov.nb?id=98287	missing	missing
	Bioset 5	BA4 motor cortices from grade 2, 3, or 4 Huntington's disease patients and normal controls	BA4 motor cortices from grade 2 Huntingtons disease patients _vs_ normal donors	61	0.054	0.5208	1.26761	-0.283329		Bioset 5	GSE79666	Lin L, Park JW, Ramachandran S, Zhang Y et al. Transcriptome sequencing reveals aberrant alternative splicing in Huntington's disease. Hum Mol Genet2016 Aug 15;25(16):3454-3466. PMID: 27378699	GPL11154 Illumina HiSeq 2000 (Homo sapiens)	https://japan.ussc.informatics.illumina.com/c/study/ov.nb?id=144922	mean age 56.3 (HD) vs 52.3 (Control)	4male/3female (HD) vs 6male/1female (Control)
	Bioset 6	BA4 motor cortices from grade 2, 3, or 5 Huntington's disease patients and normal controls	BA4 motor cortices from grade 3 Huntingtons disease patients _vs_ normal donors	1149	0.001	4.7e-05	3	4.3279		Bioset 6	GSE79666	Lin L, Park JW, Ramachandran S, Zhang Y et al. Transcriptome sequencing reveals aberrant alternative splicing in Huntington's disease. Hum Mol Genet2016 Aug 15;25(16):3454-3466. PMID: 27378699	GPL11154 Illumina HiSeq 2000 (Homo sapiens)	https://japan.ussc.informatics.illumina.com/c/study/ov.nb?id=144922	mean age 56.3 (HD) vs 52.3 (Control)	4male/3female (HD) vs 6male/1female (Control)
	Bioset 7	BA4 motor cortices from grade 2, 3, or 6 Huntington's disease patients and normal controls	BA4 motor cortices from grade 4 Huntingtons disease patients _vs_ normal donors	73	0.2514	0.098	0.599635	-1.00877		Bioset 7	GSE79666	Lin L, Park JW, Ramachandran S, Zhang Y et al. Transcriptome sequencing reveals aberrant alternative splicing in Huntington's disease. Hum Mol Genet2016 Aug 15;25(16):3454-3466. PMID: 27378699	GPL11154 Illumina HiSeq 2000 (Homo sapiens)	https://japan.ussc.informatics.illumina.com/c/study/ov.nb?id=144922	mean age 56.3 (HD) vs 52.3 (Control)	4male/3female (HD) vs 6male/1female (Control)
	Bioset 8	Expression data from human Huntington fibroblasts	Dermal fibroblasts from Huntington disease patients _vs_ healthy controls	12076	1	0.002	0	2.69897		Bioset 8	GSE45516	Marchina E, Misasi S, Bozzato A, Ferraboli S et al. Gene expression profile in fibroblasts of Huntington's disease patients and controls. J Neurol Sci 2014 Feb 15;337(1-2):42-6. PMID: 24296361	GPL570 [HG-U133_Plus_2] Affymetrix Human Genome U133 Plus 2.0 Array	https://japan.ussc.informatics.illumina.com/c/study/ov.nb?id=84392	mean age 46.7 (HD) vs 44.3 (Control)	sex matched
	Bioset 9	Huntington's disease BA9 prefrontal cortices	Prefrontal cortex BA9 regions from male subject post mortems - Huntingtons disease _vs_ normal	1611	1	1	0	0		Bioset 9	GSE64810	missing	GPL11154 Illumina HiSeq 2000 (Homo sapiens)	https://japan.ussc.informatics.illumina.com/c/study/ov.nb?id=140809	mean age 58.5 (HD) vs 68.3 (Control)	20male (HD) vs 49male (Control)
BPD	Bioset 1	Dentate gyrus granule neurons treated with lithium from responder and non-responder bipolar patients	Dentate gyrus granule neurons of Li responder bipolar patients _vs_ normal	385	1.6e-08	0.0006	7.79588	3.22185		Bioset 1	GSE58933	Mertens J, Wang QW, Kim Y, Yu DX, Pham S, Yang B, Zheng Y, Diffenderfer KE, Zhang J, Soltani S, Eames T, Schafer ST, Boyer L, Marchetto MC, Nurnberger JI, Calabrese JR, Ã˜degaard KJ, McCarthy MJ, Zandi PP, Alba M, Nievergelt CM; Pharmacogenomics of Bipolar Disorder Study, Mi S, Brennand KJ, Kelsoe JR, Gage FH, Yao J. Differential responses to lithium in hyperexcitable neurons from patients with b…	GPL16791 Illumina HiSeq 2500 (Homo sapiens)	https://japan.ussc.informatics.illumina.com/c/study/ov.nb?id=137122	mean age 54.3 (BPD) vs missing (Control)	6male (BPD) vs 4male (Control)
	Bioset 2	Dentate gyrus granule neurons treated with lithium from responder and non-responder bipolar patients	Dentate gyrus granule neurons of Li non-responder bipolar patients _vs_ normal	127	0.4463	0.0254	0.350373	-1.59517		Bioset 2	GSE58933	Mertens J, Wang QW, Kim Y, Yu DX, Pham S, Yang B, Zheng Y, Diffenderfer KE, Zhang J, Soltani S, Eames T, Schafer ST, Boyer L, Marchetto MC, Nurnberger JI, Calabrese JR, Ã˜degaard KJ, McCarthy MJ, Zandi PP, Alba M, Nievergelt CM; Pharmacogenomics of Bipolar Disorder Study, Mi S, Brennand KJ, Kelsoe JR, Gage FH, Yao J. Differential responses to lithium in hyperexcitable neurons from patients with b…	GPL16791 Illumina HiSeq 2500 (Homo sapiens)	https://japan.ussc.informatics.illumina.com/c/study/ov.nb?id=137122	mean age 54.3 (BPD) vs missing (Control)	6male (BPD) vs 4male (Control)
	Bioset 3	Dorsolateral prefrontal or orbitofrontal cortex tissues from bipolar disorder patients	Orbitofrontal cortices from post-mortem brains - bipolar disorder _vs_ normal	499	0.0002	0.0001	3.69897	4		Bioset 3	GSE5392	Ryan MM, Lockstone HE, Huffaker SJ, Wayland MT et al. Gene expression analysis of bipolar disorder reveals downregulation of the ubiquitin cycle and alterations in synaptic genes. Mol Psychiatry 2006 Oct;11(10):965-78. PMID: 16894394	Platforms (1) GPL96 Affymetrix GeneChip Human Genome U133 Array Set HG-U133A	https://japan.ussc.informatics.illumina.com/c/study/ov.nb?id=5043	mean age 43.5 (BPD) vs 47.8 (Control)	5male/5male (BPD) vs 7male/4male (Control)
	Bioset 4	Dorsolateral prefrontal or orbitofrontal cortex tissues from bipolar disorder patients	Dorsolateral prefrontal cortices from post-mortem brains - bipolar disorder _vs_ normal	1746	1.6e-08	0.2126	7.79588	0.672437		Bioset 4	GSE5392	Ryan MM, Lockstone HE, Huffaker SJ, Wayland MT et al. Gene expression analysis of bipolar disorder reveals downregulation of the ubiquitin cycle and alterations in synaptic genes. Mol Psychiatry 2006 Oct;11(10):965-78. PMID: 16894394	Platforms (1) GPL96 Affymetrix GeneChip Human Genome U133 Array Set HG-U133A	https://japan.ussc.informatics.illumina.com/c/study/ov.nb?id=5043	mean age 44.5 (BPD) vs 43.8 (Control)	16male/14male (BPD) vs 24male/7male (Control)
	Bioset 5	Dorsolateral prefrontal cortices of postmortem brains of bipolar disorder patients or normal donors	Dorsolateral prefrontal cortices from bipolar disorder patients _vs_ normal donors_GPL9115	49	0.0063	0.0357	-2.20066	1.44733		Bioset 5	GSE53239	Akula N, Barb J, Jiang X, Wendland JR, Choi KH, Sen SK, Hou L, Chen DT, Laje G, Johnson K, Lipska BK, Kleinman JE, Corrada-Bravo H, Detera-Wadleigh S, Munson PJ, McMahon FJ. RNA-sequencing of the brain transcriptome implicates dysregulation of neuroplasticity, circadian rhythms and GTPase binding in bipolar disorder. Mol Psychiatry. 2014 Nov;19(11):1179-85. Epub 2014 Jan 7. PMID: 24393808.	GPL9115 Illumina Genome Analyzer II (Homo sapiens)	https://japan.ussc.informatics.illumina.com/c/study/ov.nb?id=158350	mean age 58.2 (BPD) vs 52.0 (Control)	3male/2female (BPD) vs 3male/2female (Control)
	Bioset 6	Dorsolateral prefrontal cortices of postmortem brains of bipolar disorder patients or normal donors	Dorsolateral prefrontal cortices from bipolar disorder patients _vs_ normal donors_GPL15433	127	0.3339	0.6016	-0.476384	-0.220692		Bioset 6	GSE53239	Akula N, Barb J, Jiang X, Wendland JR, Choi KH, Sen SK, Hou L, Chen DT, Laje G, Johnson K, Lipska BK, Kleinman JE, Corrada-Bravo H, Detera-Wadleigh S, Munson PJ, McMahon FJ. RNA-sequencing of the brain transcriptome implicates dysregulation of neuroplasticity, circadian rhythms and GTPase binding in bipolar disorder. Mol Psychiatry. 2014 Nov;19(11):1179-85. Epub 2014 Jan 7. PMID: 24393808.	GPL9115 Illumina Genome Analyzer II (Homo sapiens)	https://japan.ussc.informatics.illumina.com/c/study/ov.nb?id=158350	mean age 44.0 (BPD) vs 42.1 (Control)	3male/3female (BPD) vs 3male/3female (Control)
	Bioset 7	Adult postmortem brain tissue (dorsolateral prefrontal cortex) from bipolar disorder	Postmortem brain from patient with bipolar disease _vs_ healthy control	499	0.0006	0.0681	3.22185	1.16685		Bioset 7	GSE5388	Ryan MM, Lockstone HE, Huffaker SJ, Wayland MT et al. Gene expression analysis of bipolar disorder reveals downregulation of the ubiquitin cycle and alterations in synaptic genes. Mol Psychiatry 2006 Oct;11(10):965-78. https://japan.ussc.informatics.illumina.com/c/literature/literature.nb?id=16894394	Platforms (1) GPL96 Affymetrix GeneChip Human Genome U133 Array Set HG-U133A	https://japan.ussc.informatics.illumina.com/c/study/ov.nb?id=3524	missing	missing
	Bioset 8	Brain regions from patients with schizophrenia, depression or bipolar disorder	Hippocampus tissues from bipolar disorder patients _vs_ normals	313	0.0274	0.01	1.56225	2		Bioset 8	GSE53987	Lanz TA, Joshi JJ, Reinhart V, Johnson K et al. STEP levels are unchanged in pre-frontal cortex and associative striatum in post-mortem human brain samples from subjects with schizophrenia, bipolar disorder and major depressive disorder. PLoS One 2015;10(3):e0121744. PMID: 25786133	GPL570 [HG-U133_Plus_2] Affymetrix Human Genome U133 Plus 2.0 Array	https://japan.ussc.informatics.illumina.com/c/study/ov.nb?id=100924	mean age 46.3 (BPD) vs 48.1 (Control)	10male/9female (BPD) vs 10male/9female (Control)
	Bioset 9	Brain regions from patients with schizophrenia, depression or bipolar disorder	Associative striatum tissues from bipolar disorder patients _vs_ normals	88	0.0786	0.488	1.10458	-0.31158		Bioset 9	GSE53987	Lanz TA, Joshi JJ, Reinhart V, Johnson K et al. STEP levels are unchanged in pre-frontal cortex and associative striatum in post-mortem human brain samples from subjects with schizophrenia, bipolar disorder and major depressive disorder. PLoS One 2015;10(3):e0121744. PMID: 25786133	GPL570 [HG-U133_Plus_2] Affymetrix Human Genome U133 Plus 2.0 Array	https://japan.ussc.informatics.illumina.com/c/study/ov.nb?id=100924	mean age 46.3 (BPD) vs 48.1 (Control)	10male/9female (BPD) vs 10male/9female (Control)
	Bioset 10	Brain regions from patients with schizophrenia, depression or bipolar disorder	Pre-frontal cortex (BA46) tissues from bipolar disorder patients _vs_ normals	351	0.0023	0.0002	-2.63827	3.69897		Bioset 10	GSE53987	Lanz TA, Joshi JJ, Reinhart V, Johnson K et al. STEP levels are unchanged in pre-frontal cortex and associative striatum in post-mortem human brain samples from subjects with schizophrenia, bipolar disorder and major depressive disorder. PLoS One 2015;10(3):e0121744. PMID: 25786133	GPL570 [HG-U133_Plus_2] Affymetrix Human Genome U133 Plus 2.0 Array	https://japan.ussc.informatics.illumina.com/c/study/ov.nb?id=100924	mean age 46.3 (BPD) vs 48.1 (Control)	10male/9female (BPD) vs 10male/9female (Control)
	Bioset 11	Prefrontal cortex expression profile of bipolar disorder, depression, and schizophrenia patients	Postmortem prefrontal cortex from patients with bipolar disorder _vs_ control	41	0.0562	0.1661	1.25026	0.77963		Bioset 11	GSE12654	Iwamoto K, Kakiuchi C, Bundo M, Ikeda K et al. Molecular characterization of bipolar disorder by comparing gene expression profiles of postmortem brains of major mental disorders. Mol Psychiatry 2004 Apr;9(4):406-16. PMID: 14743183	GPL8300 [HG_U95Av2] Affymetrix Human Genome U95 Version 2 Array	https://japan.ussc.informatics.illumina.com/c/study/ov.nb?id=16741	mean age 39 (BPD) vs 48 (Control)	8male/3female (BPD) vs 9male/6female (Control)
Alzheimer	Bioset 1	Induced pluripotent stem cell-derived neurons from a sporadic Alzheimer's disease donor	Induced pluripotent stem cell-derived neurons in culture - sporadic Alzheimer's disease _vs_ healthy	5526	0.1532	1.4e-07	0.814741	6.85387		Bioset 1	GSE42492	Hossini AM, Megges M, Prigione A, Lichtner B et al. Induced pluripotent stem cell-derived neuronal cells from a sporadic Alzheimer's disease donor as a model for investigating AD-associated gene regulatory networks. BMC Genomics 2015 Feb 14;16:84. PMID: 25765079	GPL6883 Illumina HumanRef-8 v3.0 expression beadchip	https://japan.ussc.informatics.illumina.com/c/study/ov.nb?id=125509	age 82 (ALZ) vs 84 (Control)	1female (ALZ) vs 1female (Control)
	Bioset 2	Induced pluripotent stem cell models of Alzheimer's disease and mutant presenilin 2	iPSC derived from fibroblasts - FAD patients with N141 mutant presenilin 2 _vs_ normal	2488	0.0004	1.5e-09	3.39794	8.82391		Bioset 2	GSE28379	Yagi T, Ito D, Okada Y, Akamatsu W et al. Modeling familial Alzheimer's disease with induced pluripotent stem cells. Hum Mol Genet 2011 Sep 13. PMID: 21900357	GPL570 [HG-U133_Plus_2] Affymetrix Human Genome U133 Plus 2.0 Array	https://japan.ussc.informatics.illumina.com/c/study/ov.nb?id=54355	missing	missing
	Bioset 3	iPSC as a tool to characterize neuron gene expression profiles in Alzheimer's disease	Neurons differentiated from iPSC derived from subjects with familial Alzheimers _vs_ non-demented	1411	0.0133	0.0077	-1.87615	2.11351		Bioset 3	GSE34879	Israel MA, Yuan SH, Bardy C, Reyna SM et al. Probing sporadic and familial Alzheimer's disease using induced pluripotent stem cells. Nature 2012 Jan 25;482(7384):216-20. PMID: 22278060	GPL13475 Illumina HumanHT-12 V4.0 expression beadchip	https://japan.ussc.informatics.illumina.com/c/study/ov.nb?id=63775	mean age 55.5 (ALZ) vs 86.0 (Control)	1male/1female (ALZ) vs 2male/0female (Control)
	Bioset 4	Hippocampus CA1 and CA3 fields of late onset Alzheimer's disease patients	Hippocampus CA3 fields of late onset Alzheimer's disease patients _vs_ non-demented controls	712	1.9e-05	2.2e-13	4.72125	12.6576		Bioset 4	GSE29378	Miller JA, Woltjer RL, Goodenbour JM, Horvath S, Geschwind DH. Genes and pathways underlying regional and cell type changes in Alzheimer's disease. Genome Med. 2013 May 25;5(5):48. PMID: 23705665	GPL6947 Illumina HumanHT-12 V3.0 expression beadchip	https://japan.ussc.informatics.illumina.com/c/study/ov.nb?id=90665	mean age 77.3 (ALZ) vs 81.7 (Control)	9male/8female (ALZ) vs 11male/5female (Control)
	Bioset 5	Cortical lesions in Multiple Sclerosis, Meningitis tuberculosis and Alzheimer's disease patients	Cortical lesions of Alzheimers disease patients _vs_ cortex of healthy controls	197	0.1021	1	-0.990974	0		Bioset 5	GSE32645	Fischer MT, Wimmer I, Höftberger R, Gerlach S et al. Disease-specific molecular events in cortical multiple sclerosis lesions. Brain 2013 Jun;136(Pt 6):1799-815. PMID: 23687122	GPL4133 Agilent-014850 Whole Human Genome Microarray 4x44K G4112F	https://japan.ussc.informatics.illumina.com/c/study/ov.nb?id=60466	mean age 70.6 (ALZ) vs 60.2 (Control)	0male/11female (ALZ) vs 6male/11female (Control)
	Bioset 6	Hippocampal gene expression from Alzheimer's diease patients of varying severity	Hippocampal CA1 from moderate Alzheimer's disease patients (MMSE 14-19) _vs_ control (MMSE>25)	1422	3.8e-16	1.9e-06	15.4202	5.72125		Bioset 6	GSE1297	Blalock EM, Geddes JW, Chen KC, Porter NM et al. Incipient Alzheimer's disease: microarray correlation analyses reveal major transcriptional and tumor suppressor responses. Proc Natl Acad Sci U S A 2004 Feb 17;101(7):2173-8. PMID: 14769913	GPL96 Affymetrix GeneChip Human Genome U133 Array Set HG-U133A	https://japan.ussc.informatics.illumina.com/c/study/ov.nb?id=14620	mean age 83.4 (ALZ) vs 85.3 (Control)	sex matched
	Bioset 7	Hippocampus of Alzheimer’s disease patients	CA1 hippocampal gray matter from patients with incipient Alzheimer's Disease _vs_ healthy control	1714	1.3e-08	0.0017	7.88606	2.76955		Bioset 7	GSE28146	Blalock EM, Buechel HM, Popovic J, Geddes JW et al. Microarray analyses of laser-captured hippocampus reveal distinct gray and white matter signatures associated with incipient Alzheimer's disease. J Chem Neuroanat 2011 Oct;42(2):118-26. PMID: 21756998	GPL570 [HG-U133_Plus_2] Affymetrix Human Genome U133 Plus 2.0 Array	https://japan.ussc.informatics.illumina.com/c/study/ov.nb?id=54151	average age 86.3 ± 1.4	11 male/19 female
	Bioset 8	Genetic control of human brain transcript expression in Alzheimer’s disease	Cortical tissue from Alzheimer's disease patients _vs_ normal parietal cortex	3110	1.7e-08	0.5709	7.76955	0.24344		Bioset 8	GSE15222	Webster JA, Gibbs JR, Clarke J, Ray M et al. Genetic control of human brain transcript expression in Alzheimer disease. Am J Hum Genet 2009 Apr;84(4):445-58. PMID: 19361613	Platforms (1) GPL2700 Sentrix HumanRef-8 Expression BeadChip	https://japan.ussc.informatics.illumina.com/c/study/ov.nb?id=11197	mean age 84 (ALZ) vs 81 (Control)	male 50%/female 50% (ALZ) vs male 55%/female 45% (Control)
MDD	Bioset 1	Dorsolateral prefrontal cortices from major depressive disorder patients	Dorsolateral prefrontal cortex tissues from major depressive disorder patients _vs_ matched controls	1269	0.0222	0.0093	-1.65365	-2.03152		Bioset 1	GSE54568	Chang LC, Jamain S, Lin CW, Rujescu D et al. A conserved BDNF, glutamate- and GABA-enriched gene module related to human depression identified by coexpression meta-analysis and DNA variant genome-wide association studies. PLoS One 2014;9(3):e90980. PMID: 24608543	GPL570 [HG-U133_Plus_2] Affymetrix Human Genome U133 Plus 2.0 Array	https://japan.ussc.informatics.illumina.com/c/study/ov.nb?id=106468	Matched 11 studies	Matched 11 studies
	Bioset 2	Anterior cingulate cortex expression in patients with major depressive disorder (MDD)	Brain anterior cingulate cortex of major depressive disorder patients _vs_ non-psychiatric controls	76	0.5689	1	0.244964	0		Bioset 2	GSE54565	Chang LC, Jamain S, Lin CW, Rujescu D et al. A conserved BDNF, glutamate- and GABA-enriched gene module related to human depression identified by coexpression meta-analysis and DNA variant genome-wide association studies. PLoS One 2014;9(3):e90980. PMID: 24608543	GPL570 [HG-U133_Plus_2] Affymetrix Human Genome U133 Plus 2.0 Array	https://japan.ussc.informatics.illumina.com/c/study/ov.nb?id=106537	Matched 11 studies	Matched 11 studies
	Bioset 3	Anterior cingulate cortices from major depressive disorder patients	Anterior cingulate cortex from major depressive disorder patients _vs_ normal control	560	0.0081	0.0062	-2.09151	-2.20761		Bioset 3	GSE54571	Chang LC, Jamain S, Lin CW, Rujescu D et al. A conserved BDNF, glutamate- and GABA-enriched gene module related to human depression identified by coexpression meta-analysis and DNA variant genome-wide association studies. PLoS One 2014;9(3):e90980. PMID: 24608543	GPL570 [HG-U133_Plus_2] Affymetrix Human Genome U133 Plus 2.0 Array	https://japan.ussc.informatics.illumina.com/c/study/ov.nb?id=106003	Matched 11 studies	Matched 11 studies
	Bioset 4	Orbital ventral prefrontal cortices from major depressive disorder patients	Orbital ventral prefrontal cortices from major depressive disorder patients _vs_ matched controls	33	1	0.0062	0	-2.20761		Bioset 4	GSE54575	Chang LC, Jamain S, Lin CW, Rujescu D et al. A conserved BDNF, glutamate- and GABA-enriched gene module related to human depression identified by coexpression meta-analysis and DNA variant genome-wide association studies. PLoS One 2014;9(3):e90980. PMID: 24608543	GPL96 [HG-U133A] Affymetrix Human Genome U133A Array	https://japan.ussc.informatics.illumina.com/c/study/ov.nb?id=106489	Matched 11 studies	Matched 11 studies
	Bioset 5	Amygdala tissues from major depressive disorder patients	Amygdala tissues from brains of major depressive disorder patients _vs_ matched controls	36	1	1	0	0		Bioset 5	GSE54566	Chang LC, Jamain S, Lin CW, Rujescu D et al. A conserved BDNF, glutamate- and GABA-enriched gene module related to human depression identified by coexpression meta-analysis and DNA variant genome-wide association studies. PLoS One 2014;9(3):e90980. PMID: 24608543	GPL570 [HG-U133_Plus_2] Affymetrix Human Genome U133 Plus 2.0 Array	https://japan.ussc.informatics.illumina.com/c/study/ov.nb?id=106477	Matched 11 studies	Matched 11 studies
	Bioset 6	Amygdala tissues from major depressive disorder patients	Amygdala tissues from brains of major depressive disorder patients _vs_ matched controls	188	0.1343	0.0173	0.871924	-1.76195		Bioset 6	GSE54564	Chang LC, Jamain S, Lin CW, Rujescu D et al. A conserved BDNF, glutamate- and GABA-enriched gene module related to human depression identified by coexpression meta-analysis and DNA variant genome-wide association studies. PLoS One 2014;9(3):e90980. PMID: 24608543	GPL6947 Illumina HumanHT-12 V3.0 expression beadchip	https://japan.ussc.informatics.illumina.com/c/study/ov.nb?id=106471	Matched 11 studies	Matched 11 studies
	Bioset 7	Amygdalae from postmortem brains of patients with major depressive disorder	Amygdalae from postmortem brains of major depressive disorder patients _vs_ healthy subjects	47	0.575	1	0.240332	0		Bioset 7	GSE44593	missing	GPL570 [HG-U133_Plus_2] Affymetrix Human Genome U133 Plus 2.0 Array	https://japan.ussc.informatics.illumina.com/c/study/ov.nb?id=157237	missing	missing
	Bioset 8	Brain regions from patients with schizophrenia, depression or bipolar disorder	Hippocampus tissues from major depressive disorder patients _vs_ normals	142	0.018	0.0507	1.74473	-1.29499		Bioset 8	GSE53987	Lanz TA, Joshi JJ, Reinhart V, Johnson K et al. STEP levels are unchanged in pre-frontal cortex and associative striatum in post-mortem human brain samples from subjects with schizophrenia, bipolar disorder and major depressive disorder. PLoS One 2015;10(3):e0121744. PMID: 25786133	GPL570 [HG-U133_Plus_2] Affymetrix Human Genome U133 Plus 2.0 Array	https://japan.ussc.informatics.illumina.com/c/study/ov.nb?id=100924	mean age 45.2 (MDD) vs 48.1 (Control)	10male/9female (MDD) vs 10male/9female (Control)
	Bioset 9	Brain regions from patients with schizophrenia, depression or bipolar disorder	Associative striatum tissues from major depressive disorder patients _vs_ normals	449	0.0786	0.2425	1.10458	-0.615288		Bioset 9	GSE53987	Lanz TA, Joshi JJ, Reinhart V, Johnson K et al. STEP levels are unchanged in pre-frontal cortex and associative striatum in post-mortem human brain samples from subjects with schizophrenia, bipolar disorder and major depressive disorder. PLoS One 2015;10(3):e0121744. PMID: 25786133	GPL570 [HG-U133_Plus_2] Affymetrix Human Genome U133 Plus 2.0 Array	https://japan.ussc.informatics.illumina.com/c/study/ov.nb?id=100924	mean age 45.2 (MDD) vs 48.1 (Control)	10male/9female (MDD) vs 10male/9female (Control)
	Bioset 10	Brain regions from patients with schizophrenia, depression or bipolar disorder	Pre-frontal cortex (BA46) tissues from major depressive disorder patients _vs_ normals	195	0.4449	0.488	-0.351738	-0.31158		Bioset 10	GSE53987	Lanz TA, Joshi JJ, Reinhart V, Johnson K et al. STEP levels are unchanged in pre-frontal cortex and associative striatum in post-mortem human brain samples from subjects with schizophrenia, bipolar disorder and major depressive disorder. PLoS One 2015;10(3):e0121744. PMID: 25786133	GPL570 [HG-U133_Plus_2] Affymetrix Human Genome U133 Plus 2.0 Array	https://japan.ussc.informatics.illumina.com/c/study/ov.nb?id=100924	mean age 45.2 (MDD) vs 48.1 (Control)	10male/9female (MDD) vs 10male/9female (Control)
	Bioset 11	Prefrontal cortex expression profile of bipolar disorder, depression, and schizophrenia patients	Postmortem prefrontal cortex from patients with depression _vs_ control	26	0.0168	1	-1.77469	0		Bioset 11	GSE12654	Iwamoto K, Kakiuchi C, Bundo M, Ikeda K et al. Molecular characterization of bipolar disorder by comparing gene expression profiles of postmortem brains of major mental disorders. Mol Psychiatry 2004 Apr;9(4):406-16. PMID: 14743183	GPL8300 [HG_U95Av2] Affymetrix Human Genome U95 Version 2 Array	https://japan.ussc.informatics.illumina.com/c/study/ov.nb?id=16741	mean age 46 (MDD) vs 48 (Control)	6male/5female (MDD) vs 9male/6female (Control)
Autism	Bioset 1	Autism spectrum disorder neurons, neural progenitors and induced pluripotent stem cells	Neurons from iPSC-derived neural progenitors of male autism spectrum disorder subjects _vs_ normal	22	0.0427	1	1.36957	0		Bioset 1	GSE67528	Marchetto MC, Belinson H, Tian Y, Freitas BC, Fu C, Vadodaria KC, Beltrao-Braga PC, Trujillo CA, Mendes APD, Padmanabhan K, Nunez Y, Ou J, Ghosh H, Wright R, Brennand KJ, Pierce K, Eichenfield L, Pramparo T, Eyler LT, Barnes CC, Courchesne E, Geschwind DH, Gage FH, Wynshaw-Boris A, Muotri AR. Altered proliferation and networks in neural cells derived from idiopathic autistic individuals. Mol Psyc…	GPL11154 Illumina HiSeq 2000 (Homo sapiens)	https://japan.ussc.informatics.illumina.com/c/study/ov.nb?id=158035	mean age 13.5 (ASD) vs 11.2 (Control)	8male (ASD) vs 5male (Control)
	Bioset 2	Autism spectrum disorder neurons, neural progenitors and induced pluripotent stem cells	iPSCs from skin fibroblasts of autism spectrum disorder subjects _vs_ normal	15	0.2842	0.0404	0.546376	1.39362		Bioset 2	GSE67528	Marchetto MC, Belinson H, Tian Y, Freitas BC, Fu C, Vadodaria KC, Beltrao-Braga PC, Trujillo CA, Mendes APD, Padmanabhan K, Nunez Y, Ou J, Ghosh H, Wright R, Brennand KJ, Pierce K, Eichenfield L, Pramparo T, Eyler LT, Barnes CC, Courchesne E, Geschwind DH, Gage FH, Wynshaw-Boris A, Muotri AR. Altered proliferation and networks in neural cells derived from idiopathic autistic individuals. Mol Psyc…	GPL11154 Illumina HiSeq 2000 (Homo sapiens)	https://japan.ussc.informatics.illumina.com/c/study/ov.nb?id=158035	mean age 13.5 (ASD) vs 11.2 (Control)	8male (ASD) vs 5male (Control)
	Bioset 3	Autism spectrum disorder neurons, neural progenitors and induced pluripotent stem cells	Neural progenitors derived from iPSCs of male autism spectrum disorder subjects _vs_ normal	7	1	0.0152	0	1.81816		Bioset 3	GSE67528	Marchetto MC, Belinson H, Tian Y, Freitas BC, Fu C, Vadodaria KC, Beltrao-Braga PC, Trujillo CA, Mendes APD, Padmanabhan K, Nunez Y, Ou J, Ghosh H, Wright R, Brennand KJ, Pierce K, Eichenfield L, Pramparo T, Eyler LT, Barnes CC, Courchesne E, Geschwind DH, Gage FH, Wynshaw-Boris A, Muotri AR. Altered proliferation and networks in neural cells derived from idiopathic autistic individuals. Mol Psyc…	GPL11154 Illumina HiSeq 2000 (Homo sapiens)	https://japan.ussc.informatics.illumina.com/c/study/ov.nb?id=158035	mean age 13.5 (ASD) vs 11.2 (Control)	8male (ASD) vs 5male (Control)
	Bioset 4	Neural progenitors induced to differentiate from autism spectrum disorder and normal donors	Neural progenitors at d0 differentiation - autism spectrum disorder with macrocephaly _vs_ normal	105	0.4743	0.0235	0.323947	-1.62893		Bioset 4	GSE61476	Mariani J, Coppola G, Zhang P, Abyzov A et al. FOXG1-Dependent Dysregulation of GABA/Glutamate Neuron Differentiation in Autism Spectrum Disorders. Cell 2015 Jul 16;162(2):375-390. PMID: 26186191	GPL11154 Illumina HiSeq 2000 (Homo sapiens)	https://japan.ussc.informatics.illumina.com/c/study/ov.nb?id=132748	mean age 10.0 (ASD) vs 42.5 (Control)	5male/3female (ASD) vs 4male (Control)
	Bioset 5	Comparisons of frozen and FFPE brain samples of autistic and normal patients	Brain samples frozen DASL assay - Autistic patients _vs_ healthy controls	2580	6.2e-05	1	4.20761	0		Bioset 5	GSE28475	Chow ML, Winn ME, Li HR, April C et al. Preprocessing and Quality Control Strategies for Illumina DASL Assay-Based Brain Gene Expression Studies with Semi-Degraded Samples. Front Genet 2012;3:11. PMID: 22375143	GPL6883 Illumina HumanRef-8 v3.0 expression beadchip	https://japan.ussc.informatics.illumina.com/c/study/ov.nb?id=71678	missing	missing
	Bioset 6	Cerebellum, frontal cortex, and temporal cortex gene expression from ASD patients	Cerebellar vermis of autism spectrum disorder (ASD) patients_vs_ healthy donors	126	0.0002	0.0434	3.69897	1.36251		Bioset 6	GSE28521	Voineagu I, Wang X, Johnston P, Lowe JK et al. Transcriptomic analysis of autistic brain reveals convergent molecular pathology. Nature 2011 May 25;474(7351):380-4. PMID: 21614001	GPL6883 Illumina HumanRef-8 v3.0 expression beadchip	https://japan.ussc.informatics.illumina.com/c/study/ov.nb?id=44668	mean age 24.0 (ASD) vs 34.6 (Control)	14male/5female (ASD) vs 16male/1female (Control)
	Bioset 7	Cerebellum, frontal cortex, and temporal cortex gene expression from ASD patients	Prefrontal cortex of autism spectrum disorder (ASD) patients _vs_ healthy donors	898	2.7e-14	1.7e-11	13.5686	10.7696		Bioset 7	GSE28521	Voineagu I, Wang X, Johnston P, Lowe JK et al. Transcriptomic analysis of autistic brain reveals convergent molecular pathology. Nature 2011 May 25;474(7351):380-4. PMID: 21614001	GPL6883 Illumina HumanRef-8 v3.0 expression beadchip	https://japan.ussc.informatics.illumina.com/c/study/ov.nb?id=44668	mean age 24.6 (ASD) vs 30.5 (Control)	12male/4female (ASD) vs 15male/1female (Control)
	Bioset 8	Cerebellum, frontal cortex, and temporal cortex gene expression from ASD patients	Superior temporal gyrus of autism spectrum disorder (ASD) patients_vs_ healthy donors	757	5.7e-10	9.8e-10	9.24413	9.00877		Bioset 8	GSE28521	Voineagu I, Wang X, Johnston P, Lowe JK et al. Transcriptomic analysis of autistic brain reveals convergent molecular pathology. Nature 2011 May 25;474(7351):380-4. PMID: 21614001	GPL6883 Illumina HumanRef-8 v3.0 expression beadchip	https://japan.ussc.informatics.illumina.com/c/study/ov.nb?id=44668	mean age 24.6 (ASD) vs 30.5 (Control)	12male/4female (ASD) vs 15male/1female (Control)

## Sheet: Animal Model
		Overlap p-value with hiM genes (pilo1d vs human hip 19-23wks)	Overlap p-value with hiI genes	hiM index	hiI index
Seizure_1	Hippocampi from mice undergoing kainic acid induced seizures						Seizure #1	Study Name: Hippocampi from mice undergoing kainic acid induced seizures
	Hippocampi C57Bl/6 strain injected 16mg/kg kainic acid 4hr post onset of seizures _vs_ saline	3.9e-28	3.4e-18	27.4089	17.4685			Series GSE49030
	Hippocampi C57Bl/6 strain injected 16mg/kg kainic acid 8hr post onset of seizures _vs_ saline	6.1e-21	1e-27	20.2147	27			Citation(s) Hermey G, Mahlke C, Gutzmann JJ, Schreiber J et al. Genome-wide profiling of the activity-dependent hippocampal transcriptome. PLoS One 2013 Oct 17;8(10):e76903. PMID: 24146943
	Hippocampi C57Bl/6 strain injected 16mg/kg kainic acid 24hr post onset of seizures _vs_ saline	2.6e-13	5.8e-22	12.585	21.2366			GPL1261 [Mouse430_2] Affymetrix Mouse Genome 430 2.0 Array
								https://japan.ussc.informatics.illumina.com/c/study/ov.nb?id=94663
Seizure_2	Gene expression analysis of hippocampi in kainate-induced seizures						Seizure #2	Study Name: Gene expression analysis of hippocampi in kainate-induced seizures
	Hippocampus of rats 1hr after seizure induced by kainic acid injection _vs_ PBS controls	1	1	0	0			Series GSE4236
	Hippocampus of rats 6hr after seizure induced by kainic acid injection _vs_ PBS controls	0.004	0.0004	2.39794	3.39794			Citation(s) Wilson DN, Chung H, Elliott RC, Bremer E et al. Microarray analysis of postictal transcriptional regulation of neuropeptides. J Mol Neurosci 2005;25(3):285-98.
	Hippocampus of rats 24hr after seizure induced by kainic acid injection _vs_ PBS controls	0.0231	2.6e-05	1.63639	4.58503			Platforms (1) GPL85 Affymetrix GeneChip Rat Genome U34 Array Set RG-U34A
	Hippocampus of rats 72hr after seizure induced by kainic acid injection _vs_ PBS controls	0.2099	0.0168	0.677988	1.77469			https://japan.ussc.informatics.illumina.com/c/literature/literature.nb?id=15800381
	Hippocampus of rats 240hr after seizure induced by kainic acid injection _vs_ PBS controls	0.083	0.0532	1.08092	1.27409
ischemia_1	Brain cortex and blood gene expression during ischemic tolerance induced by preconditioning						Ischemia #1	Study Name: Brain cortex and blood gene expression during ischemic tolerance induced by preconditioning
	Brain cortex of mice 3hr after preconditioning treatment - 12min brief ischemia _vs_ sham surgery	1	1.7e-05	0	4.76955			Series GSE32529
	Brain cortex of mice 24hr after preconditioning treatment - 12min brief ischemia _vs_ sham surgery	4.1e-18	4.4e-07	17.3872	6.35655			Stevens SL, Leung PY, Vartanian KB, Gopalan B et al. Multiple preconditioning paradigms converge on interferon regulatory factor-dependent signaling to promote tolerance to ischemic brain injury. J Neurosci 2011 Jun 8;31(23):8456-63. PMID: 21653850
	Brain cortex of mice 72hr after preconditioning treatment - 12min brief ischemia _vs_ sham surgery	0.0694	2.1e-09	1.15864	8.67778			Vartanian KB, Stevens SL, Marsh BJ, Williams-Karnesky R et al. LPS preconditioning redirects TLR signaling following stroke: TRIF-IRF3 plays a seminal role in mediating tolerance to ischemic injury. J Neuroinflammation 2011 Oct 14;8:140. PMID: 21999375
								GPL1261 [Mouse430_2] Affymetrix Mouse Genome 430 2.0 Array
Ischemia_2	Reactive astrocytes after induced ischemic stroke or neuroinflammation							https://japan.ussc.informatics.illumina.com/c/study/ov.nb?id=61477
	Astrocytes of young adult males - 1d after MCAO-induced ischemic stroke _vs_ sham surgery	2.1e-19	1.4e-12	18.6778	11.8539		Ischemia #2	Study Name: Reactive astrocytes after induced ischemic stroke or neuroinflammation
	Astrocytes of young adult males - 3d after MCAO-induced ischemic stroke _vs_ sham surgery	0.0169	3.8e-08	1.77211	7.42022			Series GSE35338
	Astrocytes of young adult males - 7d after MCAO-induced ischemic stroke _vs_ sham surgery	0.4479	1.9e-21	0.348819	20.7212			Citation(s) Zamanian JL, Xu L, Foo LC, Nouri N et al. Genomic analysis of reactive astrogliosis. J Neurosci 2012 May 2;32(18):6391-410. PMID: 22553043
								GPL1261 [Mouse430_2] Affymetrix Mouse Genome 430 2.0 Array
								https://japan.ussc.informatics.illumina.com/c/literature/literature.nb?id=22553043
CpG infection	Brain cortex of mice 3hr after preconditioning treatment - CpG _vs_ saline	0.5638	0.3757	0.248875	0.425159		CpG infection	Study Name: Brain cortex and blood gene expression during ischemic tolerance induced by preconditioning
	Brain cortex of mice 24hr after preconditioning treatment - CpG _vs_ saline	2.1e-06	0.0035	5.67778	2.45593			Series GSE32529
	Brain cortex of mice 72hr after preconditioning treatment - CpG _vs_ saline	0.1082	4.7e-10	0.965773	9.3279			Stevens SL, Leung PY, Vartanian KB, Gopalan B et al. Multiple preconditioning paradigms converge on interferon regulatory factor-dependent signaling to promote tolerance to ischemic brain injury. J Neurosci 2011 Jun 8;31(23):8456-63. PMID: 21653850
								Vartanian KB, Stevens SL, Marsh BJ, Williams-Karnesky R et al. LPS preconditioning redirects TLR signaling following stroke: TRIF-IRF3 plays a seminal role in mediating tolerance to ischemic injury. J Neuroinflammation 2011 Oct 14;8:140. PMID: 21999375
								GPL1261 [Mouse430_2] Affymetrix Mouse Genome 430 2.0 Array
ALS_1	Fast and slow disease progression in two ALS mouse models							https://japan.ussc.informatics.illumina.com/c/study/ov.nb?id=61477
	Spinal cord motor neurons of C57B6 mice 56d old - SOD1 G93A mutant _vs_ wildtype	0.0154	1	1.81248	0		ALS #1	Study Name: Fast and slow disease progression in two ALS mouse models
	Spinal cord motor neurons of C57B6 mice 133d old - SOD1 G93A mutant _vs_ wildtype	0.0067	7.5e-16	2.17393	15.1249			Series GSE46298
	Spinal cord motor neurons of C57B6 mice 147d old - SOD1 G93A mutant _vs_ wildtype	0.0023	1e-13	2.63827	13			Citation(s) Nardo G, Iennaco R, Fusi N, Heath PR et al. Transcriptomic indices of fast and slow disease progression in two mouse models of amyotrophic lateral sclerosis. Brain 2013 Nov;136(Pt 11):3305-32. PMID: 24065725
	Spinal cord motor neurons of C57B6 mice 195d old - SOD1 G93A mutant _vs_ wildtype	1.5e-06	6.5e-13	5.82391	12.1871			GPL1261 [Mouse430_2] Affymetrix Mouse Genome 430 2.0 Array
								https://japan.ussc.informatics.illumina.com/c/literature/literature.nb?id=24065725
ALS_2	Spinal cord expression data from mutant SOD1(G93A) transgenic mice
	Spinal cord from 28 day old mice - SOD1 G93A mutant _vs_ wildtype	2e-05	0.0002	4.69897	3.69897		ALS #2	Study Name: Spinal cord expression data from mutant SOD1(G93A) transgenic mice
	Spinal cord from 42 day old mice - SOD1 G93A mutant _vs_ wildtype	0.0093	1	2.03152	0			Series GSE18597
	Spinal cord from 56 day old mice - SOD1 G93A mutant _vs_ wildtype	3.9e-11	1.4e-05	10.4089	4.85387			Lerman BJ, Hoffman EP, Sutherland ML, Bouri K et al. Deletion of galectin-3 exacerbates microglial activation and accelerates disease progression and demise in a SOD1(G93A) mouse model of amyotrophic lateral sclerosis. Brain Behav 2012 Sep;2(5):563-75. PMID: 23139902
	Spinal cord from 70 day old mice - SOD1 G93A mutant _vs_ wildtype	8.7e-06	0.1117	5.06048	0.951947			GPL1261 [Mouse430_2] Affymetrix Mouse Genome 430 2.0 Array
	Spinal cord from 98 day old mice - SOD1 G93A mutant _vs_ wildtype	0.0381	2.1e-13	1.41908	12.6778			https://japan.ussc.informatics.illumina.com/c/study/ov.nb?id=20638
	Spinal cord from 112 day old mice - SOD1 G93A mutant _vs_ wildtype	2e-09	6e-28	8.69897	27.2218
	Spinal cord from 126 day old mice - SOD1 G93A mutant _vs_ wildtype	4.1e-22	9.2e-29	21.3872	28.0362
Alzheimer_1	Hippocampus, cortex and cerebellum in 5 Alzheimer's disease mouse models - a time course study						Alzheimer #1	Study Name: Hippocampus, cortex and cerebellum in 5 Alzheimer's disease mouse models - a time course study
	Hippocampi from 8wk old mice - homozygous human APP and PSEN1 mutations _vs_ wildtype	1	0.3662	0	0.436282			Series GSE64398
	Hippocampi from 16wk old mice - homozygous human APP and PSEN1 mutations _vs_ wildtype	0.0135	0.1044	1.86967	0.9813			Citation(s) Matarin M, Salih DA, Yasvoina M, Cummings DM et al. A Genome-wide Gene-Expression Analysis and Database in Transgenic Mice during Development of Amyloid or Tau Pathology. Cell Rep 2015 Feb 3;10(4):633-44. PMID: 25620700
	Hippocampi from 32wk old mice - homozygous human APP and PSEN1 mutations _vs_ wildtype	0.001	1.1e-07	3	6.95861			GPL19575 Illumina MouseRef-8 v2.0 expression beadchip (ILMN_SYMBOL)
	Hippocampi from 72wk old mice - homozygous human APP and PSEN1 mutations _vs_ wildtype	3.6e-10	3e-08	9.4437	7.52288			https://japan.ussc.informatics.illumina.com/c/literature/literature.nb?id=25620700
Alzheimer_2	Hippocampus, cortex and cerebellum in 5 Alzheimer's disease mouse models - a time course study
	Cortices from 8wk old mice - homozygous human APP and PSEN1 mutations _vs_ wildtype	1	0.0113	0	1.94692		Alzheimer #2	Study Name: Hippocampus, cortex and cerebellum in 5 Alzheimer's disease mouse models - a time course study
	Cortices from 16wk old mice - homozygous human APP and PSEN1 mutations _vs_ wildtype	0.0016	0.2624	2.79588	0.581036			Series GSE64398
	Cortices from 32wk old mice - homozygous human APP and PSEN1 mutations _vs_ wildtype	0.3361	0.0923	0.473531	1.0348			Citation(s) Matarin M, Salih DA, Yasvoina M, Cummings DM et al. A Genome-wide Gene-Expression Analysis and Database in Transgenic Mice during Development of Amyloid or Tau Pathology. Cell Rep 2015 Feb 3;10(4):633-44. PMID: 25620700
	Cortices from 72wk old mice - homozygous human APP and PSEN1 mutations _vs_ wildtype	0.0003	1.2e-12	3.52288	11.9208			GPL19575 Illumina MouseRef-8 v2.0 expression beadchip (ILMN_SYMBOL)
								https://japan.ussc.informatics.illumina.com/c/literature/literature.nb?id=25620700
Schizophrenia
Df16(A)	Hippocampi from P6 mice - Df16(A) heterozygous _vs_ wildtype littermate controls	0.0021	0.2587	2.67778	0.587204			https://japan.ussc.informatics.illumina.com/c/study/biosets.nb?id=79871
CaMKII HKO	Dentate gyrus of CaMKII HKO mice_vs_wildtype	9.2e-06	0.0052	5.03621	2.284			https://japan.ussc.informatics.illumina.com/c/study/ov.nb?id=109297
Shn2 KO	Dentate gyrus of Shn2 KO mice_vs_wildtype	2.6e-09	8.7e-14	8.58503	13.0605			https://japan.ussc.informatics.illumina.com/c/study/ov.nb?id=109300
