# Supplementary material for: Transcriptomic immaturity inducible by neural hyperexcitation is shared by multiple neuropsychiatric disorders
Source: Commun Biol. 2019 Jan 22;2:32. doi: 10.1038/s42003-018-0277-2 (PMC6342824; doi:10.1038/s42003-018-0277-2)
Supplement: Supplementary file 5 — Supplementary Data 3 [file 42003_2018_277_MOESM5_ESM.xlsx]

## Sheet: ALS_Bioset 1
GSE54409	Bioset 1: Motor neurons derived from iPSCS heterozygous for the ALS causing SOD1[A4V] mutation _vs_ wildtype (Study: Motor neurons derived from iPS cells from amyotrophic lateral sclerosis patients)
hiM genes						hiI genes
Gene	EntrezGene ID	Gene Description	p-value	fold change		Gene	EntrezGene ID	Gene Description	p-value	fold change
DNAH2	146754	dynein, axonemal, heavy chain 2	2.4e-05	3.42331		ADAMTS9	56999	ADAM metallopeptidase with thrombospondin type 1 motif, 9	1.6e-07	3.81346
SLC6A1	6529	solute carrier family 6 (neurotransmitter transporter, GABA), member 1	0.0001	3.35851		KIF23	9493	kinesin family member 23	5.3e-05	3.13014
KIAA1407	57577	KIAA1407	2.2e-08	3.24119		IQGAP3	128239	IQ motif containing GTPase activating protein 3	0.0014	3.00951
TGFB2	7042	transforming growth factor, beta 2	4.9e-06	2.92393		CTSK	1513	cathepsin K	0.0009	2.85835
IGFBP5	3488	insulin-like growth factor binding protein 5	4e-07	2.87463		NOTCH1	4851	notch 1	1e-06	2.82005
LMO3	55885	LIM domain only 3 (rhombotin-like 2)	0.001	2.79649		PRKD3	23683	protein kinase D3	1e-08	2.79377
TRERF1	55809	transcriptional regulating factor 1	6.3e-09	2.7622		CDK1	983	cyclin-dependent kinase 1	0.0003	2.71361
ARHGEF28	64283	Rho guanine nucleotide exchange factor (GEF) 28	0.0003	2.74528		ZFP36L1	677	zinc finger protein 36, C3H type-like 1	8.4e-05	2.68243
ADD3	120	adducin 3 (gamma)	6.1e-08	2.73552		RBMS2	5939	RNA binding motif, single stranded interacting protein 2	1e-06	2.62901
CSAD	51380	cysteine sulfinic acid decarboxylase	0.0003	2.71116		EMP1	2012	epithelial membrane protein 1	3.8e-05	2.57374
RBM24	221662	RNA binding motif protein 24	2.1e-05	2.69062		ZNF585A	199704	zinc finger protein 585A	0.0001	2.51721
LENG8	114823	leukocyte receptor cluster (LRC) member 8	0.0021	2.58051		ARHGAP11A	9824	Rho GTPase activating protein 11A	0.0009	2.50503
TTLL3	26140	tubulin tyrosine ligase-like family, member 3	0.0032	2.56189		2018-09-10	151011	septin 10	0.0008	2.47425
CAMK2A	815	calcium/calmodulin-dependent protein kinase II alpha	0.0027	2.55724		EIF2C2	27161	eukaryotic translation initiation factor 2C, 2	2.6e-05	2.42107
DCDC2	51473	doublecortin domain containing 2	0.0005	2.53006		SREK1	140890	splicing regulatory glutamine/lysine-rich protein 1	0.0002	2.41706
RNF207	388591	ring finger protein 207	0.01	2.42626		PRC1	9055	protein regulator of cytokinesis 1	5.1e-05	2.38031
EPHA4	2043	EPH receptor A4	0.0021	2.41708		PAN3	255967	PAN3 poly(A) specific ribonuclease subunit homolog (S. cerevisiae)	0.0006	2.3732
PRRT1	80863	proline-rich transmembrane protein 1	0.0014	2.39604		CEP97	79598	centrosomal protein 97kDa	1.1e-06	2.35508
SLC15A2	6565	solute carrier family 15 (H+/peptide transporter), member 2	0.006	2.38452		STC2	8614	stanniocalcin 2	0.0077	2.35194
PCDH20	64881	protocadherin 20	0.0071	2.33924		XRN1	54464	5'-3' exoribonuclease 1	3.1e-05	2.31861
CALB1	793	calbindin 1, 28kDa	0.0069	2.29429		EMP2	2013	epithelial membrane protein 2	0.0114	2.31519
WSB1	26118	WD repeat and SOCS box containing 1	0.0082	2.27279		RAVER2	55225	ribonucleoprotein, PTB-binding 2	0.0004	2.2896
IQCA1	79781	IQ motif containing with AAA domain 1	0.0001	2.22453		KIF18A	81930	kinesin family member 18A	0.0082	2.28612
ADHFE1	137872	alcohol dehydrogenase, iron containing, 1	0.0038	2.20166		PARD6B	84612	par-6 partitioning defective 6 homolog beta (C. elegans)	0.0016	2.28545
NCAM1	4684	neural cell adhesion molecule 1	0.0006	2.16109		SHROOM3	57619	shroom family member 3	4.9e-05	2.25896
RALGPS2	55103	Ral GEF with PH domain and SH3 binding motif 2	0.0002	2.13588		HIPK2	28996	homeodomain interacting protein kinase 2	4.5e-05	2.25377
DOCK9	23348	dedicator of cytokinesis 9	0.0081	2.1336		DDX17	10521	DEAD (Asp-Glu-Ala-Asp) box helicase 17	4.6e-05	2.25335
RERG	85004	RAS-like, estrogen-regulated, growth inhibitor	0.0039	2.11114		RIF1	55183	RAP1 interacting factor homolog (yeast)	1.3e-06	2.24937
PLXNC1	10154	plexin C1	2.7e-05	2.09063		WDFY2	115825	WD repeat and FYVE domain containing 2	0.0004	2.24301
PLXNA2	5362	plexin A2	2.9e-05	2.08692		PIDD	55367	p53-induced death domain protein	2.6e-06	2.23026
DSEL	92126	dermatan sulfate epimerase-like	0.0003	2.05494		MSI2	124540	musashi homolog 2 (Drosophila)	4.9e-05	2.21242
CDS1	1040	CDP-diacylglycerol synthase (phosphatidate cytidylyltransferase) 1	0.0047	2.0471		CBLN1	869	cerebellin 1 precursor	0.0108	2.20491
SHANK2	22941	SH3 and multiple ankyrin repeat domains 2	0.0004	2.00314		ROCK2	9475	Rho-associated, coiled-coil containing protein kinase 2	0.0003	2.19536
CCDC30	728621	coiled-coil domain containing 30	0.0116	1.97438		NUF2	83540	NUF2, NDC80 kinetochore complex component, homolog (S. cerevisiae)	0.0117	2.16736
ARGLU1	55082	arginine and glutamate rich 1	0.0037	1.94201		SP1	6667	Sp1 transcription factor	1.7e-05	2.15995
MAP7	9053	microtubule-associated protein 7	0.0104	1.88575		TPBG	7162	trophoblast glycoprotein	0.0046	2.148
SLC4A4	8671	solute carrier family 4, sodium bicarbonate cotransporter, member 4	0.0065	1.84647		DOT1L	84444	DOT1-like, histone H3 methyltransferase (S. cerevisiae)	0.0006	2.14542
FKTN	2218	fukutin	0.0004	1.75802		PDK3	5165	pyruvate dehydrogenase kinase, isozyme 3	1.2e-06	2.13812
TRAF3	7187	TNF receptor-associated factor 3	8.5e-05	1.73784		BAZ2A	11176	bromodomain adjacent to zinc finger domain, 2A	8.4e-06	2.13714
IBTK	25998	inhibitor of Bruton agammaglobulinemia tyrosine kinase	0.0045	1.61332		INADL	10207	InaD-like (Drosophila)	2.3e-05	2.1311
LIMCH1	22998	LIM and calponin homology domains 1	0.0005	1.61045		TACC3	10460	transforming, acidic coiled-coil containing protein 3	0.002	2.11355
AGAP3	116988	ArfGAP with GTPase domain, ankyrin repeat and PH domain 3	0.0006	-1.49565		USP28	57646	ubiquitin specific peptidase 28	0.0003	2.11204
ABHD12	26090	abhydrolase domain containing 12	0.0018	-1.53493		FZD3	7976	frizzled family receptor 3	0.0002	2.10265
FAM134B	54463	family with sequence similarity 134, member B	0.0111	-1.54046		LOX	4015	lysyl oxidase	0.0004	2.08584
ABHD6	57406	abhydrolase domain containing 6	0.0084	-1.6139		ATP11B	23200	ATPase, class VI, type 11B	0.0031	2.08435
ANKRD13D	338692	ankyrin repeat domain 13 family, member D	0.0009	-1.61506		COL5A2	1290	collagen, type V, alpha 2	0.0114	2.08267
JPH3	57338	junctophilin 3	0.003	-1.61832		PTPN21	11099	protein tyrosine phosphatase, non-receptor type 21	0.0039	2.0593
ITPA	3704	inosine triphosphatase (nucleoside triphosphate pyrophosphatase)	0.0096	-1.62029		NES	10763	nestin	2e-07	2.05543
NKIRAS1	28512	NFKB inhibitor interacting Ras-like 1	0.0024	-1.63514		PRSS23	11098	protease, serine, 23	0.011	2.05014
CALM3	808	calmodulin 3 (phosphorylase kinase, delta)	0.0003	-1.63988		BBX	56987	bobby sox homolog (Drosophila)	0.0044	2.04928
SLC22A17	51310	solute carrier family 22, member 17	0.001	-1.65124		WWC3	55841	WWC family member 3	0.001	2.04825
DTNB	1838	dystrobrevin, beta	0.0013	-1.6557		SESN3	143686	sestrin 3	0.0011	2.0477
HPCAL4	51440	hippocalcin like 4	0.0019	-1.65737		MLLT4	4301	myeloid/lymphoid or mixed-lineage leukemia (trithorax homolog, Drosophila); translocated to, 4	0.0005	2.00985
FTH1	2495	ferritin, heavy polypeptide 1	0.0038	-1.67057		CALD1	800	caldesmon 1	0.0006	2.0083
ROGDI	79641	rogdi homolog (Drosophila)	0.0013	-1.69727		PRKDC	5591	protein kinase, DNA-activated, catalytic polypeptide	4.6e-08	2.00647
ARPC2	10109	actin related protein 2/3 complex, subunit 2, 34kDa	0.0074	-1.70836		RHOBTB3	22836	Rho-related BTB domain containing 3	9.6e-09	1.96466
SCG5	6447	secretogranin V (7B2 protein)	0.0003	-1.75206		PDCD4	27250	programmed cell death 4 (neoplastic transformation inhibitor)	0.0033	1.95966
NRSN2	80023	neurensin 2	0.0013	-1.76324		SMC5	23137	structural maintenance of chromosomes 5	0.0067	1.95856
TMEM59L	25789	transmembrane protein 59-like	6.2e-05	-1.77906		RPS6KA3	6197	ribosomal protein S6 kinase, 90kDa, polypeptide 3	1e-05	1.95577
CCDC28B	79140	coiled-coil domain containing 28B	0.0009	-1.78928		RHBDL3	162494	rhomboid, veinlet-like 3 (Drosophila)	0.0059	1.95517
DPF1	8193	D4, zinc and double PHD fingers family 1	0.0009	-1.78972		XPO1	7514	exportin 1 (CRM1 homolog, yeast)	0.0005	1.94174
FAIM2	23017	Fas apoptotic inhibitory molecule 2	0.0008	-1.79641		ZAK	51776	sterile alpha motif and leucine zipper containing kinase AZK	0.0043	1.93547
B9D1	27077	B9 protein domain 1	0.0098	-1.79887		FN1	2335	fibronectin 1	3.8e-05	1.91586
YWHAE	7531	tyrosine 3-monooxygenase/tryptophan 5-monooxygenase activation protein, epsilon polypeptide	3.2e-05	-1.80624		ANP32E	81611	acidic (leucine-rich) nuclear phosphoprotein 32 family, member E	5.6e-05	1.88357
CALM2	805	calmodulin 2 (phosphorylase kinase, delta)	7.4e-05	-1.83154		MTAP	4507	methylthioadenosine phosphorylase	0.009	1.87813
TUBB2A	7280	tubulin, beta 2A class IIa	0.0009	-1.83661		LMAN1	3998	lectin, mannose-binding, 1	4.7e-06	1.84664
FN3K	64122	fructosamine 3 kinase	0.0074	-1.8431		KDM5A	5927	lysine (K)-specific demethylase 5A	0.0068	1.80389
CTXN1	404217	cortexin 1	0.0001	-1.86953		ZFP36L2	678	zinc finger protein 36, C3H type-like 2	0.0017	1.80372
MGST3	4259	microsomal glutathione S-transferase 3	0.0002	-1.8708		IQGAP1	8826	IQ motif containing GTPase activating protein 1	6.9e-05	1.79354
ABHD8	79575	abhydrolase domain containing 8	0.0009	-1.88001		PARP4	143	poly (ADP-ribose) polymerase family, member 4	0.002	1.78558
CLTA	1211	clathrin, light chain A	5.9e-05	-1.88489		MDM2	4193	Mdm2, p53 E3 ubiquitin protein ligase homolog (mouse)	0.0028	1.78352
FXYD7	53822	FXYD domain containing ion transport regulator 7	0.0005	-1.88885		PLOD2	5352	procollagen-lysine, 2-oxoglutarate 5-dioxygenase 2	0.0015	1.77437
CORO7	79585	coronin 7	0.0028	-1.89368		PIGM	93183	phosphatidylinositol glycan anchor biosynthesis, class M	0.0003	1.75863
SYT4	6860	synaptotagmin IV	0.0063	-1.89916		GCFC2	6936	GC-rich sequence DNA-binding factor 2	0.0025	1.74899
SEZ6L2	26470	seizure related 6 homolog (mouse)-like 2	0.0018	-1.92596		TRIM33	51592	tripartite motif containing 33	0.0096	1.72357
ASIC2	40	acid-sensing (proton-gated) ion channel 2	0.0107	-1.93126		PDLIM5	10611	PDZ and LIM domain 5	0.0003	1.70114
STMN3	50861	stathmin-like 3	0.0006	-1.94141		PATL1	219988	protein associated with topoisomerase II homolog 1 (yeast)	0.0102	1.69282
TMSB4X	7114	thymosin beta 4, X-linked	0.0021	-1.95384		FZD6	8323	frizzled family receptor 6	0.0097	1.68112
CRTAC1	55118	cartilage acidic protein 1	0.0003	-1.95471		PHF17	79960	PHD finger protein 17	0.008	1.65697
DGAT2	84649	diacylglycerol O-acyltransferase 2	0.002	-1.96561		ENAH	55740	enabled homolog (Drosophila)	0.0021	1.64852
NDUFA12	55967	NADH dehydrogenase (ubiquinone) 1 alpha subcomplex, 12	0.0005	-1.97364		CDK12	51755	cyclin-dependent kinase 12	0.0048	1.64395
MRPL48	51642	mitochondrial ribosomal protein L48	5.6e-05	-1.98372		KATNAL1	84056	katanin p60 subunit A-like 1	0.0081	1.63733
SEMA6B	10501	sema domain, transmembrane domain (TM), and cytoplasmic domain, (semaphorin) 6B	5.9e-05	-1.98375		LIMS1	3987	LIM and senescent cell antigen-like domains 1	0.006	1.61412
STMN2	11075	stathmin-like 2	0.0023	-2.00769		AFF3	3899	AF4/FMR2 family, member 3	0.0018	1.61152
SNRPN	6638	small nuclear ribonucleoprotein polypeptide N	0.0003	-2.01043		VEZF1	7716	vascular endothelial zinc finger 1	0.0044	1.6109
BID	637	BH3 interacting domain death agonist	0.0005	-2.02757		PRPF4B	8899	PRP4 pre-mRNA processing factor 4 homolog B (yeast)	0.0012	1.59336
LARP6	55323	La ribonucleoprotein domain family, member 6	0.0009	-2.05128		TOR1AIP2	163590	torsin A interacting protein 2	0.0067	1.57919
BEX1	55859	brain expressed, X-linked 1	0.0027	-2.05326		SMEK1	55671	SMEK homolog 1, suppressor of mek1 (Dictyostelium)	0.0073	1.57797
NDUFB9	4715	NADH dehydrogenase (ubiquinone) 1 beta subcomplex, 9, 22kDa	0.0002	-2.05738		2018-09-11	55752	septin 11	0.0063	1.57398
GUK1	2987	guanylate kinase 1	0.0004	-2.0615		SMAD4	4089	SMAD family member 4	0.0005	1.55896
SPOCK2	9806	sparc/osteonectin, cwcv and kazal-like domains proteoglycan (testican) 2	0.0013	-2.07527		USO1	8615	USO1 vesicle docking protein homolog (yeast)	0.0075	1.54309
LIN7B	64130	lin-7 homolog B (C. elegans)	5.9e-05	-2.08428		SGPL1	8879	sphingosine-1-phosphate lyase 1	0.0047	1.53273
C6orf1	221491	chromosome 6 open reading frame 1	0.0016	-2.09322		PDS5A	23244	PDS5, regulator of cohesion maintenance, homolog A (S. cerevisiae)	0.0024	1.52637
FGF13	2258	fibroblast growth factor 13	0.0002	-2.14404		NAA50	80218	N(alpha)-acetyltransferase 50, NatE catalytic subunit	0.0081	1.52011
SLC35F2	54733	solute carrier family 35, member F2	0.0108	-2.17897		KIF5B	3799	kinesin family member 5B	0.0051	1.5011
ALDOC	230	aldolase C, fructose-bisphosphate	0.0002	-2.18973		CGGBP1	8545	CGG triplet repeat binding protein 1	0.0096	1.47994
ACOT7	11332	acyl-CoA thioesterase 7	0.0005	-2.21153		CLIC1	1192	chloride intracellular channel 1	0.0029	-1.4805
RAB3A	5864	RAB3A, member RAS oncogene family	8.5e-06	-2.30239		ENY2	56943	enhancer of yellow 2 homolog (Drosophila)	0.0078	-1.52307
FAM98C	147965	family with sequence similarity 98, member C	2.4e-05	-2.32048		ASF1A	25842	ASF1 anti-silencing function 1 homolog A (S. cerevisiae)	0.0023	-1.5231
NPTX1	4884	neuronal pentraxin I	0.0003	-2.33687		DDX39A	10212	DEAD (Asp-Glu-Ala-Asp) box polypeptide 39A	0.0043	-1.5637
2018-09-05	5413	septin 5	0.011	-2.34923		CDKN2AIPNL	91368	CDKN2A interacting protein N-terminal like	0.0063	-1.56405
MMP24	10893	matrix metallopeptidase 24 (membrane-inserted)	6.7e-06	-2.40476		PSMA3	5684	proteasome (prosome, macropain) subunit, alpha type, 3	0.002	-1.58598
ADAP1	11033	ArfGAP with dual PH domains 1	2.1e-08	-2.72291		CERK	64781	ceramide kinase	0.0003	-1.61711
DBI	1622	diazepam binding inhibitor (GABA receptor modulator, acyl-CoA binding protein)	1.2e-05	-2.72559		INPP5A	3632	inositol polyphosphate-5-phosphatase, 40kDa	0.0008	-1.63126
GALNT14	79623	UDP-N-acetyl-alpha-D-galactosamine:polypeptide N-acetylgalactosaminyltransferase 14 (GalNAc-T14)	0.0006	-2.85419		CARHSP1	23589	calcium regulated heat stable protein 1, 24kDa	0.0097	-1.66323
C1QTNF4	114900	C1q and tumor necrosis factor related protein 4	1.2e-09	-3.69649		NKAIN1	79570	Na+/K+ transporting ATPase interacting 1	0.0092	-1.66769
						CXXC5	51523	CXXC finger protein 5	0.0045	-1.70024
						EIF2B2	8892	eukaryotic translation initiation factor 2B, subunit 2 beta, 39kDa	0.0031	-1.73724
						PREB	10113	prolactin regulatory element binding	0.0008	-1.75213
						TMEM14C	51522	transmembrane protein 14C	0.0086	-1.75506
						RBP1	5947	retinol binding protein 1, cellular	0.006	-1.80677
						TIGD5	84948	tigger transposable element derived 5	0.0026	-1.80871
						SUPT4H1	6827	suppressor of Ty 4 homolog 1 (S. cerevisiae)	0.0013	-1.85902
						RNASEH2A	10535	ribonuclease H2, subunit A	0.0053	-1.86163
						TNFRSF12A	51330	tumor necrosis factor receptor superfamily, member 12A	0.0087	-1.86613
						PPP1R18	170954	protein phosphatase 1, regulatory subunit 18	0.0006	-1.90858
						PKM	5315	pyruvate kinase, muscle	8.7e-05	-1.92118
						C11orf84	144097	chromosome 11 open reading frame 84	0.0017	-1.93375
						POLB	5423	polymerase (DNA directed), beta	0.0015	-1.95466
						KCNN1	3780	potassium intermediate/small conductance calcium-activated channel, subfamily N, member 1	0.0005	-1.9762
						ENO1	2023	enolase 1, (alpha)	9.8e-05	-1.99487
						DUSP11	8446	dual specificity phosphatase 11 (RNA/RNP complex 1-interacting)	0.0001	-2.00909
						CDC34	997	cell division cycle 34 homolog (S. cerevisiae)	9.2e-05	-2.01063
						LBH	81606	limb bud and heart development homolog (mouse)	0.0003	-2.05135
						CUEDC2	79004	CUE domain containing 2	1.6e-05	-2.10391
						RPS6KA1	6195	ribosomal protein S6 kinase, 90kDa, polypeptide 1	0.0001	-2.14324
						UBE2T	29089	ubiquitin-conjugating enzyme E2T (putative)	4.2e-05	-2.15138
						SNRPB	6628	small nuclear ribonucleoprotein polypeptides B and B1	0.0002	-2.15508
						GADD45G	10912	growth arrest and DNA-damage-inducible, gamma	0.0062	-2.20686
						SDC1	6382	syndecan 1	0.001	-2.27759
						PSMD8	5714	proteasome (prosome, macropain) 26S subunit, non-ATPase, 8	1.2e-05	-2.28892
						MTHFD2	10797	methylenetetrahydrofolate dehydrogenase (NADP+ dependent) 2, methenyltetrahydrofolate cyclohydrolase	8.2e-05	-2.36688
						CAPG	822	capping protein (actin filament), gelsolin-like	0.0111	-2.39364
						RBX1	9978	ring-box 1, E3 ubiquitin protein ligase	2.1e-05	-2.42101
						LGALS1	3956	lectin, galactoside-binding, soluble, 1	0.0002	-3.12751

## Sheet: ALS_Bioset 2
GSE95089	Bioset 2: Motor neurons derived from ALS patient iPSCs - SOD1 A272C mutant _vs_ CRISPR/Cas9 corrected SOD1 (Study: Motor neurons derived from ALS patient iPSCs with SOD1 A272 mutation or correction)
hiM genes						hiI genes
Gene	EntrezGene ID	Gene Description	p-value	fold change		Gene	EntrezGene ID	Gene Description	p-value	fold change
NRGN	4900	neurogranin (protein kinase C substrate, RC3)	2e-05	2.2607		MYBL2	4605	v-myb myeloblastosis viral oncogene homolog (avian)-like 2	1.4e-10	2.75795
UNC5C	8633	unc-5 homolog C (C. elegans)	1.6e-53	2.2173		KIF23	9493	kinesin family member 23	8.7e-07	2.27224
PAQR6	79957	progestin and adipoQ receptor family member VI	2.6e-09	2.20624		IQGAP3	128239	IQ motif containing GTPase activating protein 3	3.5e-05	2.02185
RALYL	138046	RALY RNA binding protein-like	0.0004	1.98822		PRC1	9055	protein regulator of cytokinesis 1	2.6e-12	1.95968
NCAM2	4685	neural cell adhesion molecule 2	4.9e-05	1.76792		CDK1	983	cyclin-dependent kinase 1	0.0018	1.82734
LIMCH1	22998	LIM and calponin homology domains 1	2e-17	1.64588		CIT	11113	citron (rho-interacting, serine/threonine kinase 21)	1.8e-06	1.80541
DSEL	92126	dermatan sulfate epimerase-like	9.7e-07	1.63193		ARHGAP11A	9824	Rho GTPase activating protein 11A	0.0004	1.79913
SLCO1A2	6579	solute carrier organic anion transporter family, member 1A2	0.0037	1.6262		KIF20A	10112	kinesin family member 20A	0.0021	1.7895
GAS7	8522	growth arrest-specific 7	5.6e-05	1.6226		BLM	641	Bloom syndrome, RecQ helicase-like	0.0006	1.70875
LPPR4	9890	lipid phosphate phosphatase-related protein type 4	0.0008	1.61871		EMP1	2012	epithelial membrane protein 1	0.001	1.70612
SNCA	6622	synuclein, alpha (non A4 component of amyloid precursor)	1.1e-05	1.60226		PKM	5315	pyruvate kinase, muscle	6.2e-29	1.62443
SYBU	55638	syntabulin (syntaxin-interacting)	0.0017	1.60165		TACC3	10460	transforming, acidic coiled-coil containing protein 3	0.0026	1.56268
PLEKHB1	58473	pleckstrin homology domain containing, family B (evectins) member 1	0.0031	1.58634		POLG	5428	polymerase (DNA directed), gamma	4.4e-12	1.52483
GPD2	2820	glycerol-3-phosphate dehydrogenase 2 (mitochondrial)	0.0011	1.49276		LOXL1	4016	lysyl oxidase-like 1	6.9e-15	1.52445
LGI4	163175	leucine-rich repeat LGI family, member 4	2.2e-06	1.47444		UNC45A	55898	unc-45 homolog A (C. elegans)	8.9e-14	1.51764
CPEB1	64506	cytoplasmic polyadenylation element binding protein 1	0.0041	1.44872		EPHA7	2045	EPH receptor A7	6.1e-10	1.49201
DOCK10	55619	dedicator of cytokinesis 10	3e-08	1.44144		TPBG	7162	trophoblast glycoprotein	0.0021	1.45683
ANKRD6	22881	ankyrin repeat domain 6	2.9e-14	1.44136		MCM2	4171	minichromosome maintenance complex component 2	8.8e-05	1.44985
C1orf216	127703	chromosome 1 open reading frame 216	9e-07	1.33667		UBE2Q2	92912	ubiquitin-conjugating enzyme E2Q family member 2	3.9e-06	1.4182
SMARCA2	6595	SWI/SNF related, matrix associated, actin dependent regulator of chromatin, subfamily a, member 2	1e-05	1.33516		IQGAP1	8826	IQ motif containing GTPase activating protein 1	2.6e-07	1.36547
TMEM132E	124842	transmembrane protein 132E	0.0007	1.32985		KCNK10	54207	potassium channel, subfamily K, member 10	0.0003	1.33759
SYT4	6860	synaptotagmin IV	2.3e-10	1.30609		ENTPD1	953	ectonucleoside triphosphate diphosphohydrolase 1	0.0013	1.3156
RTN1	6252	reticulon 1	2e-17	1.28281		DGKB	1607	diacylglycerol kinase, beta 90kDa	1.9e-05	1.26483
SCG5	6447	secretogranin V (7B2 protein)	0.0002	1.27952		CCNF	899	cyclin F	0.0039	1.25489
NPTN	27020	neuroplastin	2e-06	1.26932		TARS	6897	threonyl-tRNA synthetase	3.7e-08	1.25132
GPRASP1	9737	G protein-coupled receptor associated sorting protein 1	0.0008	1.26867		EPB41	2035	erythrocyte membrane protein band 4.1 (elliptocytosis 1, RH-linked)	6e-08	1.21707
PPP1R14C	81706	protein phosphatase 1, regulatory (inhibitor) subunit 14C	0.0028	1.25312		PPP4R1	9989	protein phosphatase 4, regulatory subunit 1	0.0009	1.21662
KIFC2	90990	kinesin family member C2	1e-05	1.2512		SLC7A6	9057	solute carrier family 7 (amino acid transporter light chain, y+L system), member 6	0.0002	1.20558
CAMKV	79012	CaM kinase-like vesicle-associated	0.0003	1.2401		CXXC5	51523	CXXC finger protein 5	0.0005	-1.20122
DBI	1622	diazepam binding inhibitor (GABA receptor modulator, acyl-CoA binding protein)	0.0042	1.2328		GLCCI1	113263	glucocorticoid induced transcript 1	2.6e-05	-1.2279
NCALD	83988	neurocalcin delta	4.1e-05	1.2283		TNS1	7145	tensin 1	0.0003	-1.23327
GNAL	2774	guanine nucleotide binding protein (G protein), alpha activating activity polypeptide, olfactory type	1.2e-05	1.21664		BLOC1S6	26258	biogenesis of lysosomal organelles complex-1, subunit 6, pallidin	0.0039	-1.23778
EFNB3	1949	ephrin-B3	0.0003	1.20649		FLNA	2316	filamin A, alpha	1.7e-05	-1.24113
KALRN	8997	kalirin, RhoGEF kinase	4e-06	1.2047		RPS6KA3	6197	ribosomal protein S6 kinase, 90kDa, polypeptide 3	0.0008	-1.24329
IGFBP5	3488	insulin-like growth factor binding protein 5	0.0001	-1.20022		SULF2	55959	sulfatase 2	0.0009	-1.26402
SORL1	6653	sortilin-related receptor, L(DLR class) A repeats containing	3e-07	-1.20777		SNX2	6643	sorting nexin 2	0.0032	-1.26471
PLXNA2	5362	plexin A2	4.3e-06	-1.21096		COL18A1	80781	collagen, type XVIII, alpha 1	6e-05	-1.26841
SPOCK2	9806	sparc/osteonectin, cwcv and kazal-like domains proteoglycan (testican) 2	8.5e-09	-1.2252		WWC3	55841	WWC family member 3	0.0049	-1.29753
TSPAN7	7102	tetraspanin 7	2.3e-06	-1.25233		VCL	7414	vinculin	7.9e-06	-1.30598
SYT6	148281	synaptotagmin VI	0.0026	-1.26858		SLC1A5	6510	solute carrier family 1 (neutral amino acid transporter), member 5	0.0009	-1.31366
PITPNM1	9600	phosphatidylinositol transfer protein, membrane-associated 1	0.0016	-1.28906		VASP	7408	vasodilator-stimulated phosphoprotein	0.0003	-1.31782
BAI2	576	brain-specific angiogenesis inhibitor 2	0.0013	-1.3064		PBX3	5090	pre-B-cell leukemia homeobox 3	2.6e-10	-1.38695
CNR1	1268	cannabinoid receptor 1 (brain)	1.8e-18	-1.32717		TLN1	7094	talin 1	2.1e-09	-1.3892
ITM2C	81618	integral membrane protein 2C	7.3e-09	-1.33496		HEXB	3074	hexosaminidase B (beta polypeptide)	0.0029	-1.40716
CACNA1A	773	calcium channel, voltage-dependent, P/Q type, alpha 1A subunit	1.2e-06	-1.33632		FKBP10	60681	FK506 binding protein 10, 65 kDa	1.4e-05	-1.41856
PRKCB	5579	protein kinase C, beta	0.0008	-1.35431		VCAN	1462	versican	3.1e-19	-1.42255
TNIK	23043	TRAF2 and NCK interacting kinase	0.0007	-1.39111		SEC24D	9871	SEC24 family, member D (S. cerevisiae)	6.8e-05	-1.43358
GBE1	2632	glucan (1,4-alpha-), branching enzyme 1	0.0004	-1.40127		SESN3	143686	sestrin 3	5.4e-06	-1.45034
TGFB2	7042	transforming growth factor, beta 2	0.0002	-1.4747		ACTN4	81	actinin, alpha 4	2.4e-16	-1.45058
APOE	348	apolipoprotein E	4.6e-06	-1.54367		BBX	56987	bobby sox homolog (Drosophila)	1.4e-09	-1.45287
OLFM1	10439	olfactomedin 1	2.7e-16	-1.54825		MCL1	4170	myeloid cell leukemia sequence 1 (BCL2-related)	3.4e-18	-1.46472
LMO7	4008	LIM domain 7	0.0009	-1.56964		LAMB2	3913	laminin, beta 2 (laminin S)	2.2e-05	-1.4778
SNCB	6620	synuclein, beta	0.0049	-1.59567		KLF10	7071	Kruppel-like factor 10	6.6e-08	-1.48895
ITPA	3704	inosine triphosphatase (nucleoside triphosphate pyrophosphatase)	1.8e-07	-1.63932		TUBB6	84617	tubulin, beta 6 class V	6.7e-11	-1.51038
TNR	7143	tenascin R	0.0005	-1.65381		LGALS1	3956	lectin, galactoside-binding, soluble, 1	9.1e-08	-1.53123
GPR37	2861	G protein-coupled receptor 37 (endothelin receptor type B-like)	0.0005	-1.71224		FHL2	2274	four and a half LIM domains 2	0.0001	-1.5679
CLMP	79827	CXADR-like membrane protein	0.0006	-1.75871		ZFP36L2	678	zinc finger protein 36, C3H type-like 2	4.9e-05	-1.56863
PCSK5	5125	proprotein convertase subtilisin/kexin type 5	0.0001	-1.80587		CDKN1A	1026	cyclin-dependent kinase inhibitor 1A (p21, Cip1)	9.7e-16	-1.59444
NRSN2	80023	neurensin 2	3.1e-19	-1.81057		PLOD2	5352	procollagen-lysine, 2-oxoglutarate 5-dioxygenase 2	0.0002	-1.60501
SLC32A1	140679	solute carrier family 32 (GABA vesicular transporter), member 1	0.0009	-1.84757		STC2	8614	stanniocalcin 2	9.7e-10	-1.60982
ATP1A2	477	ATPase, Na+/K+ transporting, alpha 2 polypeptide	4.7e-05	-1.8509		SDC4	6385	syndecan 4	0.0004	-1.61306
LMO3	55885	LIM domain only 3 (rhombotin-like 2)	1.1e-10	-1.8617		FRMD6	122786	FERM domain containing 6	0.0003	-1.62863
SLC24A3	57419	solute carrier family 24 (sodium/potassium/calcium exchanger), member 3	8.8e-17	-2.20491		CTSK	1513	cathepsin K	0.0002	-1.62985
ASIC2	40	acid-sensing (proton-gated) ion channel 2	4e-09	-2.33755		GADD45A	1647	growth arrest and DNA-damage-inducible, alpha	1.3e-11	-1.63831
						MAMDC2	256691	MAM domain containing 2	1.6e-08	-1.64567
						PMEPA1	56937	prostate transmembrane protein, androgen induced 1	9.9e-08	-1.65725
						PRSS23	11098	protease, serine, 23	1.9e-15	-1.6608
						HSPB1	3315	heat shock 27kDa protein 1	2.4e-12	-1.66486
						COL5A2	1290	collagen, type V, alpha 2	3e-23	-1.66527
						MYOF	26509	myoferlin	7.6e-09	-1.69312
						DYSF	8291	dysferlin, limb girdle muscular dystrophy 2B (autosomal recessive)	2.9e-05	-1.69523
						FLNC	2318	filamin C, gamma	1.6e-16	-1.69709
						ADAMTS1	9510	ADAM metallopeptidase with thrombospondin type 1 motif, 1	2.9e-08	-1.7098
						SNRPB	6628	small nuclear ribonucleoprotein polypeptides B and B1	3.4e-20	-1.7148
						AXL	558	AXL receptor tyrosine kinase	1.6e-09	-1.72344
						FXYD5	53827	FXYD domain containing ion transport regulator 5	0.002	-1.7625
						CALD1	800	caldesmon 1	1.3e-43	-1.79317
						PDLIM5	10611	PDZ and LIM domain 5	2.2e-12	-1.81515
						TM4SF1	4071	transmembrane 4 L six family member 1	0.0035	-1.81751
						TSPO	706	translocator protein (18kDa)	0.0001	-1.84906
						RRAS	6237	related RAS viral (r-ras) oncogene homolog	3.6e-06	-1.87631
						FN1	2335	fibronectin 1	2.7e-125	-2.01636
						COL4A2	1284	collagen, type IV, alpha 2	1.1e-44	-2.10554
						BGN	633	biglycan	1.1e-19	-2.26294
						EHD2	30846	EH-domain containing 2	1.6e-13	-2.28831
						CDH23	64072	cadherin-related 23	4.1e-08	-2.35308
						LOX	4015	lysyl oxidase	3.1e-19	-2.39429
						COL4A1	1282	collagen, type IV, alpha 1	1.2e-144	-2.55331
						ITGA1	3672	integrin, alpha 1	1.2e-51	-2.77348
						TGM2	7052	transglutaminase 2 (C polypeptide, protein-glutamine-gamma-glutamyltransferase)	3.6e-24	-3.69962

## Sheet: ALS_Bioset 3
GSE87273	Bioset 3: Embryonic stem cells from embryos with amyotrophic lateral sclerosis C9 mutation _vs_ wildtype (Study: Embryonic stem cells and iPSCs with amyotrophic lateral sclerosis C9 carrier mutation)
hiM genes						hiI genes
Gene	EntrezGene ID	Gene Description	p-value	fold change		Gene	EntrezGene ID	Gene Description	p-value	fold change
IGFBP5	3488	insulin-like growth factor binding protein 5	8.2e-293	25.9842		WLS	79971	wntless homolog (Drosophila)	3.5e-55	14.3179
UNC5C	8633	unc-5 homolog C (C. elegans)	4.1e-60	14.9762		TM4SF1	4071	transmembrane 4 L six family member 1	1.7e-11	7.63204
STMN2	11075	stathmin-like 2	1.6e-16	8.92508		BGN	633	biglycan	2.8e-31	7.4476
NCALD	83988	neurocalcin delta	3.6e-23	7.46558		CDKN1A	1026	cyclin-dependent kinase inhibitor 1A (p21, Cip1)	3.1e-47	6.91415
ST3GAL5	8869	ST3 beta-galactoside alpha-2,3-sialyltransferase 5	5.4e-18	6.27554		GPR56	9289	G protein-coupled receptor 56	3.2e-20	6.1174
NCAM1	4684	neural cell adhesion molecule 1	3.1e-36	5.86873		COL5A2	1290	collagen, type V, alpha 2	8.1e-97	5.41971
GPM6A	2823	glycoprotein M6A	5.3e-21	5.71963		LAMA4	3910	laminin, alpha 4	6.2e-11	5.2121
DOK6	220164	docking protein 6	4.5e-10	5.71433		LIX1L	128077	Lix1 homolog (mouse)-like	8.4e-11	5.19962
GSTM1	2944	glutathione S-transferase mu 1	1.1e-06	5.05747		FN1	2335	fibronectin 1	1.9e-225	4.946
ZBTB20	26137	zinc finger and BTB domain containing 20	1.5e-09	4.80378		VIM	7431	vimentin	1.1e-144	4.8892
MTSS1	9788	metastasis suppressor 1	1.5e-22	4.44207		LHFP	10186	lipoma HMGIC fusion partner	1.1e-10	4.62333
ARHGAP20	57569	Rho GTPase activating protein 20	7.2e-06	4.33507		HES1	3280	hairy and enhancer of split 1, (Drosophila)	3.1e-24	4.13795
ANO3	63982	anoctamin 3	1.6e-05	4.19417		AFF3	3899	AF4/FMR2 family, member 3	1.7e-15	4.04541
PPP1R14C	81706	protein phosphatase 1, regulatory (inhibitor) subunit 14C	3.1e-05	3.91674		NEDD9	4739	neural precursor cell expressed, developmentally down-regulated 9	4.3e-16	3.90687
TRIL	9865	TLR4 interactor with leucine-rich repeats	1.6e-27	3.67859		PROS1	5627	protein S (alpha)	8.6e-10	3.60052
SEMA6D	80031	sema domain, transmembrane domain (TM), and cytoplasmic domain, (semaphorin) 6D	2.5e-23	3.64486		ADAMTS9	56999	ADAM metallopeptidase with thrombospondin type 1 motif, 9	1.3e-08	3.45618
LIMCH1	22998	LIM and calponin homology domains 1	6.5e-09	3.42838		GNG11	2791	guanine nucleotide binding protein (G protein), gamma 11	4.3e-05	3.29249
NEFL	4747	neurofilament, light polypeptide	5.9e-18	3.11756		PRSS23	11098	protease, serine, 23	2.5e-10	3.14942
MLC1	23209	megalencephalic leukoencephalopathy with subcortical cysts 1	0.0012	3.0023		TUBB6	84617	tubulin, beta 6 class V	1.5e-32	3.11612
RBM24	221662	RNA binding motif protein 24	0.0005	2.73228		SULF2	55959	sulfatase 2	6.5e-16	2.98082
PLXNA2	5362	plexin A2	2.3e-06	2.72238		KDM6B	23135	lysine (K)-specific demethylase 6B	1.2e-13	2.97267
NELL1	4745	NEL-like 1 (chicken)	0.0032	2.70056		LPAR6	10161	lysophosphatidic acid receptor 6	6e-05	2.97225
GUCY1B3	2983	guanylate cyclase 1, soluble, beta 3	3e-05	2.69722		ID4	3400	inhibitor of DNA binding 4, dominant negative helix-loop-helix protein	3.9e-23	2.92768
NRGN	4900	neurogranin (protein kinase C substrate, RC3)	0.0035	2.62062		RHOBTB3	22836	Rho-related BTB domain containing 3	1.9e-23	2.80388
MDGA2	161357	MAM domain containing glycosylphosphatidylinositol anchor 2	0.0022	2.58742		TIPARP	25976	TCDD-inducible poly(ADP-ribose) polymerase	1.8e-08	2.75022
MEF2C	4208	myocyte enhancer factor 2C	0.0014	2.53401		MDFI	4188	MyoD family inhibitor	4.5e-13	2.53116
S100B	6285	S100 calcium binding protein B	0.0073	2.49023		CCND1	595	cyclin D1	2.4e-56	2.51976
TMSB4X	7114	thymosin beta 4, X-linked	7.3e-75	2.46667		SOX11	6664	SRY (sex determining region Y)-box 11	3.1e-70	2.47259
NTRK2	4915	neurotrophic tyrosine kinase, receptor, type 2	0.0066	2.4509		EDNRA	1909	endothelin receptor type A	1.2e-05	2.46846
SPARCL1	8404	SPARC-like 1 (hevin)	0.0039	2.41687		GADD45A	1647	growth arrest and DNA-damage-inducible, alpha	1.3e-05	2.36469
SLC4A4	8671	solute carrier family 4, sodium bicarbonate cotransporter, member 4	0.0004	2.4013		EPHA7	2045	EPH receptor A7	5.4e-13	2.33849
PIP5K1B	8395	phosphatidylinositol-4-phosphate 5-kinase, type I, beta	1.2e-05	2.35747		SKIDA1	387640	SKI/DACH domain containing 1	1.8e-11	2.32412
TGFB2	7042	transforming growth factor, beta 2	0.0015	2.25098		FLNC	2318	filamin C, gamma	5.1e-09	2.26197
AGAP3	116988	ArfGAP with GTPase domain, ankyrin repeat and PH domain 3	1e-09	2.19267		2018-09-11	55752	septin 11	3.3e-41	2.23933
KIFAP3	22920	kinesin-associated protein 3	0.0011	2.18182		PHF2	5253	PHD finger protein 2	2.3e-08	2.22787
GRM3	2913	glutamate receptor, metabotropic 3	0.0003	2.147		COL4A2	1284	collagen, type IV, alpha 2	3.8e-40	2.18742
C1QTNF4	114900	C1q and tumor necrosis factor related protein 4	0.0005	2.11167		REEP4	80346	receptor accessory protein 4	0.0004	2.15248
AKAP7	9465	A kinase (PRKA) anchor protein 7	2.5e-05	2.07581		IL13RA1	3597	interleukin 13 receptor, alpha 1	1.4e-06	2.09962
MAP1A	4130	microtubule-associated protein 1A	0.001	2.03166		ELK3	2004	ELK3, ETS-domain protein (SRF accessory protein 2)	1.2e-06	2.07774
GPRASP1	9737	G protein-coupled receptor associated sorting protein 1	0.0066	2.02377		ZNF521	25925	zinc finger protein 521	6.6e-10	2.07184
SNCA	6622	synuclein, alpha (non A4 component of amyloid precursor)	0.001	2.00784		FGFRL1	53834	fibroblast growth factor receptor-like 1	4.3e-06	2.07151
TUBB2A	7280	tubulin, beta 2A class IIa	1.6e-07	1.90421		PPP1R18	170954	protein phosphatase 1, regulatory subunit 18	4.9e-07	2.00802
LMO3	55885	LIM domain only 3 (rhombotin-like 2)	7.4e-05	1.87197		LGALS1	3956	lectin, galactoside-binding, soluble, 1	0.0028	1.95913
ATP1B2	482	ATPase, Na+/K+ transporting, beta 2 polypeptide	1.3e-07	1.81362		CAV1	857	caveolin 1, caveolae protein, 22kDa	0.0052	1.95495
PTPRD	5789	protein tyrosine phosphatase, receptor type, D	2.9e-16	1.79864		BAZ1A	11177	bromodomain adjacent to zinc finger domain, 1A	1.8e-09	1.941
EGFR	1956	epidermal growth factor receptor	0.0023	1.76212		FZD3	7976	frizzled family receptor 3	9.4e-26	1.93884
SLC1A3	6507	solute carrier family 1 (glial high affinity glutamate transporter), member 3	4.9e-05	1.75986		BMP1	649	bone morphogenetic protein 1	0.0066	1.93562
GPM6B	2824	glycoprotein M6B	2.1e-11	1.70268		COL4A1	1282	collagen, type IV, alpha 1	2.1e-23	1.93359
SMTN	6525	smoothelin	0.0063	1.67705		CCNG2	901	cyclin G2	3.8e-07	1.93292
TNIK	23043	TRAF2 and NCK interacting kinase	2.1e-09	1.67163		KLF6	1316	Kruppel-like factor 6	1.5e-06	1.92343
RNF19A	25897	ring finger protein 19A, E3 ubiquitin protein ligase	0.0048	1.59904		ALDH16A1	126133	aldehyde dehydrogenase 16 family, member A1	8.9e-06	1.92153
RASA3	22821	RAS p21 protein activator 3	0.0013	1.58309		CA12	771	carbonic anhydrase XII	0.0028	1.91115
PON2	5445	paraoxonase 2	0.0016	1.56712		RBP1	5947	retinol binding protein 1, cellular	0.0021	1.8892
TRAF3	7187	TNF receptor-associated factor 3	0.0041	1.55891		PARVA	55742	parvin, alpha	0.0008	1.88356
EPB41L3	23136	erythrocyte membrane protein band 4.1-like 3	0.0029	1.5576		PMEPA1	56937	prostate transmembrane protein, androgen induced 1	8.6e-06	1.87219
WSB2	55884	WD repeat and SOCS box containing 2	5.2e-05	1.55109		HIPK2	28996	homeodomain interacting protein kinase 2	5.3e-20	1.81993
REV3L	5980	REV3-like, polymerase (DNA directed), zeta, catalytic subunit	9.6e-05	1.54743		FRMD6	122786	FERM domain containing 6	2.8e-05	1.79045
VGLL4	9686	vestigial like 4 (Drosophila)	0.0029	1.52277		TES	26136	testis derived transcript (3 LIM domains)	2e-05	1.77202
GUK1	2987	guanylate kinase 1	0.0038	1.51886		PCBP4	57060	poly(rC) binding protein 4	0.0021	1.71552
ALDOC	230	aldolase C, fructose-bisphosphate	0.0068	1.49943		CBFB	865	core-binding factor, beta subunit	5.4e-07	1.7138
DSEL	92126	dermatan sulfate epimerase-like	0.0011	1.40434		TNS1	7145	tensin 1	0.0009	1.70563
GLS	2744	glutaminase	0.0005	1.40285		WIPI1	55062	WD repeat domain, phosphoinositide interacting 1	0.0066	1.67808
ETV1	2115	ets variant 1	0.0001	1.38122		RPS6KA3	6197	ribosomal protein S6 kinase, 90kDa, polypeptide 3	5.4e-06	1.6465
CALM3	808	calmodulin 3 (phosphorylase kinase, delta)	5e-07	1.37933		ITGA1	3672	integrin, alpha 1	0.007	1.64117
CALM2	805	calmodulin 2 (phosphorylase kinase, delta)	4.1e-07	1.34989		CXXC5	51523	CXXC finger protein 5	2.6e-06	1.63275
MAP4	4134	microtubule-associated protein 4	1.4e-06	1.32186		PDCD4	27250	programmed cell death 4 (neoplastic transformation inhibitor)	0.0003	1.61815
YWHAE	7531	tyrosine 3-monooxygenase/tryptophan 5-monooxygenase activation protein, epsilon polypeptide	3.5e-08	1.28506		MAPKAPK2	9261	mitogen-activated protein kinase-activated protein kinase 2	4.7e-06	1.60353
SORL1	6653	sortilin-related receptor, L(DLR class) A repeats containing	0.0002	-1.27932		LMNA	4000	lamin A/C	0.0023	1.60084
GABBR1	2550	gamma-aminobutyric acid (GABA) B receptor, 1	0.0061	-1.37306		MDM2	4193	Mdm2, p53 E3 ubiquitin protein ligase homolog (mouse)	5.5e-12	1.58015
SEMA4D	10507	sema domain, immunoglobulin domain (Ig), transmembrane domain (TM) and short cytoplasmic domain, (semaphorin) 4D	0.0004	-1.38547		BBX	56987	bobby sox homolog (Drosophila)	7.6e-10	1.56288
MAP7	9053	microtubule-associated protein 7	0.0004	-1.42714		PBX3	5090	pre-B-cell leukemia homeobox 3	5.4e-05	1.55529
TACC2	10579	transforming, acidic coiled-coil containing protein 2	0.0037	-1.4315		CERK	64781	ceramide kinase	9.2e-07	1.53752
SHANK2	22941	SH3 and multiple ankyrin repeat domains 2	5.7e-05	-1.44549		MYO9B	4650	myosin IXB	3.2e-08	1.53105
SEZ6L2	26470	seizure related 6 homolog (mouse)-like 2	0.0033	-1.45		ARHGEF40	55701	Rho guanine nucleotide exchange factor (GEF) 40	4.6e-06	1.53078
GPR176	11245	G protein-coupled receptor 176	5.3e-08	-1.45343		IFITM1	8519	interferon induced transmembrane protein 1	1.2e-06	1.52941
DEGS1	8560	delta(4)-desaturase, sphingolipid 1	0.0033	-1.4554		LBH	81606	limb bud and heart development homolog (mouse)	0.0064	1.5221
LENG8	114823	leukocyte receptor cluster (LRC) member 8	0.0001	-1.48041		ITGB1	3688	integrin, beta 1 (fibronectin receptor, beta polypeptide, antigen CD29 includes MDF2, MSK12)	1.7e-12	1.51966
DTNB	1838	dystrobrevin, beta	0.0038	-1.50707		PDLIM5	10611	PDZ and LIM domain 5	1.1e-05	1.49203
KIAA1598	57698	KIAA1598	0.0055	-1.52333		ZNF423	23090	zinc finger protein 423	5.8e-05	1.46518
SEMA6B	10501	sema domain, transmembrane domain (TM), and cytoplasmic domain, (semaphorin) 6B	0.0004	-1.53803		PRC1	9055	protein regulator of cytokinesis 1	0.0001	1.46048
CAMKV	79012	CaM kinase-like vesicle-associated	0.001	-1.57977		SESN3	143686	sestrin 3	1.8e-08	1.45848
APOE	348	apolipoprotein E	1.4e-15	-1.59931		NOTCH1	4851	notch 1	8.2e-10	1.44115
MMP24	10893	matrix metallopeptidase 24 (membrane-inserted)	0.002	-1.61488		ENY2	56943	enhancer of yellow 2 homolog (Drosophila)	0.002	1.44046
MAL2	114569	mal, T-cell differentiation protein 2 (gene/pseudogene)	9.8e-09	-1.66128		XRN1	54464	5'-3' exoribonuclease 1	0.0003	1.43797
MAST1	22983	microtubule associated serine/threonine kinase 1	0.0012	-1.79272		CNOT6	57472	CCR4-NOT transcription complex, subunit 6	1e-05	1.43287
GDAP1	54332	ganglioside induced differentiation associated protein 1	0.0007	-1.85849		CALD1	800	caldesmon 1	7.2e-09	1.4265
EPHA4	2043	EPH receptor A4	0.0006	-1.89176		PHF8	23133	PHD finger protein 8	0.0031	1.40876
PPP1R13B	23368	protein phosphatase 1, regulatory subunit 13B	0.0056	-1.91931		COPZ1	22818	coatomer protein complex, subunit zeta 1	0.0009	1.40691
NRXN1	9378	neurexin 1	1.2e-05	-1.93354		RBPJ	3516	recombination signal binding protein for immunoglobulin kappa J region	9.1e-08	1.38112
SCG3	29106	secretogranin III	8.6e-06	-1.98026		LLGL1	3996	lethal giant larvae homolog 1 (Drosophila)	0.0001	1.37885
GLS2	27165	glutaminase 2 (liver, mitochondrial)	0.0033	-2.00716		SRSF4	6429	serine/arginine-rich splicing factor 4	0.0012	1.3765
KCNN2	3781	potassium intermediate/small conductance calcium-activated channel, subfamily N, member 2	0.0006	-2.01034		CDC34	997	cell division cycle 34 homolog (S. cerevisiae)	0.0017	1.37352
TRIM14	9830	tripartite motif containing 14	0.0002	-2.01926		IER2	9592	immediate early response 2	0.0003	1.36665
GRB14	2888	growth factor receptor-bound protein 14	0.0009	-2.08055		GLCCI1	113263	glucocorticoid induced transcript 1	0.0051	1.3599
NPTX1	4884	neuronal pentraxin I	5.6e-10	-2.10225		VEZF1	7716	vascular endothelial zinc finger 1	0.0016	1.35805
RAB26	25837	RAB26, member RAS oncogene family	0.0015	-2.12749		ARHGAP11A	9824	Rho GTPase activating protein 11A	0.0004	1.3516
PRODH	5625	proline dehydrogenase (oxidase) 1	5.5e-10	-2.2133		SERP1	27230	stress-associated endoplasmic reticulum protein 1	0.0002	1.34425
PAQR6	79957	progestin and adipoQ receptor family member VI	0.0066	-2.21826		ALKBH5	54890	alkB, alkylation repair homolog 5 (E. coli)	0.0015	1.33892
FMNL1	752	formin-like 1	0.0023	-2.26732		KDM5A	5927	lysine (K)-specific demethylase 5A	0.0007	1.33106
GALNT14	79623	UDP-N-acetyl-alpha-D-galactosamine:polypeptide N-acetylgalactosaminyltransferase 14 (GalNAc-T14)	0.0029	-2.38898		ELAVL1	1994	ELAV (embryonic lethal, abnormal vision, Drosophila)-like 1 (Hu antigen R)	0.0002	1.3241
ZDHHC23	254887	zinc finger, DHHC-type containing 23	4.9e-05	-2.45132		CDK1	983	cyclin-dependent kinase 1	0.0002	1.32312
PRKCB	5579	protein kinase C, beta	3.2e-07	-2.58977		LRRC41	10489	leucine rich repeat containing 41	0.0072	1.31771
HPCAL4	51440	hippocalcin like 4	0.0007	-3.11266		KIF20A	10112	kinesin family member 20A	0.002	1.31552
						HDLBP	3069	high density lipoprotein binding protein	1.4e-06	1.31529
						ZFP36L1	677	zinc finger protein 36, C3H type-like 1	4.1e-06	1.31135
						KIF5B	3799	kinesin family member 5B	6.7e-05	1.31003
						TACC3	10460	transforming, acidic coiled-coil containing protein 3	0.0006	1.29276
						MAPRE1	22919	microtubule-associated protein, RP/EB family, member 1	0.0008	1.28825
						PDK3	5165	pyruvate dehydrogenase kinase, isozyme 3	0.0012	1.28806
						AKAP12	9590	A kinase (PRKA) anchor protein 12	1.3e-05	1.28665
						UBE2H	7328	ubiquitin-conjugating enzyme E2H	0.0006	1.28239
						KLHL24	54800	kelch-like 24 (Drosophila)	0.0042	1.27543
						RBM15B	29890	RNA binding motif protein 15B	0.0019	1.27439
						CBX1	10951	chromobox homolog 1	0.0019	1.26197
						CDV3	55573	CDV3 homolog (mouse)	0.0011	1.25738
						CGGBP1	8545	CGG triplet repeat binding protein 1	0.0072	1.25577
						SMAD4	4089	SMAD family member 4	0.0019	1.24646
						CKAP4	10970	cytoskeleton-associated protein 4	0.0056	1.23728
						MLEC	9761	malectin	8.1e-05	1.23569
						ASCC3	10973	activating signal cointegrator 1 complex subunit 3	0.0014	1.22744
						NES	10763	nestin	0.0008	1.22277
						CPSF2	53981	cleavage and polyadenylation specific factor 2, 100kDa	0.0061	1.22234
						TLN1	7094	talin 1	0.0026	1.22204
						NCAPD2	9918	non-SMC condensin I complex, subunit D2	0.0022	1.20826
						PTPRF	5792	protein tyrosine phosphatase, receptor type, F	0.0013	-1.22012
						IQGAP1	8826	IQ motif containing GTPase activating protein 1	0.0001	-1.26157
						MYH10	4628	myosin, heavy chain 10, non-muscle	8e-07	-1.26865
						PABPC4	8761	poly(A) binding protein, cytoplasmic 4 (inducible form)	0.0003	-1.29228
						RIF1	55183	RAP1 interacting factor homolog (yeast)	5.8e-06	-1.30411
						GCNT2	2651	glucosaminyl (N-acetyl) transferase 2, I-branching enzyme (I blood group)	0.005	-1.32158
						VCL	7414	vinculin	1.5e-09	-1.32636
						ZFP36L2	678	zinc finger protein 36, C3H type-like 2	0.0015	-1.33646
						PHF17	79960	PHD finger protein 17	2.1e-05	-1.34995
						MCM5	4174	minichromosome maintenance complex component 5	4.8e-05	-1.38399
						SLC2A1	6513	solute carrier family 2 (facilitated glucose transporter), member 1	1.4e-05	-1.3951
						INADL	10207	InaD-like (Drosophila)	7.7e-05	-1.43253
						TMA16	55319	translation machinery associated 16 homolog (S. cerevisiae)	0.0047	-1.45456
						ENTPD1	953	ectonucleoside triphosphate diphosphohydrolase 1	0.002	-1.45604
						DNMT3B	1789	DNA (cytosine-5-)-methyltransferase 3 beta	1.7e-18	-1.4651
						SLC20A1	6574	solute carrier family 20 (phosphate transporter), member 1	0.0005	-1.46685
						ELL2	22936	elongation factor, RNA polymerase II, 2	0.0007	-1.52898
						MTHFD2	10797	methylenetetrahydrofolate dehydrogenase (NADP+ dependent) 2, methenyltetrahydrofolate cyclohydrolase	5.1e-08	-1.52911
						ALG8	79053	asparagine-linked glycosylation 8, alpha-1,3-glucosyltransferase homolog (S. cerevisiae)	0.0008	-1.53552
						TARS	6897	threonyl-tRNA synthetase	1.8e-10	-1.56154
						PDLIM1	9124	PDZ and LIM domain 1	1.4e-06	-1.60569
						SLC3A2	6520	solute carrier family 3 (activators of dibasic and neutral amino acid transport), member 2	1.4e-10	-1.65232
						FANCA	2175	Fanconi anemia, complementation group A	7.6e-06	-1.66337
						STC2	8614	stanniocalcin 2	2.4e-06	-1.91721
						CTSC	1075	cathepsin C	7e-25	-1.93084
						SLC1A5	6510	solute carrier family 1 (neutral amino acid transporter), member 5	2.9e-24	-2.08309
						SLC39A14	23516	solute carrier family 39 (zinc transporter), member 14	3.6e-25	-2.12817
						LTBR	4055	lymphotoxin beta receptor (TNFR superfamily, member 3)	0.0049	-2.20839
						MAMDC2	256691	MAM domain containing 2	0.0003	-2.32487
						SLC7A5	8140	solute carrier family 7 (amino acid transporter light chain, L system), member 5	5.9e-48	-2.62885
						CPXM2	119587	carboxypeptidase X (M14 family), member 2	1.1e-06	-3.15252
						SLC7A3	84889	solute carrier family 7 (cationic amino acid transporter, y+ system), member 3	8.1e-41	-3.57251

## Sheet: ALS_Bioset 4
GSE87385	Bioset 4: Oligodendrocytes derived from iNPC of subjects with sporadic ALS _vs_ healthy subjects (Study: Astrocytes and oligodendrocytes derived from iNPC of subjects with amyotrophic lateral sclerosis)
hiM genes						hiI genes
Gene	EntrezGene ID	Gene Description	p-value	fold change		Gene	EntrezGene ID	Gene Description	p-value	fold change
GRM1	2911	glutamate receptor, metabotropic 1	0.0023	44.5		RASGRP1	10125	RAS guanyl releasing protein 1 (calcium and DAG-regulated)	0.0297	31
PCDH20	64881	protocadherin 20	0.0184	40.8		MYH10	4628	myosin, heavy chain 10, non-muscle	0.0455	12.1
PTPRD	5789	protein tyrosine phosphatase, receptor type, D	0.0465	30.8		XBP1	7494	X-box binding protein 1	0.0246	7.9
GPM6B	2824	glycoprotein M6B	7.3e-05	27		STT3B	201595	STT3, subunit of the oligosaccharyltransferase complex, homolog B (S. cerevisiae)	0.0237	6.7
IGFBP5	3488	insulin-like growth factor binding protein 5	0.0436	14.9		NUF2	83540	NUF2, NDC80 kinetochore complex component, homolog (S. cerevisiae)	0.021	6.46
BAI2	576	brain-specific angiogenesis inhibitor 2	0.0451	10.1		PSME4	23198	proteasome (prosome, macropain) activator subunit 4	0.0218	5.56
PCLO	27445	piccolo (presynaptic cytomatrix protein)	0.0495	9.83		SOX11	6664	SRY (sex determining region Y)-box 11	0.023	4.06
CHN1	1123	chimerin (chimaerin) 1	0.0298	9.58		RAB3GAP2	25782	RAB3 GTPase activating protein subunit 2 (non-catalytic)	0.0412	3.83
BAI3	577	brain-specific angiogenesis inhibitor 3	0.0327	8.88		PDLIM5	10611	PDZ and LIM domain 5	0.021	3.72
LRFN5	145581	leucine rich repeat and fibronectin type III domain containing 5	0.0149	7.61		E2F8	79733	E2F transcription factor 8	0.0408	3.68
ALCAM	214	activated leukocyte cell adhesion molecule	0.0438	6.96		PRC1	9055	protein regulator of cytokinesis 1	0.0065	3.61
ITPR1	3708	inositol 1,4,5-trisphosphate receptor, type 1	0.0295	6.48		AKAP12	9590	A kinase (PRKA) anchor protein 12	0.0189	2.98
GRM3	2913	glutamate receptor, metabotropic 3	0.0019	6.15		PRPF4B	8899	PRP4 pre-mRNA processing factor 4 homolog B (yeast)	0.0458	2.92
RBM5	10181	RNA binding motif protein 5	0.0119	5.7		VRK1	7443	vaccinia related kinase 1	0.0224	2.88
REV3L	5980	REV3-like, polymerase (DNA directed), zeta, catalytic subunit	0.0282	5.43		BLM	641	Bloom syndrome, RecQ helicase-like	0.0251	2.68
RUNX1T1	862	runt-related transcription factor 1; translocated to, 1 (cyclin D-related)	0.0357	5.35		FANCA	2175	Fanconi anemia, complementation group A	0.0175	2.67
ARHGEF3	50650	Rho guanine nucleotide exchange factor (GEF) 3	0.035	4.98		2018-09-09	10801	septin 9	0.0498	2.55
RYR2	6262	ryanodine receptor 2 (cardiac)	0.004	4.28		PAN3	255967	PAN3 poly(A) specific ribonuclease subunit homolog (S. cerevisiae)	0.0051	2.48
FRY	10129	furry homolog (Drosophila)	0.0225	3.67		YME1L1	10730	YME1-like 1 (S. cerevisiae)	0.0413	2.48
CRYM	1428	crystallin, mu	0.0314	3.42		KDM5A	5927	lysine (K)-specific demethylase 5A	0.0002	2.4
CPLX1	10815	complexin 1	0.0377	2.83		BAZ1A	11177	bromodomain adjacent to zinc finger domain, 1A	0.0435	2.31
RAPGEF5	9771	Rap guanine nucleotide exchange factor (GEF) 5	0.0319	2.81		GDAP2	54834	ganglioside induced differentiation associated protein 2	0.041	2.23
TRIL	9865	TLR4 interactor with leucine-rich repeats	0.0425	2.66		TCOF1	6949	Treacher Collins-Franceschetti syndrome 1	0.0242	2.19
GDA	9615	guanine deaminase	0.0267	2.5		MYBL2	4605	v-myb myeloblastosis viral oncogene homolog (avian)-like 2	0.0213	2.15
FAM168A	23201	family with sequence similarity 168, member A	0.039	2.43		CCNG2	901	cyclin G2	0.0388	2.12
PLXNC1	10154	plexin C1	0.0189	2.42		ITGB3BP	23421	integrin beta 3 binding protein (beta3-endonexin)	0.0238	1.94
RERG	85004	RAS-like, estrogen-regulated, growth inhibitor	0.0224	2.41		SRSF4	6429	serine/arginine-rich splicing factor 4	0.0493	1.87
MYCBP2	23077	MYC binding protein 2, E3 ubiquitin protein ligase	0.0112	2.35		CDH23	64072	cadherin-related 23	0.0211	1.77
CSAD	51380	cysteine sulfinic acid decarboxylase	0.0189	2.21		CTNND1	1500	catenin (cadherin-associated protein), delta 1	0.0165	1.74
ANKDD1A	348094	ankyrin repeat and death domain containing 1A	0.0462	1.98		FBXO21	23014	F-box protein 21	0.0316	1.69
GLS	2744	glutaminase	0.0253	1.88		KDM6B	23135	lysine (K)-specific demethylase 6B	0.0076	1.68
NCDN	23154	neurochondrin	0.04	1.85		C14orf93	60686	chromosome 14 open reading frame 93	0.0334	1.57
SLC15A2	6565	solute carrier family 15 (H+/peptide transporter), member 2	0.033	1.76		SP1	6667	Sp1 transcription factor	0.0195	1.56
RTN3	10313	reticulon 3	0.0214	1.69		PCGF2	7703	polycomb group ring finger 2	0.0067	1.48
THRA	7067	thyroid hormone receptor, alpha	0.012	1.69		ADCK4	79934	aarF domain containing kinase 4	0.0074	1.44
MAPT	4137	microtubule-associated protein tau	0.0037	1.68		TAF5	6877	TAF5 RNA polymerase II, TATA box binding protein (TBP)-associated factor, 100kDa	0.0382	1.42
GRINA	2907	glutamate receptor, ionotropic, N-methyl D-aspartate-associated protein 1 (glutamate binding)	0.0323	1.67		FAF2	23197	Fas associated factor family member 2	0.0207	1.25
ARGLU1	55082	arginine and glutamate rich 1	0.0268	1.66		AAAS	8086	achalasia, adrenocortical insufficiency, alacrimia	0.0191	1.24
CDS1	1040	CDP-diacylglycerol synthase (phosphatidate cytidylyltransferase) 1	0.0465	1.57		BUB3	9184	budding uninhibited by benzimidazoles 3 homolog (yeast)	0.0133	-1.3
ATP1A1	476	ATPase, Na+/K+ transporting, alpha 1 polypeptide	0.0006	1.49		HIPK2	28996	homeodomain interacting protein kinase 2	0.0414	-1.33
GPLD1	2822	glycosylphosphatidylinositol specific phospholipase D1	0.0438	1.47		NUP214	8021	nucleoporin 214kDa	0.0213	-1.4
EIF4E3	317649	eukaryotic translation initiation factor 4E family member 3	0.0177	1.47		POLR2A	5430	polymerase (RNA) II (DNA directed) polypeptide A, 220kDa	0.0375	-1.41
EGFR	1956	epidermal growth factor receptor	0.0309	1.38		TRMT10A	93587	tRNA methyltransferase 10 homolog A (S. cerevisiae)	0.0477	-1.43
PLK1S1	55857	polo-like kinase 1 substrate 1	0.0283	1.35		TOX4	9878	TOX high mobility group box family member 4	0.0422	-1.43
EWSR1	2130	Ewing sarcoma breakpoint region 1	0.023	1.28		VWF	7450	von Willebrand factor	0.0491	-1.45
VAMP2	6844	vesicle-associated membrane protein 2 (synaptobrevin 2)	0.0472	1.26		ZNF410	57862	zinc finger protein 410	0.0024	-1.45
PFKM	5213	phosphofructokinase, muscle	0.0342	1.26		GMFG	9535	glia maturation factor, gamma	0.0387	-1.45
FN3K	64122	fructosamine 3 kinase	0.0444	-1.22		PPHLN1	51535	periphilin 1	0.0258	-1.46
FMNL1	752	formin-like 1	0.0289	-1.22		CCDC22	28952	coiled-coil domain containing 22	0.0397	-1.46
SLC4A4	8671	solute carrier family 4, sodium bicarbonate cotransporter, member 4	0.0336	-1.26		CDC34	997	cell division cycle 34 homolog (S. cerevisiae)	0.0174	-1.47
GRM4	2914	glutamate receptor, metabotropic 4	0.0358	-1.28		FOXK2	3607	forkhead box K2	0.0357	-1.5
KCNIP2	30819	Kv channel interacting protein 2	0.0293	-1.29		NOTCH1	4851	notch 1	0.0128	-1.5
BCAN	63827	brevican	0.0427	-1.31		TAF6L	10629	TAF6-like RNA polymerase II, p300/CBP-associated factor (PCAF)-associated factor, 65kDa	0.0483	-1.52
STIM2	57620	stromal interaction molecule 2	0.0356	-1.37		PTPN21	11099	protein tyrosine phosphatase, non-receptor type 21	0.0335	-1.53
PHYHIP	9796	phytanoyl-CoA 2-hydroxylase interacting protein	0.0036	-1.39		FAM211A	388341	family with sequence similarity 211, member A	0.0445	-1.56
KCNH4	23415	potassium voltage-gated channel, subfamily H (eag-related), member 4	0.0286	-1.4		SNRPB	6628	small nuclear ribonucleoprotein polypeptides B and B1	0.0221	-1.57
BBS1	582	Bardet-Biedl syndrome 1	0.0193	-1.49		MAPKAPK2	9261	mitogen-activated protein kinase-activated protein kinase 2	0.007	-1.64
CLTA	1211	clathrin, light chain A	0.0362	-1.54		CDC5L	988	CDC5 cell division cycle 5-like (S. pombe)	0.0057	-1.66
SERINC1	57515	serine incorporator 1	0.0422	-1.55		GINS3	64785	GINS complex subunit 3 (Psf3 homolog)	0.012	-1.67
FAM110B	90362	family with sequence similarity 110, member B	0.0027	-1.59		SUPT4H1	6827	suppressor of Ty 4 homolog 1 (S. cerevisiae)	0.0252	-1.72
TMEM127	55654	transmembrane protein 127	0.0257	-1.6		FNTB	2342	farnesyltransferase, CAAX box, beta	0.0315	-1.72
LRRC23	10233	leucine rich repeat containing 23	0.014	-2.07		TINF2	26277	TERF1 (TRF1)-interacting nuclear factor 2	0.0392	-1.74
NMRK1	54981	nicotinamide riboside kinase 1	0.0387	-2.38		WIPI1	55062	WD repeat domain, phosphoinositide interacting 1	0.0323	-1.78
C6orf1	221491	chromosome 6 open reading frame 1	0.0142	-2.63		CDK12	51755	cyclin-dependent kinase 12	0.036	-1.78
KIFC3	3801	kinesin family member C3	0.0463	-2.7		CKAP4	10970	cytoskeleton-associated protein 4	0.0424	-1.84
ARHGAP20	57569	Rho GTPase activating protein 20	0.0322	-2.78		SLC3A2	6520	solute carrier family 3 (activators of dibasic and neutral amino acid transport), member 2	0.0364	-1.87
LARP6	55323	La ribonucleoprotein domain family, member 6	0.0115	-2.89		UCK2	7371	uridine-cytidine kinase 2	0.0417	-1.88
ABHD6	57406	abhydrolase domain containing 6	0.0494	-3.37		RAD18	56852	RAD18 homolog (S. cerevisiae)	0.0284	-1.88
TRIM14	9830	tripartite motif containing 14	0.0074	-3.39		SPDL1	54908	spindle apparatus coiled-coil protein 1	0.0016	-1.91
BID	637	BH3 interacting domain death agonist	0.0114	-3.39		ORMDL2	29095	ORM1-like 2 (S. cerevisiae)	0.0279	-2.06
ABLIM3	22885	actin binding LIM protein family, member 3	0.0378	-6.23		RBMS2	5939	RNA binding motif, single stranded interacting protein 2	0.0059	-2.08
PRNP	5621	prion protein	0.0263	-10.1		SGPL1	8879	sphingosine-1-phosphate lyase 1	0.0421	-2.1
NT5E	4907	5'-nucleotidase, ecto (CD73)	0.041	-25.5		EHD4	30844	EH-domain containing 4	0.0357	-2.15
						TNPO1	3842	transportin 1	0.0252	-2.2
						MTHFD2	10797	methylenetetrahydrofolate dehydrogenase (NADP+ dependent) 2, methenyltetrahydrofolate cyclohydrolase	0.0236	-2.26
						GTPBP2	54676	GTP binding protein 2	0.026	-2.33
						MDFIC	29969	MyoD family inhibitor domain containing	0.0013	-2.42
						MTAP	4507	methylthioadenosine phosphorylase	0.0274	-2.45
						MAPRE1	22919	microtubule-associated protein, RP/EB family, member 1	0.0446	-2.54
						E2F5	1875	E2F transcription factor 5, p130-binding	0.0406	-2.54
						UBE2H	7328	ubiquitin-conjugating enzyme E2H	0.0107	-2.62
						RNF114	55905	ring finger protein 114	0.0323	-2.63
						CHMP1B	57132	charged multivesicular body protein 1B	0.0398	-2.66
						RIOK3	8780	RIO kinase 3 (yeast)	0.0105	-2.75
						ZNF521	25925	zinc finger protein 521	0.0357	-3.2
						RAB34	83871	RAB34, member RAS oncogene family	0.0292	-3.34
						NAA50	80218	N(alpha)-acetyltransferase 50, NatE catalytic subunit	0.0355	-3.81
						TFDP2	7029	transcription factor Dp-2 (E2F dimerization partner 2)	0.0251	-4.34
						SCARB2	950	scavenger receptor class B, member 2	0.0123	-4.36
						SLC39A6	25800	solute carrier family 39 (zinc transporter), member 6	0.0309	-4.4
						MCL1	4170	myeloid cell leukemia sequence 1 (BCL2-related)	0.0357	-4.48
						ERRFI1	54206	ERBB receptor feedback inhibitor 1	0.0135	-4.84
						KCTD5	54442	potassium channel tetramerisation domain containing 5	0.0403	-4.99
						CAV1	857	caveolin 1, caveolae protein, 22kDa	0.0166	-5.23
						KLF6	1316	Kruppel-like factor 6	0.0356	-5.42
						KLF10	7071	Kruppel-like factor 10	0.048	-5.43
						FRMD6	122786	FERM domain containing 6	0.0371	-5.52
						CDV3	55573	CDV3 homolog (mouse)	0.0348	-6.59
						GPR56	9289	G protein-coupled receptor 56	0.0419	-15.3
						C1S	716	complement component 1, s subcomponent	0.0421	-29.9

## Sheet: ALS_Bioset 5
GSE87385	Bioset 5: Astrocytes derived from iNPC of subjects with sporadic ALS _vs_ healthy subjects (Study: Astrocytes and oligodendrocytes derived from iNPC of subjects with amyotrophic lateral sclerosis)
hiM genes						hiI genes
Gene	EntrezGene ID	Gene Description	p-value	fold change		Gene	EntrezGene ID	Gene Description	p-value	fold change
EXTL1	2134	exostoses (multiple)-like 1	0.0385	1.35		PSMA3	5684	proteasome (prosome, macropain) subunit, alpha type, 3	0.0373	1.35
NRXN1	9378	neurexin 1	0.0355	1.25		FANCA	2175	Fanconi anemia, complementation group A	0.0129	1.27
ETV1	2115	ets variant 1	0.0122	1.21		BUB3	9184	budding uninhibited by benzimidazoles 3 homolog (yeast)	0.0148	-1.24
EGFR	1956	epidermal growth factor receptor	0.0226	-1.42
SNAP25	6616	synaptosomal-associated protein, 25kDa	0.0492	-1.56

## Sheet: ALS_Bioset 6
GSE68608	Bioset 6: Motor neurons from cervical spinal cords of ALS C9ORF72-mutant patients _vs_ normal donors_GPL570 (Study: Motor neurons from ALS patients with or without C9ORF72 mutations)
hiM genes						hiI genes
Gene	EntrezGene ID	Gene Description	p-value	fold change		Gene	EntrezGene ID	Gene Description	p-value	fold change
SLC1A3	6507	solute carrier family 1 (glial high affinity glutamate transporter), member 3	0.0293	4.15		MAFF	23764	v-maf musculoaponeurotic fibrosarcoma oncogene homolog F (avian)	0.0057	2.26
NTRK2	4915	neurotrophic tyrosine kinase, receptor, type 2	0.0029	2.23		COL4A1	1282	collagen, type IV, alpha 1	0.0325	2.19
FTH1	2495	ferritin, heavy polypeptide 1	0.0406	2.21		TIMP1	7076	TIMP metallopeptidase inhibitor 1	0.0005	2.17
SYT17	51760	synaptotagmin XVII	0.0074	2.14		TNFRSF1A	7132	tumor necrosis factor receptor superfamily, member 1A	0.0119	1.97
ATP1A2	477	ATPase, Na+/K+ transporting, alpha 2 polypeptide	0.0391	2.09		ANGPTL4	51129	angiopoietin-like 4	0.0002	1.97
NTM	50863	neurotrimin	0.0075	2.06		ADAMTS9	56999	ADAM metallopeptidase with thrombospondin type 1 motif, 9	0.0038	1.94
LMO3	55885	LIM domain only 3 (rhombotin-like 2)	0.0197	2.05		COL4A2	1284	collagen, type IV, alpha 2	0.0234	1.79
PAMR1	25891	peptidase domain containing associated with muscle regeneration 1	0.0483	1.76		ZFP36L2	678	zinc finger protein 36, C3H type-like 2	0.0205	1.77
APOE	348	apolipoprotein E	0.0002	1.68		PTBP1	5725	polypyrimidine tract binding protein 1	0.0008	1.75
ITM2C	81618	integral membrane protein 2C	0.012	1.68		SHC1	6464	SHC (Src homology 2 domain containing) transforming protein 1	0.0267	1.68
GJB6	10804	gap junction protein, beta 6, 30kDa	0.0188	1.6		TNPO1	3842	transportin 1	0.0277	1.67
TRIL	9865	TLR4 interactor with leucine-rich repeats	0.0169	1.55		HIPK2	28996	homeodomain interacting protein kinase 2	0.037	1.64
PRODH	5625	proline dehydrogenase (oxidase) 1	0.0018	1.54		RAB34	83871	RAB34, member RAS oncogene family	0.0085	1.64
ADD3	120	adducin 3 (gamma)	0.028	1.53		MTFP1	51537	mitochondrial fission process 1	0.007	1.6
MLC1	23209	megalencephalic leukoencephalopathy with subcortical cysts 1	0.007	1.51		VWF	7450	von Willebrand factor	0.011	1.58
SH3BP5	9467	SH3-domain binding protein 5 (BTK-associated)	4.5e-05	1.51		PLAT	5327	plasminogen activator, tissue	0.0115	1.54
GPRASP1	9737	G protein-coupled receptor associated sorting protein 1	0.048	1.48		ARHGEF40	55701	Rho guanine nucleotide exchange factor (GEF) 40	0.0221	1.53
ASAH1	427	N-acylsphingosine amidohydrolase (acid ceramidase) 1	0.0483	1.48		TM4SF1	4071	transmembrane 4 L six family member 1	0.0416	1.48
CAMKK2	10645	calcium/calmodulin-dependent protein kinase kinase 2, beta	0.0391	1.45		PRPF18	8559	PRP18 pre-mRNA processing factor 18 homolog (S. cerevisiae)	0.0005	1.46
ALDH1L1	10840	aldehyde dehydrogenase 1 family, member L1	0.0025	1.43		TMEM129	92305	transmembrane protein 129	0.0203	1.46
NDRG1	10397	N-myc downstream regulated 1	0.0076	1.41		TGM2	7052	transglutaminase 2 (C polypeptide, protein-glutamine-gamma-glutamyltransferase)	0.0122	1.46
PFKFB2	5208	6-phosphofructo-2-kinase/fructose-2,6-biphosphatase 2	0.0187	1.37		SLC2A1	6513	solute carrier family 2 (facilitated glucose transporter), member 1	0.0165	1.46
RASA3	22821	RAS p21 protein activator 3	0.0071	1.32		PTPRF	5792	protein tyrosine phosphatase, receptor type, F	0.0284	1.43
IDUA	3425	iduronidase, alpha-L-	0.009	1.32		ZBTB44	29068	zinc finger and BTB domain containing 44	0.0182	1.42
ATP2A2	488	ATPase, Ca++ transporting, cardiac muscle, slow twitch 2	0.0161	1.3		POLR2A	5430	polymerase (RNA) II (DNA directed) polypeptide A, 220kDa	0.0105	1.42
DYNC1I1	1780	dynein, cytoplasmic 1, intermediate chain 1	0.0322	1.29		MCL1	4170	myeloid cell leukemia sequence 1 (BCL2-related)	0.0152	1.42
NCOA1	8648	nuclear receptor coactivator 1	0.0051	1.29		CALD1	800	caldesmon 1	0.0076	1.42
TGFB2	7042	transforming growth factor, beta 2	0.0476	1.26		LMNA	4000	lamin A/C	0.0002	1.36
LRRC23	10233	leucine rich repeat containing 23	0.0342	1.25		LMAN1	3998	lectin, mannose-binding, 1	5.9e-05	1.36
CTXN1	404217	cortexin 1	7e-05	1.25		FLNA	2316	filamin A, alpha	0.0055	1.36
DZIP1	22873	DAZ interacting protein 1	0.0329	1.25		RBMS1	5937	RNA binding motif, single stranded interacting protein 1	0.0177	1.36
AGAP3	116988	ArfGAP with GTPase domain, ankyrin repeat and PH domain 3	0.0145	1.25		SDC4	6385	syndecan 4	0.0172	1.35
GRAMD1C	54762	GRAM domain containing 1C	0.0094	1.24		PRPF4B	8899	PRP4 pre-mRNA processing factor 4 homolog B (yeast)	0.0017	1.34
KIFC2	90990	kinesin family member C2	0.0288	1.23		WAPAL	23063	wings apart-like homolog (Drosophila)	0.0066	1.34
MINK1	50488	misshapen-like kinase 1	0.0424	1.23		RARG	5916	retinoic acid receptor, gamma	0.0198	1.33
ANKDD1A	348094	ankyrin repeat and death domain containing 1A	0.0454	1.22		CNOT6	57472	CCR4-NOT transcription complex, subunit 6	0.003	1.32
AKIP1	56672	A kinase (PRKA) interacting protein 1	0.0163	1.22		EMP2	2013	epithelial membrane protein 2	0.0237	1.3
THRA	7067	thyroid hormone receptor, alpha	0.034	1.21		RYBP	23429	RING1 and YY1 binding protein	0.0213	1.26
SEC14L2	23541	SEC14-like 2 (S. cerevisiae)	0.0334	1.2		VCAN	1462	versican	0.0076	1.26
TAMM41	132001	TAM41, mitochondrial translocator assembly and maintenance protein, homolog (S. cerevisiae)	0.0042	-1.2		RBM15B	29890	RNA binding motif protein 15B	0.0037	1.26
DEGS1	8560	delta(4)-desaturase, sphingolipid 1	0.0182	-1.21		MAPKAPK2	9261	mitogen-activated protein kinase-activated protein kinase 2	0.0473	1.25
ARHGEF28	64283	Rho guanine nucleotide exchange factor (GEF) 28	0.0299	-1.23		SLC7A6	9057	solute carrier family 7 (amino acid transporter light chain, y+L system), member 6	0.0088	1.24
SMARCA2	6595	SWI/SNF related, matrix associated, actin dependent regulator of chromatin, subfamily a, member 2	0.0083	-1.24		CPSF2	53981	cleavage and polyadenylation specific factor 2, 100kDa	0.0483	1.24
FAM98C	147965	family with sequence similarity 98, member C	0.0023	-1.25		CREB1	1385	cAMP responsive element binding protein 1	0.0198	1.23
ITGB4	3691	integrin, beta 4	0.0223	-1.25		CTSC	1075	cathepsin C	0.006	1.23
CLCN4	1183	chloride channel, voltage-sensitive 4	0.0022	-1.28		TCF19	6941	transcription factor 19	0.0431	1.23
RTN3	10313	reticulon 3	0.0005	-1.31		RBPJ	3516	recombination signal binding protein for immunoglobulin kappa J region	0.0046	1.22
CLASP2	23122	cytoplasmic linker associated protein 2	0.0007	-1.31		ZC3H3	23144	zinc finger CCCH-type containing 3	0.0339	1.21
SPOCK2	9806	sparc/osteonectin, cwcv and kazal-like domains proteoglycan (testican) 2	0.0232	-1.39		GTF3C1	2975	general transcription factor IIIC, polypeptide 1, alpha 220kDa	0.0148	1.21
EPB41L3	23136	erythrocyte membrane protein band 4.1-like 3	0.0104	-1.39		STK40	83931	serine/threonine kinase 40	0.0266	1.21
ALCAM	214	activated leukocyte cell adhesion molecule	0.0027	-1.42		TNIP1	10318	TNFAIP3 interacting protein 1	0.0442	1.2
PLK1S1	55857	polo-like kinase 1 substrate 1	0.0341	-1.42		IL13RA1	3597	interleukin 13 receptor, alpha 1	0.0149	-1.23
SPTSSB	165679	serine palmitoyltransferase, small subunit B	0.0127	-1.44		MTAP	4507	methylthioadenosine phosphorylase	0.0063	-1.27
NAP1L2	4674	nucleosome assembly protein 1-like 2	0.0368	-1.45		MKLN1	4289	muskelin 1, intracellular mediator containing kelch motifs	0.0244	-1.28
SLC35F2	54733	solute carrier family 35, member F2	0.0107	-1.53		SESN3	143686	sestrin 3	0.0338	-1.28
WDR47	22911	WD repeat domain 47	0.0465	-1.57		CAPRIN1	4076	cell cycle associated protein 1	0.0009	-1.42
GPR155	151556	G protein-coupled receptor 155	0.0055	-1.97		CDKN3	1033	cyclin-dependent kinase inhibitor 3	0.0425	-1.42
STMN2	11075	stathmin-like 2	0.017	-3.72		STK38L	23012	serine/threonine kinase 38 like	0.0227	-1.5
						SCARB2	950	scavenger receptor class B, member 2	0.001	-1.6
						IPO7	10527	importin 7	0.0405	-1.62
						CISD2	493856	CDGSH iron sulfur domain 2	0.0216	-1.99
						INADL	10207	InaD-like (Drosophila)	0.0016	-2.63

## Sheet: ALS_Bioset 7
GSE76220	Bioset 7: Lumbar spinal cord neurons from sporadic amyotrophic lateral sclerosis patients _vs_ normal (Study: Sporadic amyotrophic lateral sclerosis spinal motor neurons)
hiM genes						hiI genes
Gene	EntrezGene ID	Gene Description	p-value	fold change		Gene	EntrezGene ID	Gene Description	p-value	fold change
SLCO1C1	53919	solute carrier organic anion transporter family, member 1C1	0.0002	3.58448		EHD2	30846	EH-domain containing 2	5.7e-09	6.0606
ITGB4	3691	integrin, beta 4	0.0001	3.50006		RAB27A	5873	RAB27A, member RAS oncogene family	6.9e-08	5.78969
APOE	348	apolipoprotein E	0.0006	3.40756		ZFP36L2	678	zinc finger protein 36, C3H type-like 2	1.2e-07	4.65336
TTLL3	26140	tubulin tyrosine ligase-like family, member 3	0.0007	3.21988		FN1	2335	fibronectin 1	5.9e-07	4.59579
PI16	221476	peptidase inhibitor 16	0.0003	3.14824		BGN	633	biglycan	5.6e-07	4.48181
ST3GAL5	8869	ST3 beta-galactoside alpha-2,3-sialyltransferase 5	9.5e-05	3.01984		CCND1	595	cyclin D1	2.5e-08	4.44065
IGFBP5	3488	insulin-like growth factor binding protein 5	1.1e-05	2.96862		PROS1	5627	protein S (alpha)	5.7e-07	4.42935
PLCD3	113026	phospholipase C, delta 3	4.8e-05	2.91427		SLC1A5	6510	solute carrier family 1 (neutral amino acid transporter), member 5	6.1e-07	4.3957
SLC6A6	6533	solute carrier family 6 (neurotransmitter transporter, taurine), member 6	0.001	2.88622		VIM	7431	vimentin	2.2e-07	4.36413
SPEG	10290	SPEG complex locus	0.0004	2.78744		SERPING1	710	serpin peptidase inhibitor, clade G (C1 inhibitor), member 1	3.4e-08	4.19603
AQP4	361	aquaporin 4	0.0011	2.77342		ZFP36L1	677	zinc finger protein 36, C3H type-like 1	2.2e-06	3.94931
ESYT3	83850	extended synaptotagmin-like protein 3	0.0003	2.75739		IFITM1	8519	interferon induced transmembrane protein 1	1.9e-05	3.85931
ZBTB20	26137	zinc finger and BTB domain containing 20	0.0007	2.75135		KIAA0040	9674	KIAA0040	0.0006	3.59714
GATM	2628	glycine amidinotransferase (L-arginine:glycine amidinotransferase)	0.0002	2.73252		FLNA	2316	filamin A, alpha	7.1e-06	3.59528
MLC1	23209	megalencephalic leukoencephalopathy with subcortical cysts 1	0.0004	2.70037		ERG	2078	v-ets erythroblastosis virus E26 oncogene homolog (avian)	0.0001	3.56509
MBP	4155	myelin basic protein	0.0002	2.67055		SDPR	8436	serum deprivation response	1.3e-06	3.49603
FAM107A	11170	family with sequence similarity 107, member A	0.0003	2.6624		PROCR	10544	protein C receptor, endothelial	0.0001	3.4783
GAS7	8522	growth arrest-specific 7	0.0003	2.61376		TM4SF1	4071	transmembrane 4 L six family member 1	4.8e-06	3.4202
TGFB2	7042	transforming growth factor, beta 2	4.8e-05	2.60368		LIMD1	8994	LIM domains containing 1	5.4e-06	3.40527
FILIP1	27145	filamin A interacting protein 1	0.0004	2.45342		COL4A2	1284	collagen, type IV, alpha 2	6.8e-05	3.39455
PAQR6	79957	progestin and adipoQ receptor family member VI	0.0033	2.41197		SULF2	55959	sulfatase 2	3.9e-06	3.38857
RBM24	221662	RNA binding motif protein 24	0.0002	2.408		RAB34	83871	RAB34, member RAS oncogene family	7.6e-05	3.28216
NDRG2	57447	NDRG family member 2	0.0036	2.39719		CD93	22918	CD93 molecule	0.0008	3.23081
PLXNC1	10154	plexin C1	0.0011	2.32666		CPXM2	119587	carboxypeptidase X (M14 family), member 2	0.0002	3.15576
ATP1B2	482	ATPase, Na+/K+ transporting, beta 2 polypeptide	0.0004	2.32372		EMP2	2013	epithelial membrane protein 2	0.0003	3.08857
GPR37L1	9283	G protein-coupled receptor 37 like 1	0.003	2.28942		CARHSP1	23589	calcium regulated heat stable protein 1, 24kDa	0.0002	3.05924
NDRG1	10397	N-myc downstream regulated 1	5.2e-05	2.2767		LPAR6	10161	lysophosphatidic acid receptor 6	0.0006	3.05646
PLEKHB1	58473	pleckstrin homology domain containing, family B (evectins) member 1	0.0027	2.27357		RBP1	5947	retinol binding protein 1, cellular	8.6e-06	3.04888
SLC1A3	6507	solute carrier family 1 (glial high affinity glutamate transporter), member 3	0.0043	2.19182		LAMB2	3913	laminin, beta 2 (laminin S)	0.0002	3.04673
GRIA1	2890	glutamate receptor, ionotropic, AMPA 1	0.0035	2.18739		MYOF	26509	myoferlin	0.0005	2.98964
TRIL	9865	TLR4 interactor with leucine-rich repeats	0.0039	2.0905		FLNC	2318	filamin C, gamma	0.0025	2.94213
MAOB	4129	monoamine oxidase B	6.4e-05	2.04928		KCNK10	54207	potassium channel, subfamily K, member 10	0.0001	2.93424
ITM2C	81618	integral membrane protein 2C	0.0005	2.04853		IL13RA1	3597	interleukin 13 receptor, alpha 1	1.1e-08	2.86178
MEF2C	4208	myocyte enhancer factor 2C	0.0012	2.0455		VCAN	1462	versican	0.0008	2.85417
AGT	183	angiotensinogen (serpin peptidase inhibitor, clade A, member 8)	0.0012	1.98301		BAZ1A	11177	bromodomain adjacent to zinc finger domain, 1A	0.0003	2.7607
PPP1R3C	5507	protein phosphatase 1, regulatory subunit 3C	0.0037	1.87697		ANGPTL4	51129	angiopoietin-like 4	0.0014	2.74854
PFKFB2	5208	6-phosphofructo-2-kinase/fructose-2,6-biphosphatase 2	7.1e-05	1.86311		ADAMTS1	9510	ADAM metallopeptidase with thrombospondin type 1 motif, 1	0.0002	2.73993
KIAA1598	57698	KIAA1598	0.0005	1.77218		TNFRSF1A	7132	tumor necrosis factor receptor superfamily, member 1A	0.0008	2.71207
DBI	1622	diazepam binding inhibitor (GABA receptor modulator, acyl-CoA binding protein)	0.0043	1.59104		RAI14	26064	retinoic acid induced 14	6.8e-06	2.7076
VAMP2	6844	vesicle-associated membrane protein 2 (synaptobrevin 2)	0.0031	1.57729		CITED2	10370	Cbp/p300-interacting transactivator, with Glu/Asp-rich carboxy-terminal domain, 2	0.0021	2.65365
FTH1	2495	ferritin, heavy polypeptide 1	0.0015	1.54523		ELK3	2004	ELK3, ETS-domain protein (SRF accessory protein 2)	0.0041	2.64047
ASAH1	427	N-acylsphingosine amidohydrolase (acid ceramidase) 1	0.0006	1.51518		NES	10763	nestin	0.0007	2.6387
SLC9A6	10479	solute carrier family 9, subfamily A (NHE6, cation proton antiporter 6), member 6	0.0037	-1.44084		PARP4	143	poly (ADP-ribose) polymerase family, member 4	9.3e-05	2.62998
RAB11FIP4	84440	RAB11 family interacting protein 4 (class II)	0.0055	-1.44724		SP1	6667	Sp1 transcription factor	2.8e-05	2.60523
GRIA2	2891	glutamate receptor, ionotropic, AMPA 2	9.2e-05	-1.4612		AXL	558	AXL receptor tyrosine kinase	0.0026	2.56817
CLASP2	23122	cytoplasmic linker associated protein 2	0.0007	-1.47038		HES1	3280	hairy and enhancer of split 1, (Drosophila)	0.0004	2.54194
NEFL	4747	neurofilament, light polypeptide	0.0025	-1.47506		ARAF	369	v-raf murine sarcoma 3611 viral oncogene homolog	0.0048	2.4736
KALRN	8997	kalirin, RhoGEF kinase	1.2e-05	-1.5506		PXN	5829	paxillin	0.0036	2.44204
CLCN4	1183	chloride channel, voltage-sensitive 4	0.0007	-1.57462		WWC3	55841	WWC family member 3	0.0037	2.44095
MYCBP2	23077	MYC binding protein 2, E3 ubiquitin protein ligase	0.0002	-1.59446		PPP4R2	151987	protein phosphatase 4, regulatory subunit 2	2.2e-05	2.42202
RYR2	6262	ryanodine receptor 2 (cardiac)	0.0001	-1.67726		LHFP	10186	lipoma HMGIC fusion partner	0.0003	2.41087
MTUS2	23281	microtubule associated tumor suppressor candidate 2	0.0055	-1.75926		ANGPT2	285	angiopoietin 2	0.0057	2.40444
C1orf216	127703	chromosome 1 open reading frame 216	1.2e-05	-1.7754		EFS	10278	embryonal Fyn-associated substrate	0.0027	2.38735
GABRA5	2558	gamma-aminobutyric acid (GABA) A receptor, alpha 5	0.0054	-1.87023		PTBP1	5725	polypyrimidine tract binding protein 1	0.0003	2.37701
KCTD4	386618	potassium channel tetramerisation domain containing 4	0.0003	-2.04138		NEDD9	4739	neural precursor cell expressed, developmentally down-regulated 9	0.0048	2.26175
STMN2	11075	stathmin-like 2	0.0006	-2.25903		CTPS2	56474	CTP synthase 2	0.0036	2.26005
ANO3	63982	anoctamin 3	3.2e-05	-2.40301		SLC2A1	6513	solute carrier family 2 (facilitated glucose transporter), member 1	2.9e-05	2.25318
DGAT2	84649	diacylglycerol O-acyltransferase 2	0.0001	-2.92923		CCNG2	901	cyclin G2	0.0002	2.21273
						ABCA8	10351	ATP-binding cassette, sub-family A (ABC1), member 8	0.0057	2.15108
						SLC39A1	27173	solute carrier family 39 (zinc transporter), member 1	0.0055	2.07406
						TIPARP	25976	TCDD-inducible poly(ADP-ribose) polymerase	0.0009	2.06595
						CALD1	800	caldesmon 1	0.0024	2.04215
						HIPK2	28996	homeodomain interacting protein kinase 2	0.0045	1.9712
						PRKD3	23683	protein kinase D3	0.0004	1.96544
						C5orf4	10826	chromosome 5 open reading frame 4	0.0046	1.95535
						CUX1	1523	cut-like homeobox 1	0.0049	1.95382
						RHOBTB3	22836	Rho-related BTB domain containing 3	0.0024	1.94229
						SREK1IP1	285672	SREK1-interacting protein 1	0.0055	1.93059
						PRSS23	11098	protease, serine, 23	7.3e-06	1.92626
						TWSG1	57045	twisted gastrulation homolog 1 (Drosophila)	0.0004	1.92506
						FHOD1	29109	formin homology 2 domain containing 1	0.0033	1.85016
						VEZF1	7716	vascular endothelial zinc finger 1	0.001	1.81093
						THBD	7056	thrombomodulin	0.0044	1.80919
						DUSP11	8446	dual specificity phosphatase 11 (RNA/RNP complex 1-interacting)	0.0045	1.80916
						HBP1	26959	HMG-box transcription factor 1	0.0025	1.80707
						CBFB	865	core-binding factor, beta subunit	0.0038	1.7797
						SNRPB	6628	small nuclear ribonucleoprotein polypeptides B and B1	0.0035	1.75801
						SERP1	27230	stress-associated endoplasmic reticulum protein 1	0.0043	1.72746
						BBX	56987	bobby sox homolog (Drosophila)	0.0002	1.71561
						PTPRF	5792	protein tyrosine phosphatase, receptor type, F	0.0005	1.70046
						IQGAP1	8826	IQ motif containing GTPase activating protein 1	0.0014	1.66837
						ZAK	51776	sterile alpha motif and leucine zipper containing kinase AZK	0.0045	1.66365
						PDCD4	27250	programmed cell death 4 (neoplastic transformation inhibitor)	0.0043	1.63384
						DDX17	10521	DEAD (Asp-Glu-Ala-Asp) box helicase 17	0.0022	1.63346
						MCL1	4170	myeloid cell leukemia sequence 1 (BCL2-related)	0.0024	1.57634
						C1S	716	complement component 1, s subcomponent	0.0036	1.57197
						PRPF38B	55119	PRP38 pre-mRNA processing factor 38 (yeast) domain containing B	0.003	1.49913
						SCARB2	950	scavenger receptor class B, member 2	0.0002	-1.34827
						MYH10	4628	myosin, heavy chain 10, non-muscle	0.003	-1.43148
						PSME4	23198	proteasome (prosome, macropain) activator subunit 4	0.0023	-1.46201
						INADL	10207	InaD-like (Drosophila)	0.0005	-1.49338
						VASP	7408	vasodilator-stimulated phosphoprotein	0.0015	-1.63466
						EPB41	2035	erythrocyte membrane protein band 4.1 (elliptocytosis 1, RH-linked)	0.0002	-1.6422
						UTP15	84135	UTP15, U3 small nucleolar ribonucleoprotein, homolog (S. cerevisiae)	0.0006	-1.75322
						PDK3	5165	pyruvate dehydrogenase kinase, isozyme 3	3e-05	-1.79474
						TNS1	7145	tensin 1	0.0001	-1.86281
						SLC7A8	23428	solute carrier family 7 (amino acid transporter light chain, L system), member 8	2.3e-05	-1.90159
						UCK2	7371	uridine-cytidine kinase 2	9.2e-06	-1.94378

## Sheet: ALS_Bioset 8
GSE19332	Bioset 8: Motor neurons from ALS patients with mutant CHMP2B _vs_ healthy individuals with wildtype CHMP2B (Study: Human motor neuron gene expression in individuals with CHMP2B mutations)
hiM genes						hiI genes
Gene	EntrezGene ID	Gene Description	p-value	fold change		Gene	EntrezGene ID	Gene Description	p-value	fold change
CAMK2G	818	calcium/calmodulin-dependent protein kinase II gamma	0.0328	3.15		XRN1	54464	5'-3' exoribonuclease 1	0.0077	2.05
LPPR4	9890	lipid phosphate phosphatase-related protein type 4	0.0207	2.35		POGK	57645	pogo transposable element with KRAB domain	0.0293	1.85
ATP2B3	492	ATPase, Ca++ transporting, plasma membrane 3	0.031	2.22		FAM105A	54491	family with sequence similarity 105, member A	0.0057	1.84
ATP2A2	488	ATPase, Ca++ transporting, cardiac muscle, slow twitch 2	0.0014	2.2		SLC20A1	6574	solute carrier family 20 (phosphate transporter), member 1	0.035	1.84
LRRC16A	55604	leucine rich repeat containing 16A	0.0272	2.11		VRK1	7443	vaccinia related kinase 1	0.022	1.83
TRERF1	55809	transcriptional regulating factor 1	0.005	2.01		PPM1A	5494	protein phosphatase, Mg2+/Mn2+ dependent, 1A	0.0414	1.82
TRPC1	7220	transient receptor potential cation channel, subfamily C, member 1	0.001	1.78		ASAP1	50807	ArfGAP with SH3 domain, ankyrin repeat and PH domain 1	0.0347	1.73
ETV1	2115	ets variant 1	0.0022	1.67		GINS1	9837	GINS complex subunit 1 (Psf1 homolog)	0.0424	1.72
ARHGEF28	64283	Rho guanine nucleotide exchange factor (GEF) 28	0.0146	1.5		RWDD4	201965	RWD domain containing 4	0.0103	1.62
PLK1S1	55857	polo-like kinase 1 substrate 1	0.0162	1.5		ATP11B	23200	ATPase, class VI, type 11B	0.0006	1.62
TGFA	7039	transforming growth factor, alpha	0.0003	1.42		XPO1	7514	exportin 1 (CRM1 homolog, yeast)	0.0437	1.6
RNF207	388591	ring finger protein 207	0.031	1.38		CEP97	79598	centrosomal protein 97kDa	0.0273	1.54
AGAP3	116988	ArfGAP with GTPase domain, ankyrin repeat and PH domain 3	0.0249	1.36		CNOT6	57472	CCR4-NOT transcription complex, subunit 6	0.0082	1.54
RALGPS2	55103	Ral GEF with PH domain and SH3 binding motif 2	0.0168	1.34		RBM47	54502	RNA binding motif protein 47	0.0067	1.54
PLEKHB1	58473	pleckstrin homology domain containing, family B (evectins) member 1	0.0072	1.31		LLGL1	3996	lethal giant larvae homolog 1 (Drosophila)	0.0279	1.46
ADORA1	134	adenosine A1 receptor	0.0083	1.31		GMPS	8833	guanine monphosphate synthetase	0.0446	1.46
TNR	7143	tenascin R	0.0275	1.29		MDFIC	29969	MyoD family inhibitor domain containing	0.0284	1.45
KIF16B	55614	kinesin family member 16B	0.041	1.28		PPHLN1	51535	periphilin 1	0.0332	1.44
CALM1	801	calmodulin 1 (phosphorylase kinase, delta)	0.0452	1.25		UBTD2	92181	ubiquitin domain containing 2	0.0387	1.4
SIN3B	23309	SIN3 transcription regulator homolog B (yeast)	0.0334	1.25		REEP4	80346	receptor accessory protein 4	0.0058	1.36
ZDHHC23	254887	zinc finger, DHHC-type containing 23	0.0385	1.23		RAB3GAP2	25782	RAB3 GTPase activating protein subunit 2 (non-catalytic)	0.0295	1.35
PITPNM2	57605	phosphatidylinositol transfer protein, membrane-associated 2	0.0206	1.22		MTAP	4507	methylthioadenosine phosphorylase	0.0417	1.32
ITGB4	3691	integrin, beta 4	0.007	-1.21		SERINC2	347735	serine incorporator 2	0.0389	1.32
ALDH1L1	10840	aldehyde dehydrogenase 1 family, member L1	0.009	-1.26		POLR2A	5430	polymerase (RNA) II (DNA directed) polypeptide A, 220kDa	0.0382	1.29
B9D1	27077	B9 protein domain 1	0.0498	-1.28		LRRFIP2	9209	leucine rich repeat (in FLII) interacting protein 2	0.0099	1.29
MAP7	9053	microtubule-associated protein 7	0.013	-1.29		LMAN1	3998	lectin, mannose-binding, 1	0.0236	1.26
MTUS2	23281	microtubule associated tumor suppressor candidate 2	0.0131	-1.3		KIF22	3835	kinesin family member 22	0.0483	1.22
NRSN2	80023	neurensin 2	0.046	-1.31		GDAP2	54834	ganglioside induced differentiation associated protein 2	0.0499	1.21
SORL1	6653	sortilin-related receptor, L(DLR class) A repeats containing	0.022	-1.38		PRKDC	5591	protein kinase, DNA-activated, catalytic polypeptide	0.0121	1.21
ITPA	3704	inosine triphosphatase (nucleoside triphosphate pyrophosphatase)	0.015	-1.4		SMC6	79677	structural maintenance of chromosomes 6	0.0289	-1.23
SULT1A1	6817	sulfotransferase family, cytosolic, 1A, phenol-preferring, member 1	0.03	-1.43		RARG	5916	retinoic acid receptor, gamma	0.0199	-1.23
ARL3	403	ADP-ribosylation factor-like 3	0.0288	-1.52		ENTPD1	953	ectonucleoside triphosphate diphosphohydrolase 1	0.0354	-1.23
KIFC2	90990	kinesin family member C2	0.0469	-1.54		GEMIN5	25929	gem (nuclear organelle) associated protein 5	0.0256	-1.26
PNKD	25953	paroxysmal nonkinesigenic dyskinesia	0.0035	-1.56		PLOD1	5351	procollagen-lysine, 2-oxoglutarate 5-dioxygenase 1	0.0071	-1.26
NCOA1	8648	nuclear receptor coactivator 1	0.0273	-1.56		ALDH18A1	5832	aldehyde dehydrogenase 18 family, member A1	0.0102	-1.26
NMB	4828	neuromedin B	0.0155	-1.57		LMNA	4000	lamin A/C	0.0082	-1.29
CXCL14	9547	chemokine (C-X-C motif) ligand 14	0.0141	-1.58		DNASE1L1	1774	deoxyribonuclease I-like 1	0.0179	-1.3
THRA	7067	thyroid hormone receptor, alpha	0.0201	-1.59		PDCD4	27250	programmed cell death 4 (neoplastic transformation inhibitor)	0.0176	-1.3
TNIK	23043	TRAF2 and NCK interacting kinase	0.037	-1.61		CHMP1B	57132	charged multivesicular body protein 1B	0.0144	-1.33
GPATCH4	54865	G patch domain containing 4	0.0014	-1.64		ASCC2	84164	activating signal cointegrator 1 complex subunit 2	0.0034	-1.35
NT5E	4907	5'-nucleotidase, ecto (CD73)	0.0067	-1.64		RBMS2	5939	RNA binding motif, single stranded interacting protein 2	0.002	-1.35
LRRC23	10233	leucine rich repeat containing 23	0.0228	-1.71		ITFG2	55846	integrin alpha FG-GAP repeat containing 2	0.028	-1.36
PDIA6	10130	protein disulfide isomerase family A, member 6	0.047	-1.73		GCFC2	6936	GC-rich sequence DNA-binding factor 2	0.0142	-1.37
GEMIN8	54960	gem (nuclear organelle) associated protein 8	0.0106	-1.77		MSI2	124540	musashi homolog 2 (Drosophila)	0.0233	-1.39
CALM3	808	calmodulin 3 (phosphorylase kinase, delta)	0.0202	-1.79		KLC4	89953	kinesin light chain 4	0.0195	-1.39
SRPK2	6733	SRSF protein kinase 2	0.0192	-1.8		FLNA	2316	filamin A, alpha	0.0335	-1.39
ATP6AP1	537	ATPase, H+ transporting, lysosomal accessory protein 1	0.0345	-1.82		TP53	7157	tumor protein p53	0.0326	-1.39
S100B	6285	S100 calcium binding protein B	0.0124	-1.85		WIPI1	55062	WD repeat domain, phosphoinositide interacting 1	0.0307	-1.4
VGLL4	9686	vestigial like 4 (Drosophila)	0.0316	-1.87		PUM2	23369	pumilio homolog 2 (Drosophila)	0.0202	-1.4
FAAH	2166	fatty acid amide hydrolase	0.0009	-1.93		NFKB1	4790	nuclear factor of kappa light polypeptide gene enhancer in B-cells 1	0.0247	-1.4
SNRPN	6638	small nuclear ribonucleoprotein polypeptide N	0.0397	-1.97		ARMC1	55156	armadillo repeat containing 1	0.0239	-1.41
SPARCL1	8404	SPARC-like 1 (hevin)	0.0014	-1.98		KIAA1429	25962	KIAA1429	0.0336	-1.41
ADD3	120	adducin 3 (gamma)	0.0381	-1.99		IPO5	3843	importin 5	0.008	-1.41
MAP4	4134	microtubule-associated protein 4	0.007	-2.05		SLC25A37	51312	solute carrier family 25 (mitochondrial iron transporter), member 37	0.0315	-1.44
PLA2G16	11145	phospholipase A2, group XVI	0.0035	-2.06		ANGPT2	285	angiopoietin 2	0.0158	-1.46
GABBR1	2550	gamma-aminobutyric acid (GABA) B receptor, 1	0.035	-2.12		TNIP2	79155	TNFAIP3 interacting protein 2	0.0423	-1.47
KIAA1737	85457	KIAA1737	0.0011	-2.16		SMC5	23137	structural maintenance of chromosomes 5	0.0453	-1.47
MINA	84864	MYC induced nuclear antigen	0.0285	-2.17		PARP4	143	poly (ADP-ribose) polymerase family, member 4	0.03	-1.47
NTRK2	4915	neurotrophic tyrosine kinase, receptor, type 2	0.0379	-2.19		TFDP2	7029	transcription factor Dp-2 (E2F dimerization partner 2)	0.0427	-1.47
ATP1A2	477	ATPase, Na+/K+ transporting, alpha 2 polypeptide	0.0094	-2.23		ZYX	7791	zyxin	0.0315	-1.48
NDUFB9	4715	NADH dehydrogenase (ubiquinone) 1 beta subcomplex, 9, 22kDa	0.0336	-2.3		PIH1D1	55011	PIH1 domain containing 1	0.0154	-1.49
ICA1	3382	islet cell autoantigen 1, 69kDa	0.0062	-2.31		COL4A1	1282	collagen, type IV, alpha 1	0.0275	-1.5
EGFR	1956	epidermal growth factor receptor	0.0298	-2.32		RYBP	23429	RING1 and YY1 binding protein	0.0299	-1.53
NDRG1	10397	N-myc downstream regulated 1	0.0151	-2.4		RRAS	6237	related RAS viral (r-ras) oncogene homolog	0.0419	-1.53
WSB1	26118	WD repeat and SOCS box containing 1	0.007	-2.45		RPS6KA1	6195	ribosomal protein S6 kinase, 90kDa, polypeptide 1	0.0254	-1.53
COPS7A	50813	COP9 constitutive photomorphogenic homolog subunit 7A (Arabidopsis)	0.0488	-2.47		GPR56	9289	G protein-coupled receptor 56	0.0375	-1.54
ITFG1	81533	integrin alpha FG-GAP repeat containing 1	0.0329	-2.53		SRSF4	6429	serine/arginine-rich splicing factor 4	0.0398	-1.54
SERINC1	57515	serine incorporator 1	0.0202	-2.53		PROCR	10544	protein C receptor, endothelial	0.012	-1.54
RBM5	10181	RNA binding motif protein 5	0.0181	-2.56		UBE2H	7328	ubiquitin-conjugating enzyme E2H	0.0174	-1.58
GALNTL4	374378	UDP-N-acetyl-alpha-D-galactosamine:polypeptide N-acetylgalactosaminyltransferase-like 4	0.0406	-2.75		UBE2T	29089	ubiquitin-conjugating enzyme E2T (putative)	0.0041	-1.58
PON2	5445	paraoxonase 2	0.0036	-2.82		ERG	2078	v-ets erythroblastosis virus E26 oncogene homolog (avian)	0.003	-1.59
SLC6A1	6529	solute carrier family 6 (neurotransmitter transporter, GABA), member 1	0.0107	-2.87		EMP2	2013	epithelial membrane protein 2	0.027	-1.59
CALY	50632	calcyon neuron-specific vesicular protein	0.0199	-2.93		TINF2	26277	TERF1 (TRF1)-interacting nuclear factor 2	0.0224	-1.61
ARPC2	10109	actin related protein 2/3 complex, subunit 2, 34kDa	0.0051	-2.99		TRMT10A	93587	tRNA methyltransferase 10 homolog A (S. cerevisiae)	0.0098	-1.63
MBP	4155	myelin basic protein	0.0177	-3.29		RNF40	9810	ring finger protein 40, E3 ubiquitin protein ligase	0.0384	-1.63
						PPP4R1	9989	protein phosphatase 4, regulatory subunit 1	0.006	-1.64
						SMAD1	4086	SMAD family member 1	0.0046	-1.64
						USO1	8615	USO1 vesicle docking protein homolog (yeast)	0.0111	-1.65
						SGPL1	8879	sphingosine-1-phosphate lyase 1	0.0292	-1.66
						CAD	790	carbamoyl-phosphate synthetase 2, aspartate transcarbamylase, and dihydroorotase	0.0173	-1.66
						CREB1	1385	cAMP responsive element binding protein 1	0.0352	-1.67
						PTBP1	5725	polypyrimidine tract binding protein 1	0.0492	-1.67
						XBP1	7494	X-box binding protein 1	0.0057	-1.71
						ASL	435	argininosuccinate lyase	0.0474	-1.72
						TTYH1	57348	tweety homolog 1 (Drosophila)	0.006	-1.72
						ZAK	51776	sterile alpha motif and leucine zipper containing kinase AZK	0.0286	-1.74
						FRMD5	84978	FERM domain containing 5	0.0233	-1.75
						PSIP1	11168	PC4 and SFRS1 interacting protein 1	0.035	-1.75
						CDKN3	1033	cyclin-dependent kinase inhibitor 3	0.0099	-1.76
						CXorf26	51260	chromosome X open reading frame 26	0.0408	-1.77
						SNX1	6642	sorting nexin 1	0.019	-1.78
						RHOBTB3	22836	Rho-related BTB domain containing 3	0.01	-1.78
						SYNCRIP	10492	synaptotagmin binding, cytoplasmic RNA interacting protein	0.0262	-1.79
						ERCC1	2067	excision repair cross-complementing rodent repair deficiency, complementation group 1 (includes overlapping antisense sequence)	0.0041	-1.81
						TSPO	706	translocator protein (18kDa)	0.0222	-1.81
						GMPPB	29925	GDP-mannose pyrophosphorylase B	0.0204	-1.82
						CXXC5	51523	CXXC finger protein 5	0.0369	-1.83
						RIF1	55183	RAP1 interacting factor homolog (yeast)	0.0233	-1.84
						EHD4	30844	EH-domain containing 4	0.0329	-1.84
						EDNRA	1909	endothelin receptor type A	0.0285	-1.84
						RLIM	51132	ring finger protein, LIM domain interacting	0.0385	-1.9
						XRCC5	7520	X-ray repair complementing defective repair in Chinese hamster cells 5 (double-strand-break rejoining)	0.0156	-1.92
						RBM4	5936	RNA binding motif protein 4	0.0366	-1.93
						KLF6	1316	Kruppel-like factor 6	0.0182	-1.93
						FXYD5	53827	FXYD domain containing ion transport regulator 5	0.0111	-1.97
						SLC3A2	6520	solute carrier family 3 (activators of dibasic and neutral amino acid transport), member 2	0.0119	-2
						LRRC41	10489	leucine rich repeat containing 41	0.03	-2.01
						FHL1	2273	four and a half LIM domains 1	0.0278	-2.02
						TGFB1I1	7041	transforming growth factor beta 1 induced transcript 1	0.0069	-2.02
						MLEC	9761	malectin	5.2e-05	-2.02
						KLF13	51621	Kruppel-like factor 13	0.0301	-2.03
						ABL1	25	c-abl oncogene 1, non-receptor tyrosine kinase	0.0241	-2.04
						PSME1	5720	proteasome (prosome, macropain) activator subunit 1 (PA28 alpha)	0.0021	-2.06
						RBMS1	5937	RNA binding motif, single stranded interacting protein 1	0.0265	-2.07
						LRRFIP1	9208	leucine rich repeat (in FLII) interacting protein 1	0.0288	-2.14
						ORMDL2	29095	ORM1-like 2 (S. cerevisiae)	0.0207	-2.15
						IQGAP1	8826	IQ motif containing GTPase activating protein 1	0.0162	-2.2
						LAMB2	3913	laminin, beta 2 (laminin S)	0.0156	-2.21
						HMG20B	10362	high mobility group 20B	0.0394	-2.25
						RAB34	83871	RAB34, member RAS oncogene family	0.0191	-2.28
						ECI2	10455	enoyl-CoA delta isomerase 2	0.0435	-2.28
						PABPC4	8761	poly(A) binding protein, cytoplasmic 4 (inducible form)	0.0052	-2.29
						BLOC1S6	26258	biogenesis of lysosomal organelles complex-1, subunit 6, pallidin	0.0347	-2.32
						PMEPA1	56937	prostate transmembrane protein, androgen induced 1	0.0071	-2.39
						PLAT	5327	plasminogen activator, tissue	0.0319	-2.39
						METAP2	10988	methionyl aminopeptidase 2	0.0386	-2.4
						H2AFX	3014	H2A histone family, member X	0.0499	-2.4
						HIPK2	28996	homeodomain interacting protein kinase 2	0.0095	-2.42
						UCK2	7371	uridine-cytidine kinase 2	0.0327	-2.42
						PAPOLA	10914	poly(A) polymerase alpha	0.0356	-2.43
						COL5A2	1290	collagen, type V, alpha 2	0.002	-2.49
						TAGLN2	8407	transgelin 2	0.0008	-2.51
						SNRPB	6628	small nuclear ribonucleoprotein polypeptides B and B1	0.008	-2.52
						CALD1	800	caldesmon 1	0.0202	-2.67
						CUEDC2	79004	CUE domain containing 2	0.0142	-2.71
						SULF2	55959	sulfatase 2	0.0071	-3.17
						ADAMTS1	9510	ADAM metallopeptidase with thrombospondin type 1 motif, 1	0.0459	-3.2
						DDX39A	10212	DEAD (Asp-Glu-Ala-Asp) box polypeptide 39A	0.0459	-3.48
						TGM2	7052	transglutaminase 2 (C polypeptide, protein-glutamine-gamma-glutamyltransferase)	0.0051	-3.49
						HDLBP	3069	high density lipoprotein binding protein	0.0335	-3.59
						VWF	7450	von Willebrand factor	0.0128	-4.23
						VIM	7431	vimentin	0.0099	-6.39
