# Supplementary material for: Transcriptomic immaturity inducible by neural hyperexcitation is shared by multiple neuropsychiatric disorders
Source: Commun Biol. 2019 Jan 22;2:32. doi: 10.1038/s42003-018-0277-2 (PMC6342824; doi:10.1038/s42003-018-0277-2)
Supplement: Supplementary file 6 — Supplementary Data 4 [file 42003_2018_277_MOESM6_ESM.xlsx]

## Sheet: ALZ_Bioset 1
GSE42492	Bioset 1: Induced pluripotent stem cell-derived neurons in culture - sporadic Alzheimer's disease _vs_ healthy (Study: Induced pluripotent stem cell-derived neurons from a sporadic Alzheimer's disease donor)
hiM genes						hiI genes
Gene	EntrezGene ID	Gene Description	p-value	fold change		Gene	EntrezGene ID	Gene Description	p-value	fold change
TGFB2	7042	transforming growth factor, beta 2	0.0285	13		TNPO1	3842	transportin 1	0.0006	26.6
IGFBP5	3488	insulin-like growth factor binding protein 5	0.0098	9.82		NUP155	9631	nucleoporin 155kDa	0.0018	20.2
AKAP7	9465	A kinase (PRKA) anchor protein 7	0.0016	7.95		BGN	633	biglycan	0.0256	19.7
NCALD	83988	neurocalcin delta	0.0011	6.95		KLF10	7071	Kruppel-like factor 10	0.0002	14.1
DZIP1	22873	DAZ interacting protein 1	0.0132	6.86		EZH2	2146	enhancer of zeste homolog 2 (Drosophila)	0.0375	13
ADD3	120	adducin 3 (gamma)	0.0185	6.64		MDM2	4193	Mdm2, p53 E3 ubiquitin protein ligase homolog (mouse)	0.0009	9.44
PCDH20	64881	protocadherin 20	0.0021	5.25		RBPJ	3516	recombination signal binding protein for immunoglobulin kappa J region	0.0319	8.51
GDAP1	54332	ganglioside induced differentiation associated protein 1	0.0429	4.53		ITGB1	3688	integrin, beta 1 (fibronectin receptor, beta polypeptide, antigen CD29 includes MDF2, MSK12)	0.0005	7.66
TRIL	9865	TLR4 interactor with leucine-rich repeats	0.0196	4.49		PDLIM5	10611	PDZ and LIM domain 5	0.0039	7.36
SNCA	6622	synuclein, alpha (non A4 component of amyloid precursor)	0.0022	4.28		TSPO	706	translocator protein (18kDa)	0.0145	6.98
PIK3IP1	113791	phosphoinositide-3-kinase interacting protein 1	0.0012	3.75		CCL2	6347	chemokine (C-C motif) ligand 2	0.0337	6.85
DOCK10	55619	dedicator of cytokinesis 10	0.0051	3.63		IPO7	10527	importin 7	0.017	6.83
ALDOC	230	aldolase C, fructose-bisphosphate	0.0026	3.21		GCNT2	2651	glucosaminyl (N-acetyl) transferase 2, I-branching enzyme (I blood group)	0.0051	6.6
KCNN2	3781	potassium intermediate/small conductance calcium-activated channel, subfamily N, member 2	0.031	3.18		MDFIC	29969	MyoD family inhibitor domain containing	0.0086	6.52
ARL3	403	ADP-ribosylation factor-like 3	0.0002	3.01		PLOD2	5352	procollagen-lysine, 2-oxoglutarate 5-dioxygenase 2	0.0093	5.93
TNIK	23043	TRAF2 and NCK interacting kinase	0.0453	2.98		DDX17	10521	DEAD (Asp-Glu-Ala-Asp) box helicase 17	0.0015	5.21
RUNX1T1	862	runt-related transcription factor 1; translocated to, 1 (cyclin D-related)	0.0137	2.93		MCL1	4170	myeloid cell leukemia sequence 1 (BCL2-related)	0.0112	4.98
SETD3	84193	SET domain containing 3	0.0155	2.9		CDCA7	83879	cell division cycle associated 7	0.0143	4.92
KCNIP2	30819	Kv channel interacting protein 2	0.0181	2.75		LMAN1	3998	lectin, mannose-binding, 1	0.0003	4.87
ASAH1	427	N-acylsphingosine amidohydrolase (acid ceramidase) 1	0.0092	2.63		NUF2	83540	NUF2, NDC80 kinetochore complex component, homolog (S. cerevisiae)	0.0033	4.75
ITSN2	50618	intersectin 2	0.0349	2.56		RPS6KA3	6197	ribosomal protein S6 kinase, 90kDa, polypeptide 3	0.0126	4.43
NCAM1	4684	neural cell adhesion molecule 1	0.006	2.55		CTSC	1075	cathepsin C	0.0228	4.3
GRIA4	2893	glutamate receptor, ionotropic, AMPA 4	0.047	2.54		KIAA1429	25962	KIAA1429	0.0056	4.25
TRIM14	9830	tripartite motif containing 14	0.0014	2.32		PPM1A	5494	protein phosphatase, Mg2+/Mn2+ dependent, 1A	0.0202	4.19
SCN2A	6326	sodium channel, voltage-gated, type II, alpha subunit	0.0043	2.24		FRMD6	122786	FERM domain containing 6	0.0045	4.05
RNF19A	25897	ring finger protein 19A, E3 ubiquitin protein ligase	0.0079	2.2		LPAR6	10161	lysophosphatidic acid receptor 6	0.0057	4
PON2	5445	paraoxonase 2	0.0423	2.18		KIF5B	3799	kinesin family member 5B	0.0133	3.95
CXCL14	9547	chemokine (C-X-C motif) ligand 14	0.0396	2.16		TES	26136	testis derived transcript (3 LIM domains)	0.005	3.94
RALGPS2	55103	Ral GEF with PH domain and SH3 binding motif 2	0.0041	2.15		LIMS1	3987	LIM and senescent cell antigen-like domains 1	0.0224	3.92
TRERF1	55809	transcriptional regulating factor 1	0.0297	2.12		BCL10	8915	B-cell CLL/lymphoma 10	0.006	3.81
GBE1	2632	glucan (1,4-alpha-), branching enzyme 1	0.0081	2.07		SHC1	6464	SHC (Src homology 2 domain containing) transforming protein 1	0.013	3.76
SNRPN	6638	small nuclear ribonucleoprotein polypeptide N	0.0118	2.05		PHF17	79960	PHD finger protein 17	0.0491	3.67
KIFAP3	22920	kinesin-associated protein 3	0.0069	2.01		ZNF521	25925	zinc finger protein 521	0.0161	3.57
ACAT1	38	acetyl-CoA acetyltransferase 1	0.0163	2		STT3B	201595	STT3, subunit of the oligosaccharyltransferase complex, homolog B (S. cerevisiae)	0.0121	3.54
NMRK1	54981	nicotinamide riboside kinase 1	0.0014	1.99		LBH	81606	limb bud and heart development homolog (mouse)	0.0021	3.54
SYT6	148281	synaptotagmin VI	0.0143	1.98		CAPRIN1	4076	cell cycle associated protein 1	0.002	3.42
SH3BGR	6450	SH3 domain binding glutamic acid-rich protein	0.0095	1.96		RRAS	6237	related RAS viral (r-ras) oncogene homolog	0.014	3.39
MATK	4145	megakaryocyte-associated tyrosine kinase	0.0499	1.93		SLC7A8	23428	solute carrier family 7 (amino acid transporter light chain, L system), member 8	0.0459	3.35
CRYZL1	9946	crystallin, zeta (quinone reductase)-like 1	0.0046	1.93		ENTPD1	953	ectonucleoside triphosphate diphosphohydrolase 1	0.0027	3.3
PAMR1	25891	peptidase domain containing associated with muscle regeneration 1	0.0456	1.89		DNASE1L1	1774	deoxyribonuclease I-like 1	0.0269	3.23
B3GALNT1	8706	beta-1,3-N-acetylgalactosaminyltransferase 1 (globoside blood group)	0.0387	1.86		TINF2	26277	TERF1 (TRF1)-interacting nuclear factor 2	0.0066	3.21
NELL1	4745	NEL-like 1 (chicken)	0.0302	1.84		ELK3	2004	ELK3, ETS-domain protein (SRF accessory protein 2)	0.0023	3.2
CLASP2	23122	cytoplasmic linker associated protein 2	0.0036	1.83		YME1L1	10730	YME1-like 1 (S. cerevisiae)	0.0047	3.15
FILIP1	27145	filamin A interacting protein 1	0.039	1.82		2018-09-10	151011	septin 10	0.0006	3.01
CARTPT	9607	CART prepropeptide	0.0184	1.8		ZFP36L2	678	zinc finger protein 36, C3H type-like 2	0.0191	2.97
SLC35F2	54733	solute carrier family 35, member F2	0.0477	1.79		CDKN1A	1026	cyclin-dependent kinase inhibitor 1A (p21, Cip1)	0.03	2.97
PRNP	5621	prion protein	0.044	1.79		MAD2L1BP	9587	MAD2L1 binding protein	0.0481	2.96
LGALS8	3964	lectin, galactoside-binding, soluble, 8	0.0205	1.76		C3orf38	285237	chromosome 3 open reading frame 38	0.0166	2.94
NDUFA12	55967	NADH dehydrogenase (ubiquinone) 1 alpha subcomplex, 12	0.0142	1.74		ARID4B	51742	AT rich interactive domain 4B (RBP1-like)	7.7e-05	2.89
PDIA6	10130	protein disulfide isomerase family A, member 6	0.0421	1.73		UBTD2	92181	ubiquitin domain containing 2	0.0004	2.86
BEND6	221336	BEN domain containing 6	0.0398	1.72		PRSS23	11098	protease, serine, 23	0.0297	2.85
ATP1B1	481	ATPase, Na+/K+ transporting, beta 1 polypeptide	0.0069	1.71		VWF	7450	von Willebrand factor	0.0021	2.83
FXYD6	53826	FXYD domain containing ion transport regulator 6	0.011	1.69		WDR41	55255	WD repeat domain 41	0.0061	2.65
EFNB3	1949	ephrin-B3	0.0266	1.65		UBE2G1	7326	ubiquitin-conjugating enzyme E2G 1	0.0125	2.65
CALM3	808	calmodulin 3 (phosphorylase kinase, delta)	0.0031	1.59		VIM	7431	vimentin	0.0044	2.65
AGAP3	116988	ArfGAP with GTPase domain, ankyrin repeat and PH domain 3	0.0374	1.58		PCBP4	57060	poly(rC) binding protein 4	0.0093	2.63
CPNE8	144402	copine VIII	0.034	1.55		ERCC1	2067	excision repair cross-complementing rodent repair deficiency, complementation group 1 (includes overlapping antisense sequence)	0.0192	2.6
MTSS1	9788	metastasis suppressor 1	0.0454	1.53		ARL6IP5	10550	ADP-ribosylation-like factor 6 interacting protein 5	0.0049	2.57
NCOA1	8648	nuclear receptor coactivator 1	0.045	1.53		CTPS2	56474	CTP synthase 2	0.0004	2.53
NKIRAS1	28512	NFKB inhibitor interacting Ras-like 1	0.0378	1.52		KIF23	9493	kinesin family member 23	0.0445	2.51
SHANK2	22941	SH3 and multiple ankyrin repeat domains 2	0.0068	1.51		PDCL	5082	phosducin-like	0.0106	2.5
MBP	4155	myelin basic protein	0.0382	1.47		MDM1	56890	Mdm1 nuclear protein homolog (mouse)	0.0132	2.33
LYRM5	144363	LYR motif containing 5	0.0322	1.46		PARD6B	84612	par-6 partitioning defective 6 homolog beta (C. elegans)	0.0105	2.3
TEX2	55852	testis expressed 2	0.0125	1.42		NSMCE2	286053	non-SMC element 2, MMS21 homolog (S. cerevisiae)	0.03	2.26
ENOPH1	58478	enolase-phosphatase 1	0.0384	1.4		RBMS1	5937	RNA binding motif, single stranded interacting protein 1	0.0007	2.24
TRPC1	7220	transient receptor potential cation channel, subfamily C, member 1	0.0119	1.38		UBE2D3	7323	ubiquitin-conjugating enzyme E2D 3	0.0009	2.23
ANKDD1A	348094	ankyrin repeat and death domain containing 1A	0.0324	1.36		TIMP1	7076	TIMP metallopeptidase inhibitor 1	0.0023	2.22
SLC25A23	79085	solute carrier family 25 (mitochondrial carrier; phosphate carrier), member 23	0.0065	1.34		RYBP	23429	RING1 and YY1 binding protein	0.0414	2.2
CHN1	1123	chimerin (chimaerin) 1	0.022	1.34		SOX11	6664	SRY (sex determining region Y)-box 11	0.0007	2.17
MGST3	4259	microsomal glutathione S-transferase 3	0.0102	1.3		PLAT	5327	plasminogen activator, tissue	0.039	2.14
DCLK1	9201	doublecortin-like kinase 1	0.0421	1.29		TWSG1	57045	twisted gastrulation homolog 1 (Drosophila)	0.0092	2.14
DBI	1622	diazepam binding inhibitor (GABA receptor modulator, acyl-CoA binding protein)	0.009	1.29		RIOK3	8780	RIO kinase 3 (yeast)	0.0091	2.13
CNDP2	55748	CNDP dipeptidase 2 (metallopeptidase M20 family)	0.0134	1.27		GLCCI1	113263	glucocorticoid induced transcript 1	0.0163	2.11
WDSUB1	151525	WD repeat, sterile alpha motif and U-box domain containing 1	0.0102	-1.23		ARHGAP11A	9824	Rho GTPase activating protein 11A	0.0276	2.09
FXYD7	53822	FXYD domain containing ion transport regulator 7	0.0139	-1.28		MAP2K3	5606	mitogen-activated protein kinase kinase 3	0.0425	2.07
ITPA	3704	inosine triphosphatase (nucleoside triphosphate pyrophosphatase)	0.0328	-1.29		COL5A2	1290	collagen, type V, alpha 2	0.0042	2.06
RRAGB	10325	Ras-related GTP binding B	0.0068	-1.38		CDK1	983	cyclin-dependent kinase 1	0.048	2.05
EIF4E3	317649	eukaryotic translation initiation factor 4E family member 3	0.0339	-1.38		ECI2	10455	enoyl-CoA delta isomerase 2	0.0346	2.04
ATP2A2	488	ATPase, Ca++ transporting, cardiac muscle, slow twitch 2	0.0018	-1.39		UBE2H	7328	ubiquitin-conjugating enzyme E2H	0.0044	2.03
NR3C2	4306	nuclear receptor subfamily 3, group C, member 2	0.049	-1.42		EAPP	55837	E2F-associated phosphoprotein	0.036	2.03
GNAL	2774	guanine nucleotide binding protein (G protein), alpha activating activity polypeptide, olfactory type	0.0311	-1.45		HSF2	3298	heat shock transcription factor 2	0.0073	2.02
FGF13	2258	fibroblast growth factor 13	0.0493	-1.47		EDNRA	1909	endothelin receptor type A	0.0128	2.02
CLMP	79827	CXADR-like membrane protein	0.0319	-1.47		AXL	558	AXL receptor tyrosine kinase	0.0069	2.01
B9D1	27077	B9 protein domain 1	0.0061	-1.47		DYRK3	8444	dual-specificity tyrosine-(Y)-phosphorylation regulated kinase 3	0.0491	2
ATP1A1	476	ATPase, Na+/K+ transporting, alpha 1 polypeptide	0.0016	-1.52		E2F5	1875	E2F transcription factor 5, p130-binding	0.0023	1.99
DSEL	92126	dermatan sulfate epimerase-like	0.0252	-1.53		TOR1AIP2	163590	torsin A interacting protein 2	0.0132	1.97
SULT1A1	6817	sulfotransferase family, cytosolic, 1A, phenol-preferring, member 1	0.0304	-1.56		ASCC3	10973	activating signal cointegrator 1 complex subunit 3	0.0037	1.93
GPM6B	2824	glycoprotein M6B	0.0156	-1.56		MAMDC2	256691	MAM domain containing 2	0.0103	1.91
MYCBP2	23077	MYC binding protein 2, E3 ubiquitin protein ligase	0.0139	-1.6		PBX3	5090	pre-B-cell leukemia homeobox 3	0.0025	1.91
TUBB2A	7280	tubulin, beta 2A class IIa	0.0157	-1.61		STK38L	23012	serine/threonine kinase 38 like	1.2e-05	1.86
SEMA4D	10507	sema domain, immunoglobulin domain (Ig), transmembrane domain (TM) and short cytoplasmic domain, (semaphorin) 4D	0.0375	-1.65		CBLL1	79872	Cbl proto-oncogene, E3 ubiquitin protein ligase-like 1	0.0111	1.84
SSTR2	6752	somatostatin receptor 2	0.0284	-1.68		CBFB	865	core-binding factor, beta subunit	0.0021	1.84
LMO7	4008	LIM domain 7	0.0214	-1.68		EMP3	2014	epithelial membrane protein 3	0.0143	1.83
NAAA	27163	N-acylethanolamine acid amidase	0.0361	-1.69		COPZ1	22818	coatomer protein complex, subunit zeta 1	7.5e-05	1.78
BEX1	55859	brain expressed, X-linked 1	0.0495	-1.72		CEP85	64793	centrosomal protein 85kDa	0.0168	1.78
DAPK1	1612	death-associated protein kinase 1	0.0332	-1.75		RHOBTB3	22836	Rho-related BTB domain containing 3	0.0444	1.77
GSTM1	2944	glutathione S-transferase mu 1	0.0015	-1.76		ELMOD2	255520	ELMO/CED-12 domain containing 2	0.0001	1.77
JPH3	57338	junctophilin 3	0.0242	-1.76		SLC39A6	25800	solute carrier family 39 (zinc transporter), member 6	0.0054	1.74
FRA10AC1	118924	fragile site, folic acid type, rare, fra(10)(q23.3) or fra(10)(q24.2) candidate 1	0.0316	-1.76		CDT1	81620	chromatin licensing and DNA replication factor 1	0.004	1.74
CSAD	51380	cysteine sulfinic acid decarboxylase	0.007	-1.8		2018-09-09	10801	septin 9	0.0013	1.74
ATP2B3	492	ATPase, Ca++ transporting, plasma membrane 3	0.0077	-1.83		CGGBP1	8545	CGG triplet repeat binding protein 1	0.0094	1.73
LRRC23	10233	leucine rich repeat containing 23	0.0143	-1.84		SCARB2	950	scavenger receptor class B, member 2	9.6e-05	1.73
CLSTN1	22883	calsyntenin 1	0.009	-1.84		VEZF1	7716	vascular endothelial zinc finger 1	0.0152	1.73
SLC9A6	10479	solute carrier family 9, subfamily A (NHE6, cation proton antiporter 6), member 6	0.0088	-1.86		RBM4	5936	RNA binding motif protein 4	0.0263	1.72
APOE	348	apolipoprotein E	0.0198	-1.91		MAPK6	5597	mitogen-activated protein kinase 6	0.0034	1.72
GAS7	8522	growth arrest-specific 7	0.0285	-1.95		CHMP1B	57132	charged multivesicular body protein 1B	0.008	1.71
ABCA2	20	ATP-binding cassette, sub-family A (ABC1), member 2	0.0002	-1.97		MAPKAPK3	7867	mitogen-activated protein kinase-activated protein kinase 3	0.0067	1.7
FKTN	2218	fukutin	0.0275	-1.99		FKBP5	2289	FK506 binding protein 5	0.0307	1.7
RSPH10B	222967	radial spoke head 10 homolog B (Chlamydomonas)	0.006	-2.01		ASF1A	25842	ASF1 anti-silencing function 1 homolog A (S. cerevisiae)	0.003	1.69
LPPR4	9890	lipid phosphate phosphatase-related protein type 4	0.0003	-2.05		TMEM170A	124491	transmembrane protein 170A	0.0212	1.69
RASA3	22821	RAS p21 protein activator 3	0.0008	-2.12		CENPK	64105	centromere protein K	0.0075	1.69
DLK2	65989	delta-like 2 homolog (Drosophila)	0.0096	-2.2		MAPKAP1	79109	mitogen-activated protein kinase associated protein 1	0.0261	1.67
DPF1	8193	D4, zinc and double PHD fingers family 1	0.0085	-2.27		BUB3	9184	budding uninhibited by benzimidazoles 3 homolog (yeast)	0.0015	1.67
CALY	50632	calcyon neuron-specific vesicular protein	0.0197	-2.28		FAM53C	51307	family with sequence similarity 53, member C	0.0332	1.65
IQCA1	79781	IQ motif containing with AAA domain 1	0.0006	-2.28		CUEDC2	79004	CUE domain containing 2	0.0013	1.64
SLC22A3	6581	solute carrier family 22 (extraneuronal monoamine transporter), member 3	0.0037	-2.29		FEN1	2237	flap structure-specific endonuclease 1	0.0075	1.57
IDUA	3425	iduronidase, alpha-L-	0.0092	-2.3		FAF2	23197	Fas associated factor family member 2	0.0026	1.53
ABHD12	26090	abhydrolase domain containing 12	0.0032	-2.34		NSMCE4A	54780	non-SMC element 4 homolog A (S. cerevisiae)	0.0005	1.53
TACC2	10579	transforming, acidic coiled-coil containing protein 2	0.001	-2.38		ALDH18A1	5832	aldehyde dehydrogenase 18 family, member A1	0.0071	1.53
PAQR6	79957	progestin and adipoQ receptor family member VI	0.0144	-2.42		CDKN3	1033	cyclin-dependent kinase inhibitor 3	0.0277	1.53
LARP6	55323	La ribonucleoprotein domain family, member 6	0.0223	-2.42		ELAVL1	1994	ELAV (embryonic lethal, abnormal vision, Drosophila)-like 1 (Hu antigen R)	0.0113	1.52
NPHP1	4867	nephronophthisis 1 (juvenile)	0.0477	-2.45		TMEM14C	51522	transmembrane protein 14C	0.0106	1.5
ADAM11	4185	ADAM metallopeptidase domain 11	0.0055	-2.48		POLB	5423	polymerase (DNA directed), beta	0.0017	1.48
PPP1R26	9858	protein phosphatase 1, regulatory subunit 26	0.0026	-2.49		TYMS	7298	thymidylate synthetase	0.0013	1.48
SFXN5	94097	sideroflexin 5	0.0011	-2.53		XRCC5	7520	X-ray repair complementing defective repair in Chinese hamster cells 5 (double-strand-break rejoining)	0.0344	1.47
ITGB4	3691	integrin, beta 4	0.0303	-2.57		EPRS	2058	glutamyl-prolyl-tRNA synthetase	0.0012	1.46
ACOT4	122970	acyl-CoA thioesterase 4	0.0008	-2.6		C14orf93	60686	chromosome 14 open reading frame 93	0.039	1.46
ROGDI	79641	rogdi homolog (Drosophila)	0.0024	-2.65		FZD3	7976	frizzled family receptor 3	0.0444	1.45
CNR1	1268	cannabinoid receptor 1 (brain)	0.0088	-2.68		KATNAL1	84056	katanin p60 subunit A-like 1	0.0004	1.44
GABBR1	2550	gamma-aminobutyric acid (GABA) B receptor, 1	0.0003	-2.7		NEDD9	4739	neural precursor cell expressed, developmentally down-regulated 9	0.01	1.43
SLC4A3	6508	solute carrier family 4, anion exchanger, member 3	0.0037	-2.72		SMAD4	4089	SMAD family member 4	0.0096	1.42
PITPNM1	9600	phosphatidylinositol transfer protein, membrane-associated 1	0.0052	-2.78		KDM1A	23028	lysine (K)-specific demethylase 1A	0.0078	1.42
GRINA	2907	glutamate receptor, ionotropic, N-methyl D-aspartate-associated protein 1 (glutamate binding)	0.0014	-3.22		USO1	8615	USO1 vesicle docking protein homolog (yeast)	0.001	1.42
ANKRD13D	338692	ankyrin repeat domain 13 family, member D	0.0385	-3.24		SRSF4	6429	serine/arginine-rich splicing factor 4	0.0383	1.42
RAP1GAP2	23108	RAP1 GTPase activating protein 2	0.004	-3.39		SPDL1	54908	spindle apparatus coiled-coil protein 1	0.0179	1.42
SCAF1	58506	SR-related CTD-associated factor 1	0.0054	-3.55		FBXO21	23014	F-box protein 21	0.0156	1.4
ECE2	9718	endothelin converting enzyme 2	0.0483	-3.56		IWS1	55677	IWS1 homolog (S. cerevisiae)	0.0172	1.4
GRM4	2914	glutamate receptor, metabotropic 4	0.0096	-3.62		ZFR	51663	zinc finger RNA binding protein	0.0082	1.39
SIN3B	23309	SIN3 transcription regulator homolog B (yeast)	0.0017	-4.08		HILPDA	29923	hypoxia inducible lipid droplet-associated	0.0041	1.39
PKIB	5570	protein kinase (cAMP-dependent, catalytic) inhibitor beta	0.0145	-4.15		BRIX1	55299	BRX1, biogenesis of ribosomes, homolog (S. cerevisiae)	0.0397	1.38
DNAH2	146754	dynein, axonemal, heavy chain 2	0.038	-4.44		XBP1	7494	X-box binding protein 1	0.0152	1.36
ICAM5	7087	intercellular adhesion molecule 5, telencephalin	0.0033	-5		RBX1	9978	ring-box 1, E3 ubiquitin protein ligase	0.0238	1.34
ACSL1	2180	acyl-CoA synthetase long-chain family member 1	0.0332	-5.71		SLC7A6	9057	solute carrier family 7 (amino acid transporter light chain, y+L system), member 6	0.0249	1.34
MMP24	10893	matrix metallopeptidase 24 (membrane-inserted)	0.0477	-7.15		ALKBH5	54890	alkB, alkylation repair homolog 5 (E. coli)	0.0101	1.33
PKD1	5310	polycystic kidney disease 1 (autosomal dominant)	0.0096	-7.49		C2orf29	55571	chromosome 2 open reading frame 29	5.2e-05	1.32
SCN3B	55800	sodium channel, voltage-gated, type III, beta subunit	0.0075	-13.5		L3MBTL3	84456	l(3)mbt-like 3 (Drosophila)	0.021	1.29
SCN8A	6334	sodium channel, voltage gated, type VIII, alpha subunit	1.8e-05	-14.1		ZW10	9183	ZW10, kinetochore associated, homolog (Drosophila)	0.0331	1.29
APC2	10297	adenomatosis polyposis coli 2	0.0476	-18		CPNE3	8895	copine III	0.0093	1.27
CAMK2B	816	calcium/calmodulin-dependent protein kinase II beta	0.0002	-23.2		MRPL51	51258	mitochondrial ribosomal protein L51	0.0392	1.26
CPLX2	10814	complexin 2	0.0015	-25.5		EXOC5	10640	exocyst complex component 5	0.0202	1.24
KALRN	8997	kalirin, RhoGEF kinase	0.0003	-30		ORC3	23595	origin recognition complex, subunit 3	0.0109	1.24
TMCC3	57458	transmembrane and coiled-coil domain family 3	0.0001	-30.6		MCM7	4176	minichromosome maintenance complex component 7	0.0169	1.24
BID	637	BH3 interacting domain death agonist	0.0002	-32.1		TTC9C	283237	tetratricopeptide repeat domain 9C	0.0074	1.21
SEMA6B	10501	sema domain, transmembrane domain (TM), and cytoplasmic domain, (semaphorin) 6B	0.0014	-34.3		PDS5A	23244	PDS5, regulator of cohesion maintenance, homolog A (S. cerevisiae)	0.0402	-1.21
KCNH4	23415	potassium voltage-gated channel, subfamily H (eag-related), member 4	1.7e-05	-35.1		PAN3	255967	PAN3 poly(A) specific ribonuclease subunit homolog (S. cerevisiae)	0.0287	-1.24
HPCA	3208	hippocalcin	3.7e-05	-37.6		URB2	9816	URB2 ribosome biogenesis 2 homolog (S. cerevisiae)	0.0119	-1.26
SLC32A1	140679	solute carrier family 32 (GABA vesicular transporter), member 1	0.0003	-48.7		NEU1	4758	sialidase 1 (lysosomal sialidase)	0.0197	-1.3
FAM134B	54463	family with sequence similarity 134, member B	2.9e-05	-74.2		PCNA	5111	proliferating cell nuclear antigen	0.0122	-1.3
CAMTA2	23125	calmodulin binding transcription activator 2	0.0039	-117		PSME4	23198	proteasome (prosome, macropain) activator subunit 4	0.0178	-1.33
CPLX1	10815	complexin 1	1.4e-05	-182		SDPR	8436	serum deprivation response	0.0189	-1.34
						MCM2	4171	minichromosome maintenance complex component 2	0.0283	-1.34
						RBM15B	29890	RNA binding motif protein 15B	0.0218	-1.35
						AAAS	8086	achalasia, adrenocortical insufficiency, alacrimia	0.014	-1.37
						MAD2L2	10459	MAD2 mitotic arrest deficient-like 2 (yeast)	0.0265	-1.4
						ALDH16A1	126133	aldehyde dehydrogenase 16 family, member A1	0.0127	-1.42
						CUX1	1523	cut-like homeobox 1	0.0031	-1.44
						VAMP5	10791	vesicle-associated membrane protein 5 (myobrevin)	0.0143	-1.47
						UTP15	84135	UTP15, U3 small nucleolar ribonucleoprotein, homolog (S. cerevisiae)	0.0076	-1.49
						BLM	641	Bloom syndrome, RecQ helicase-like	0.0034	-1.51
						SERPING1	710	serpin peptidase inhibitor, clade G (C1 inhibitor), member 1	0.0291	-1.53
						FXYD5	53827	FXYD domain containing ion transport regulator 5	0.0047	-1.56
						PPP4R1	9989	protein phosphatase 4, regulatory subunit 1	0.0015	-1.56
						INPP5A	3632	inositol polyphosphate-5-phosphatase, 40kDa	0.0003	-1.6
						GMFG	9535	glia maturation factor, gamma	0.0315	-1.62
						TAF6L	10629	TAF6-like RNA polymerase II, p300/CBP-associated factor (PCAF)-associated factor, 65kDa	0.0158	-1.64
						BZW1	9689	basic leucine zipper and W2 domains 1	0.022	-1.64
						DHX38	9785	DEAH (Asp-Glu-Ala-His) box polypeptide 38	0.007	-1.66
						ZFAND3	60685	zinc finger, AN1-type domain 3	0.0067	-1.67
						TNIP2	79155	TNFAIP3 interacting protein 2	0.001	-1.68
						SLC39A14	23516	solute carrier family 39 (zinc transporter), member 14	0.0436	-1.68
						UNC45A	55898	unc-45 homolog A (C. elegans)	0.0017	-1.7
						ANGPTL4	51129	angiopoietin-like 4	0.009	-1.71
						CHST10	9486	carbohydrate sulfotransferase 10	0.0288	-1.71
						MTFP1	51537	mitochondrial fission process 1	0.0007	-1.72
						FHL1	2273	four and a half LIM domains 1	0.0231	-1.73
						NSMCE1	197370	non-SMC element 1 homolog (S. cerevisiae)	0.0014	-1.73
						SDC4	6385	syndecan 4	0.0452	-1.74
						PKM	5315	pyruvate kinase, muscle	0.0022	-1.75
						MCM5	4174	minichromosome maintenance complex component 5	0.0067	-1.75
						DDX39A	10212	DEAD (Asp-Glu-Ala-Asp) box polypeptide 39A	0.001	-1.8
						ZNF423	23090	zinc finger protein 423	0.0123	-1.84
						SHB	6461	Src homology 2 domain containing adaptor protein B	0.0494	-1.87
						GTPBP2	54676	GTP binding protein 2	0.0102	-1.89
						FHOD1	29109	formin homology 2 domain containing 1	1.5e-05	-1.9
						CRB3	92359	crumbs homolog 3 (Drosophila)	0.0422	-1.94
						PRPF4B	8899	PRP4 pre-mRNA processing factor 4 homolog B (yeast)	0.0115	-1.95
						ACTN4	81	actinin, alpha 4	0.0141	-1.96
						PRKD2	25865	protein kinase D2	0.0002	-1.97
						DRG2	1819	developmentally regulated GTP binding protein 2	0.003	-1.99
						RBMS2	5939	RNA binding motif, single stranded interacting protein 2	0.0049	-2.03
						INIP	58493	INTS3 and NABP interacting protein	0.0133	-2.05
						FAM211A	388341	family with sequence similarity 211, member A	0.0249	-2.06
						FOXO4	4303	forkhead box O4	0.0111	-2.07
						TMEM129	92305	transmembrane protein 129	0.0063	-2.09
						RARG	5916	retinoic acid receptor, gamma	0.0062	-2.11
						SLC1A5	6510	solute carrier family 1 (neutral amino acid transporter), member 5	0.0022	-2.15
						NUP214	8021	nucleoporin 214kDa	0.0023	-2.16
						NES	10763	nestin	0.0057	-2.17
						RNF114	55905	ring finger protein 114	0.0018	-2.29
						CREB1	1385	cAMP responsive element binding protein 1	0.0057	-2.29
						PIDD	55367	p53-induced death domain protein	0.0343	-2.33
						TACC3	10460	transforming, acidic coiled-coil containing protein 3	0.0087	-2.33
						NFKBIB	4793	nuclear factor of kappa light polypeptide gene enhancer in B-cells inhibitor, beta	0.0009	-2.34
						USP28	57646	ubiquitin specific peptidase 28	0.0044	-2.38
						SLC7A3	84889	solute carrier family 7 (cationic amino acid transporter, y+ system), member 3	0.0094	-2.39
						CPSF3L	54973	cleavage and polyadenylation specific factor 3-like	0.0191	-2.41
						CAD	790	carbamoyl-phosphate synthetase 2, aspartate transcarbamylase, and dihydroorotase	0.0013	-2.41
						DAPK3	1613	death-associated protein kinase 3	0.0088	-2.43
						RNF40	9810	ring finger protein 40, E3 ubiquitin protein ligase	5e-05	-2.45
						REEP4	80346	receptor accessory protein 4	0.0152	-2.46
						FBXO10	26267	F-box protein 10	0.001	-2.5
						CDKN2AIPNL	91368	CDKN2A interacting protein N-terminal like	0.0413	-2.55
						PLIN2	123	perilipin 2	0.001	-2.59
						LRRFIP1	9208	leucine rich repeat (in FLII) interacting protein 1	0.0026	-2.61
						FGFRL1	53834	fibroblast growth factor receptor-like 1	0.0102	-2.75
						ALAS2	212	aminolevulinate, delta-, synthase 2	0.0234	-2.76
						SLC3A2	6520	solute carrier family 3 (activators of dibasic and neutral amino acid transport), member 2	0.0038	-2.95
						TCOF1	6949	Treacher Collins-Franceschetti syndrome 1	0.0074	-2.98
						ZYX	7791	zyxin	0.0044	-2.99
						LAMB2	3913	laminin, beta 2 (laminin S)	0.0153	-3
						NFKB2	4791	nuclear factor of kappa light polypeptide gene enhancer in B-cells 2 (p49/p100)	0.0419	-3.01
						DNMT3B	1789	DNA (cytosine-5-)-methyltransferase 3 beta	0.0384	-3.2
						RBM38	55544	RNA binding motif protein 38	0.0002	-3.22
						PMEPA1	56937	prostate transmembrane protein, androgen induced 1	0.0029	-3.28
						GTF3C1	2975	general transcription factor IIIC, polypeptide 1, alpha 220kDa	0.0015	-3.42
						ZNF646	9726	zinc finger protein 646	0.0426	-3.59
						LIMK1	3984	LIM domain kinase 1	0.0027	-3.66
						PHF2	5253	PHD finger protein 2	0.0014	-3.89
						PXN	5829	paxillin	0.0011	-4.08
						PRKDC	5591	protein kinase, DNA-activated, catalytic polypeptide	0.0173	-4.6
						FLNA	2316	filamin A, alpha	0.0497	-5.19
						TGFB1I1	7041	transforming growth factor beta 1 induced transcript 1	0.0324	-6.13
						FN1	2335	fibronectin 1	0.002	-25.9
						MRPL44	65080	mitochondrial ribosomal protein L44	0.0018	-26.3
						STAG2	10735	stromal antigen 2	0.0001	-28.8
						CDKN2C	1031	cyclin-dependent kinase inhibitor 2C (p18, inhibits CDK4)	0.0002	-30.2
						PPHLN1	51535	periphilin 1	6.2e-05	-52.3
						NXPH4	11247	neurexophilin 4	0.0003	-54.2
						FANCA	2175	Fanconi anemia, complementation group A	8.7e-05	-61.2

## Sheet: ALZ_Bioset 2
GSE28379	Bioset 2: iPSC derived from fibroblasts - FAD patients with N141 mutant presenilin 2 _vs_ normal (Study: Induced pluripotent stem cell models of Alzheimer's disease and mutant presenilin 2)
hiM genes						hiI genes
Gene	EntrezGene ID	Gene Description	p-value	fold change		Gene	EntrezGene ID	Gene Description	p-value	fold change
ADCY8	114	adenylate cyclase 8 (brain)	0.0023	2.28		PSMD5	5711	proteasome (prosome, macropain) 26S subunit, non-ATPase, 5	0.0027	15.7
SPARCL1	8404	SPARC-like 1 (hevin)	0.0328	2.25		NEDD9	4739	neural precursor cell expressed, developmentally down-regulated 9	0.021	6.4
KCNN2	3781	potassium intermediate/small conductance calcium-activated channel, subfamily N, member 2	0.0455	2.17		HMG20B	10362	high mobility group 20B	0.0066	4.95
C16orf45	89927	chromosome 16 open reading frame 45	0.0353	2.14		UBE2T	29089	ubiquitin-conjugating enzyme E2T (putative)	0.039	4.2
ATP1B1	481	ATPase, Na+/K+ transporting, beta 1 polypeptide	0.0359	2		FAM129B	64855	family with sequence similarity 129, member B	0.0364	3.4
SLC1A3	6507	solute carrier family 1 (glial high affinity glutamate transporter), member 3	0.0374	1.98		GEMIN5	25929	gem (nuclear organelle) associated protein 5	0.0378	2.83
SH3BP5	9467	SH3-domain binding protein 5 (BTK-associated)	0.0384	1.88		COL4A2	1284	collagen, type IV, alpha 2	0.0337	2.68
RUNX1T1	862	runt-related transcription factor 1; translocated to, 1 (cyclin D-related)	0.0115	1.83		FHL1	2273	four and a half LIM domains 1	0.0177	2.57
ECE2	9718	endothelin converting enzyme 2	0.0321	1.77		SHROOM3	57619	shroom family member 3	0.0275	2.46
MUM1	84939	melanoma associated antigen (mutated) 1	0.0398	1.74		USO1	8615	USO1 vesicle docking protein homolog (yeast)	0.0135	2.28
DBI	1622	diazepam binding inhibitor (GABA receptor modulator, acyl-CoA binding protein)	0.0439	1.69		FEN1	2237	flap structure-specific endonuclease 1	0.0354	2.22
MAP7	9053	microtubule-associated protein 7	0.0413	1.63		NAA15	80155	N(alpha)-acetyltransferase 15, NatA auxiliary subunit	0.0133	2.1
PDIA6	10130	protein disulfide isomerase family A, member 6	0.0098	1.59		GALNT2	2590	UDP-N-acetyl-alpha-D-galactosamine:polypeptide N-acetylgalactosaminyltransferase 2 (GalNAc-T2)	0.0037	2.09
GRB14	2888	growth factor receptor-bound protein 14	0.0286	1.56		CCNF	899	cyclin F	0.0491	2.08
SLC25A23	79085	solute carrier family 25 (mitochondrial carrier; phosphate carrier), member 23	0.0206	1.56		ALDH18A1	5832	aldehyde dehydrogenase 18 family, member A1	0.0248	2.05
EWSR1	2130	Ewing sarcoma breakpoint region 1	0.0221	1.54		GTF3C1	2975	general transcription factor IIIC, polypeptide 1, alpha 220kDa	0.0038	2.02
CAMKK2	10645	calcium/calmodulin-dependent protein kinase kinase 2, beta	0.0409	1.53		MCM2	4171	minichromosome maintenance complex component 2	0.0491	1.98
TPST2	8459	tyrosylprotein sulfotransferase 2	0.0171	1.51		FHOD1	29109	formin homology 2 domain containing 1	0.0187	1.95
RTN1	6252	reticulon 1	0.0207	1.49		CREB1	1385	cAMP responsive element binding protein 1	0.0151	1.94
RAB11FIP4	84440	RAB11 family interacting protein 4 (class II)	0.0478	1.49		MYD88	4615	myeloid differentiation primary response gene (88)	0.0122	1.92
TEX2	55852	testis expressed 2	0.0281	1.43		MTAP	4507	methylthioadenosine phosphorylase	0.0493	1.92
CALM1	801	calmodulin 1 (phosphorylase kinase, delta)	0.0211	1.39		IPO5	3843	importin 5	0.0406	1.9
CAMK4	814	calcium/calmodulin-dependent protein kinase IV	0.0006	1.38		PLOD1	5351	procollagen-lysine, 2-oxoglutarate 5-dioxygenase 1	0.0328	1.89
PGM2L1	283209	phosphoglucomutase 2-like 1	0.0445	1.37		PDLIM5	10611	PDZ and LIM domain 5	0.0492	1.85
AKAP5	9495	A kinase (PRKA) anchor protein 5	0.0491	1.33		MAPKAP1	79109	mitogen-activated protein kinase associated protein 1	0.0149	1.77
SLC22A17	51310	solute carrier family 22, member 17	0.0432	1.33		KDM1A	23028	lysine (K)-specific demethylase 1A	0.001	1.77
OLFM1	10439	olfactomedin 1	0.0112	1.33		SYNCRIP	10492	synaptotagmin binding, cytoplasmic RNA interacting protein	0.0494	1.76
CAMKV	79012	CaM kinase-like vesicle-associated	0.0205	1.32		GMPS	8833	guanine monphosphate synthetase	0.0456	1.75
PGBD5	79605	piggyBac transposable element derived 5	0.0474	1.32		TNS1	7145	tensin 1	0.021	1.74
TRIM14	9830	tripartite motif containing 14	0.0163	1.3		CPSF3L	54973	cleavage and polyadenylation specific factor 3-like	0.0007	1.71
MINK1	50488	misshapen-like kinase 1	0.0093	1.3		PSMD6	9861	proteasome (prosome, macropain) 26S subunit, non-ATPase, 6	0.0427	1.7
TLCD1	116238	TLC domain containing 1	0.001	1.27		E2F5	1875	E2F transcription factor 5, p130-binding	0.0281	1.69
RNF207	388591	ring finger protein 207	0.0075	1.26		IPO7	10527	importin 7	0.0276	1.68
NAP1L2	4674	nucleosome assembly protein 1-like 2	0.0377	1.23		RBM15B	29890	RNA binding motif protein 15B	0.0381	1.66
CRYZL1	9946	crystallin, zeta (quinone reductase)-like 1	0.0318	-1.2		SF3A1	10291	splicing factor 3a, subunit 1, 120kDa	0.0355	1.64
WSB1	26118	WD repeat and SOCS box containing 1	0.0025	-1.23		DNMT3A	1788	DNA (cytosine-5-)-methyltransferase 3 alpha	0.0083	1.62
CALM3	808	calmodulin 3 (phosphorylase kinase, delta)	0.0209	-1.26		CTSC	1075	cathepsin C	0.0478	1.61
SIN3B	23309	SIN3 transcription regulator homolog B (yeast)	0.0467	-1.26		UCK2	7371	uridine-cytidine kinase 2	0.014	1.6
NRXN1	9378	neurexin 1	0.0132	-1.31		LIMD1	8994	LIM domains containing 1	0.0222	1.6
FGF13	2258	fibroblast growth factor 13	0.0392	-1.33		CHST10	9486	carbohydrate sulfotransferase 10	0.0409	1.58
CPLX1	10815	complexin 1	0.0197	-1.4		MAD2L1	4085	MAD2 mitotic arrest deficient-like 1 (yeast)	0.008	1.58
ADHFE1	137872	alcohol dehydrogenase, iron containing, 1	0.0261	-1.41		MAPRE1	22919	microtubule-associated protein, RP/EB family, member 1	0.0022	1.57
FAM134B	54463	family with sequence similarity 134, member B	0.0278	-1.46		FNTB	2342	farnesyltransferase, CAAX box, beta	0.0122	1.55
NCOA1	8648	nuclear receptor coactivator 1	0.0217	-1.47		MAPKAPK3	7867	mitogen-activated protein kinase-activated protein kinase 3	0.0421	1.53
ATP6AP1	537	ATPase, H+ transporting, lysosomal accessory protein 1	0.0465	-1.49		TTC9C	283237	tetratricopeptide repeat domain 9C	0.0327	1.52
SORL1	6653	sortilin-related receptor, L(DLR class) A repeats containing	0.0107	-1.54		ASF1A	25842	ASF1 anti-silencing function 1 homolog A (S. cerevisiae)	0.0476	1.52
SLC6A6	6533	solute carrier family 6 (neurotransmitter transporter, taurine), member 6	0.0035	-1.64		SNX1	6642	sorting nexin 1	0.0477	1.51
SNCA	6622	synuclein, alpha (non A4 component of amyloid precursor)	0.0358	-1.72		SUPT4H1	6827	suppressor of Ty 4 homolog 1 (S. cerevisiae)	0.0378	1.48
GDA	9615	guanine deaminase	0.0455	-1.8		TNPO1	3842	transportin 1	0.0187	1.44
DYNC1I1	1780	dynein, cytoplasmic 1, intermediate chain 1	0.0169	-2.01		GMPPB	29925	GDP-mannose pyrophosphorylase B	0.0224	1.44
PRNP	5621	prion protein	0.02	-2.09		THG1L	54974	tRNA-histidine guanylyltransferase 1-like (S. cerevisiae)	0.0323	1.44
CLCN4	1183	chloride channel, voltage-sensitive 4	0.0103	-2.17		NSMCE4A	54780	non-SMC element 4 homolog A (S. cerevisiae)	0.0114	1.43
EGFR	1956	epidermal growth factor receptor	0.0271	-2.26		TTF2	8458	transcription termination factor, RNA polymerase II	0.0192	1.42
CHRM3	1131	cholinergic receptor, muscarinic 3	0.0084	-2.35		SRSF4	6429	serine/arginine-rich splicing factor 4	0.0027	1.42
ANKDD1A	348094	ankyrin repeat and death domain containing 1A	0.021	-2.37		CDKN3	1033	cyclin-dependent kinase inhibitor 3	0.0076	1.42
SCN8A	6334	sodium channel, voltage gated, type VIII, alpha subunit	0.032	-2.5		MCM5	4174	minichromosome maintenance complex component 5	0.0203	1.39
APOE	348	apolipoprotein E	0.0438	-2.5		MKLN1	4289	muskelin 1, intracellular mediator containing kelch motifs	0.043	1.38
SCG5	6447	secretogranin V (7B2 protein)	0.0114	-2.69		ENAH	55740	enabled homolog (Drosophila)	0.012	1.37
NPY5R	4889	neuropeptide Y receptor Y5	0.0348	-2.79		PTBP1	5725	polypyrimidine tract binding protein 1	0.0082	1.37
SYNPR	132204	synaptoporin	0.0372	-2.8		ZC3H3	23144	zinc finger CCCH-type containing 3	0.006	1.36
CACNA1A	773	calcium channel, voltage-dependent, P/Q type, alpha 1A subunit	0.0398	-3.05		ENY2	56943	enhancer of yellow 2 homolog (Drosophila)	0.038	1.36
GNAL	2774	guanine nucleotide binding protein (G protein), alpha activating activity polypeptide, olfactory type	0.0359	-3.06		PBX3	5090	pre-B-cell leukemia homeobox 3	0.0341	1.36
LARP6	55323	La ribonucleoprotein domain family, member 6	0.0182	-3.13		PRKD2	25865	protein kinase D2	0.0364	1.33
ITSN2	50618	intersectin 2	0.0321	-3.41		UNC45A	55898	unc-45 homolog A (C. elegans)	0.0031	1.32
TGFA	7039	transforming growth factor, alpha	0.0196	-3.5		FZD8	8325	frizzled family receptor 8	0.0261	1.3
SH3BGR	6450	SH3 domain binding glutamic acid-rich protein	0.0475	-3.56		CALD1	800	caldesmon 1	0.0098	1.3
FABP3	2170	fatty acid binding protein 3, muscle and heart (mammary-derived growth inhibitor)	0.0479	-3.76		VASP	7408	vasodilator-stimulated phosphoprotein	0.0064	1.29
PLA2G16	11145	phospholipase A2, group XVI	0.0451	-3.91		SDC1	6382	syndecan 1	0.0226	1.29
NPY1R	4886	neuropeptide Y receptor Y1	0.0032	-4.24		CBFB	865	core-binding factor, beta subunit	0.0094	1.27
CPNE8	144402	copine VIII	0.0057	-4.31		MYO9B	4650	myosin IXB	0.0023	1.25
CPEB1	64506	cytoplasmic polyadenylation element binding protein 1	0.0384	-5.1		2018-09-09	10801	septin 9	0.0147	1.22
SLCO1A2	6579	solute carrier organic anion transporter family, member 1A2	0.0343	-6.03		CTNND1	1500	catenin (cadherin-associated protein), delta 1	0.0242	-1.21
LRRC23	10233	leucine rich repeat containing 23	0.035	-8.24		TAF1	6872	TAF1 RNA polymerase II, TATA box binding protein (TBP)-associated factor, 250kDa	0.043	-1.22
						PMEPA1	56937	prostate transmembrane protein, androgen induced 1	0.0213	-1.26
						UBE2H	7328	ubiquitin-conjugating enzyme E2H	0.0095	-1.28
						ASAP1	50807	ArfGAP with SH3 domain, ankyrin repeat and PH domain 1	0.0362	-1.3
						CDV3	55573	CDV3 homolog (mouse)	0.0172	-1.3
						CPSF2	53981	cleavage and polyadenylation specific factor 2, 100kDa	0.0166	-1.3
						SERPING1	710	serpin peptidase inhibitor, clade G (C1 inhibitor), member 1	0.0408	-1.31
						RBMS2	5939	RNA binding motif, single stranded interacting protein 2	0.0295	-1.37
						RBM47	54502	RNA binding motif protein 47	0.0098	-1.4
						FRMD5	84978	FERM domain containing 5	0.0368	-1.45
						EPB41	2035	erythrocyte membrane protein band 4.1 (elliptocytosis 1, RH-linked)	0.0116	-1.45
						CRB3	92359	crumbs homolog 3 (Drosophila)	0.0024	-1.5
						KIAA0040	9674	KIAA0040	0.0078	-1.51
						KDM6B	23135	lysine (K)-specific demethylase 6B	0.0351	-1.61
						LRRFIP1	9208	leucine rich repeat (in FLII) interacting protein 1	0.0492	-1.67
						C1orf85	112770	chromosome 1 open reading frame 85	0.0055	-1.71
						RYBP	23429	RING1 and YY1 binding protein	0.0196	-1.75
						TES	26136	testis derived transcript (3 LIM domains)	0.0087	-1.79
						STC2	8614	stanniocalcin 2	0.0334	-1.89
						RNF114	55905	ring finger protein 114	0.0311	-1.96
						MTHFD2	10797	methylenetetrahydrofolate dehydrogenase (NADP+ dependent) 2, methenyltetrahydrofolate cyclohydrolase	0.034	-2.04
						C5orf4	10826	chromosome 5 open reading frame 4	0.0338	-2.07
						WWC3	55841	WWC family member 3	0.0461	-2.21
						HMGCL	3155	3-hydroxymethyl-3-methylglutaryl-CoA lyase	0.05	-2.34
						GPR56	9289	G protein-coupled receptor 56	0.0185	-2.4
						SERP1	27230	stress-associated endoplasmic reticulum protein 1	0.0026	-2.7
						MDM2	4193	Mdm2, p53 E3 ubiquitin protein ligase homolog (mouse)	0.0095	-4.96
						FLNC	2318	filamin C, gamma	0.0056	-5.15
						WIPI1	55062	WD repeat domain, phosphoinositide interacting 1	0.0026	-5.96

## Sheet: ALZ_Bioset 3
GSE34879	Bioset 3: Neurons differentiated from iPSC derived from subjects with familial Alzheimers _vs_ non-demented (Study: iPSC as a tool to characterize neuron gene expression profiles in Alzheimer's disease )
hiM genes						hiI genes
Gene	EntrezGene ID	Gene Description	p-value	fold change		Gene	EntrezGene ID	Gene Description	p-value	fold change
SPARCL1	8404	SPARC-like 1 (hevin)	0.0035	7.39		ADAMTS9	56999	ADAM metallopeptidase with thrombospondin type 1 motif, 9	0.0184	7.45
IGFBP5	3488	insulin-like growth factor binding protein 5	0.0101	5.13		TACC3	10460	transforming, acidic coiled-coil containing protein 3	0.0165	5.82
SCG5	6447	secretogranin V (7B2 protein)	0.0279	5.08		FLNC	2318	filamin C, gamma	0.0325	5.68
CARTPT	9607	CART prepropeptide	0.0266	4.9		BGN	633	biglycan	0.0097	5.02
WDR47	22911	WD repeat domain 47	0.0055	4.28		COL18A1	80781	collagen, type XVIII, alpha 1	0.0196	4.4
LMO3	55885	LIM domain only 3 (rhombotin-like 2)	0.0259	3.68		MAMDC2	256691	MAM domain containing 2	0.0164	3.79
FGF13	2258	fibroblast growth factor 13	0.0146	3.36		TUBB6	84617	tubulin, beta 6 class V	0.0036	3.15
SNRPN	6638	small nuclear ribonucleoprotein polypeptide N	0.0082	3.19		LGALS1	3956	lectin, galactoside-binding, soluble, 1	0.0282	2.72
MBP	4155	myelin basic protein	0.0141	2.87		CDH23	64072	cadherin-related 23	0.0156	2.55
RAB26	25837	RAB26, member RAS oncogene family	0.0039	2.45		EDNRA	1909	endothelin receptor type A	0.0267	2.46
RTN1	6252	reticulon 1	0.0218	2.34		AXL	558	AXL receptor tyrosine kinase	0.0433	2.13
KCNN2	3781	potassium intermediate/small conductance calcium-activated channel, subfamily N, member 2	0.0284	2.32		MFAP4	4239	microfibrillar-associated protein 4	0.0017	2.06
SMTN	6525	smoothelin	0.0261	1.87		KIF23	9493	kinesin family member 23	0.0295	1.99
MGAT5B	146664	mannosyl (alpha-1,6-)-glycoprotein beta-1,6-N-acetyl-glucosaminyltransferase, isozyme B	0.0442	1.8		MTFP1	51537	mitochondrial fission process 1	0.0299	1.74
FMNL1	752	formin-like 1	0.0147	1.79		CTSC	1075	cathepsin C	0.0202	1.73
DLK2	65989	delta-like 2 homolog (Drosophila)	0.0366	1.78		FAM105A	54491	family with sequence similarity 105, member A	0.0289	1.72
CRTAC1	55118	cartilage acidic protein 1	0.0141	1.74		CCDC22	28952	coiled-coil domain containing 22	0.0068	1.65
ARHGAP20	57569	Rho GTPase activating protein 20	0.0474	1.58		COL4A1	1282	collagen, type IV, alpha 1	0.0434	1.58
PTPRD	5789	protein tyrosine phosphatase, receptor type, D	0.0033	1.55		PDLIM5	10611	PDZ and LIM domain 5	0.019	1.54
ABHD12	26090	abhydrolase domain containing 12	0.0384	1.54		MYOF	26509	myoferlin	0.007	1.49
RIMKLA	284716	ribosomal modification protein rimK-like family member A	0.0023	1.53		PHF17	79960	PHD finger protein 17	0.04	1.48
CPLX1	10815	complexin 1	0.0103	1.37		ZFP36L2	678	zinc finger protein 36, C3H type-like 2	0.0479	1.45
CHN1	1123	chimerin (chimaerin) 1	0.0411	1.3		C1S	716	complement component 1, s subcomponent	0.0433	1.41
KIFC2	90990	kinesin family member C2	0.0249	-1.23		ANKS1A	23294	ankyrin repeat and sterile alpha motif domain containing 1A	0.0384	1.38
CAMK2G	818	calcium/calmodulin-dependent protein kinase II gamma	0.017	-1.24		SLC7A3	84889	solute carrier family 7 (cationic amino acid transporter, y+ system), member 3	0.0322	1.37
SEZ6L2	26470	seizure related 6 homolog (mouse)-like 2	0.0284	-1.26		NEU1	4758	sialidase 1 (lysosomal sialidase)	0.0337	1.28
DEGS1	8560	delta(4)-desaturase, sphingolipid 1	0.0075	-1.26		GMPPB	29925	GDP-mannose pyrophosphorylase B	0.0237	1.21
ANKRD6	22881	ankyrin repeat domain 6	0.0108	-1.28		PCGF2	7703	polycomb group ring finger 2	0.048	-1.23
SIN3B	23309	SIN3 transcription regulator homolog B (yeast)	0.0251	-1.29		AFF3	3899	AF4/FMR2 family, member 3	0.0355	-1.24
ATP1A1	476	ATPase, Na+/K+ transporting, alpha 1 polypeptide	0.0404	-1.31		TXNRD1	7296	thioredoxin reductase 1	0.0144	-1.25
SPOCK2	9806	sparc/osteonectin, cwcv and kazal-like domains proteoglycan (testican) 2	0.0088	-1.33		LYAR	55646	Ly1 antibody reactive homolog (mouse)	0.0009	-1.3
CRYZL1	9946	crystallin, zeta (quinone reductase)-like 1	0.0498	-1.37		ZDHHC3	51304	zinc finger, DHHC-type containing 3	0.0279	-1.31
GLS	2744	glutaminase	0.02	-1.42		MTAP	4507	methylthioadenosine phosphorylase	0.0199	-1.31
PLXNA3	55558	plexin A3	0.0278	-1.43		SREK1	140890	splicing regulatory glutamine/lysine-rich protein 1	0.0049	-1.42
NR3C2	4306	nuclear receptor subfamily 3, group C, member 2	0.0115	-1.47		STK38L	23012	serine/threonine kinase 38 like	0.0129	-1.42
TMSB4X	7114	thymosin beta 4, X-linked	0.0425	-1.47		2018-09-11	55752	septin 11	0.0395	-1.43
ACSL1	2180	acyl-CoA synthetase long-chain family member 1	0.0126	-1.5		PBX3	5090	pre-B-cell leukemia homeobox 3	0.0111	-1.49
FAM134B	54463	family with sequence similarity 134, member B	0.007	-1.68		RIF1	55183	RAP1 interacting factor homolog (yeast)	0.011	-1.52
GDAP1	54332	ganglioside induced differentiation associated protein 1	0.0404	-1.68		EAPP	55837	E2F-associated phosphoprotein	0.0194	-1.52
GRM4	2914	glutamate receptor, metabotropic 4	0.037	-1.77		XPO4	64328	exportin 4	0.0003	-1.54
CAMK2B	816	calcium/calmodulin-dependent protein kinase II beta	0.0218	-1.87		CSNK2A2	1459	casein kinase 2, alpha prime polypeptide	0.0411	-1.56
ATP1B2	482	ATPase, Na+/K+ transporting, beta 2 polypeptide	0.0078	-1.92		RBMS1	5937	RNA binding motif, single stranded interacting protein 1	0.0246	-1.63
LPPR4	9890	lipid phosphate phosphatase-related protein type 4	0.0193	-2.17		NAA50	80218	N(alpha)-acetyltransferase 50, NatE catalytic subunit	0.0015	-1.64
GLS2	27165	glutaminase 2 (liver, mitochondrial)	0.0142	-2.21		CDV3	55573	CDV3 homolog (mouse)	0.0368	-1.73
RALYL	138046	RALY RNA binding protein-like	0.0313	-2.53		HS2ST1	9653	heparan sulfate 2-O-sulfotransferase 1	0.0142	-1.74
RAB27B	5874	RAB27B, member RAS oncogene family	0.0139	-2.76		C11orf84	144097	chromosome 11 open reading frame 84	0.049	-1.83
KCTD1	284252	potassium channel tetramerisation domain containing 1	0.0022	-2.84		ECI2	10455	enoyl-CoA delta isomerase 2	0.0072	-1.84
CLTA	1211	clathrin, light chain A	0.0318	-3.01		SLC7A8	23428	solute carrier family 7 (amino acid transporter light chain, L system), member 8	0.0105	-2
CPNE8	144402	copine VIII	0.0252	-3.89		PARVA	55742	parvin, alpha	0.0236	-2.03
DOCK10	55619	dedicator of cytokinesis 10	0.0089	-4.03		ZBTB44	29068	zinc finger and BTB domain containing 44	0.0316	-2.14
LNX1	84708	ligand of numb-protein X 1, E3 ubiquitin protein ligase	0.0224	-4.86		TGFB1I1	7041	transforming growth factor beta 1 induced transcript 1	0.0089	-2.14
						DGKB	1607	diacylglycerol kinase, beta 90kDa	0.0081	-2.32
						WLS	79971	wntless homolog (Drosophila)	0.0009	-2.32
						NEDD9	4739	neural precursor cell expressed, developmentally down-regulated 9	0.0272	-2.79
						TSPO	706	translocator protein (18kDa)	0.0057	-6.27

## Sheet: ALZ_Bioset 4
GSE29378	Bioset 4: Hippocampus CA3 fields of late onset Alzheimer's disease patients _vs_ non-demented controls (Study: Hippocampus CA1 and CA3 fields of late onset Alzheimer's disease patients)
hiM genes						hiI genes
Gene	EntrezGene ID	Gene Description	p-value	fold change		Gene	EntrezGene ID	Gene Description	p-value	fold change
MAOB	4129	monoamine oxidase B	0.0029	1.63		EMP1	2012	epithelial membrane protein 1	1.4e-05	2.01
AQP4	361	aquaporin 4	0.0055	1.46		CCL2	6347	chemokine (C-C motif) ligand 2	0.001	1.98
AGT	183	angiotensinogen (serpin peptidase inhibitor, clade A, member 8)	0.0359	1.41		ANGPTL4	51129	angiopoietin-like 4	0.0122	1.72
NTRK2	4915	neurotrophic tyrosine kinase, receptor, type 2	0.0333	1.31		ZFP36L1	677	zinc finger protein 36, C3H type-like 1	0.0003	1.66
PON2	5445	paraoxonase 2	0.0016	1.3		C1S	716	complement component 1, s subcomponent	0.0009	1.63
RNF19A	25897	ring finger protein 19A, E3 ubiquitin protein ligase	0.0012	1.26		WLS	79971	wntless homolog (Drosophila)	0.0192	1.58
PDIA6	10130	protein disulfide isomerase family A, member 6	0.0111	1.25		TSPAN6	7105	tetraspanin 6	0.0044	1.55
IGFBP5	3488	insulin-like growth factor binding protein 5	0.0414	1.23		HSPB1	3315	heat shock 27kDa protein 1	0.0233	1.5
EGFR	1956	epidermal growth factor receptor	0.0076	1.22		HILPDA	29923	hypoxia inducible lipid droplet-associated	0.0063	1.47
ADD3	120	adducin 3 (gamma)	0.0308	1.21		PLOD2	5352	procollagen-lysine, 2-oxoglutarate 5-dioxygenase 2	5e-06	1.46
2018-09-05	5413	septin 5	0.0362	-1.2		TNFRSF1A	7132	tumor necrosis factor receptor superfamily, member 1A	0.0075	1.45
CORO7	79585	coronin 7	0.0116	-1.22		XBP1	7494	X-box binding protein 1	0.0042	1.45
GAS7	8522	growth arrest-specific 7	0.0143	-1.23		VIM	7431	vimentin	0.0213	1.44
ADORA1	134	adenosine A1 receptor	0.0174	-1.23		MCL1	4170	myeloid cell leukemia sequence 1 (BCL2-related)	0.0171	1.43
NXPH1	30010	neurexophilin 1	0.027	-1.24		SERPING1	710	serpin peptidase inhibitor, clade G (C1 inhibitor), member 1	0.0141	1.41
ATP2B3	492	ATPase, Ca++ transporting, plasma membrane 3	0.0271	-1.25		EMP3	2014	epithelial membrane protein 3	0.0011	1.39
FAM5B	57795	family with sequence similarity 5, member B	0.0131	-1.25		2018-09-11	55752	septin 11	0.0017	1.38
TRPC1	7220	transient receptor potential cation channel, subfamily C, member 1	0.0234	-1.26		SDC4	6385	syndecan 4	0.0404	1.38
FAAH	2166	fatty acid amide hydrolase	0.0389	-1.27		FAM129B	64855	family with sequence similarity 129, member B	0.0495	1.37
TGFA	7039	transforming growth factor, alpha	0.0266	-1.29		CTSZ	1522	cathepsin Z	0.0108	1.36
ROGDI	79641	rogdi homolog (Drosophila)	0.0003	-1.31		FGFRL1	53834	fibroblast growth factor receptor-like 1	0.0347	1.36
ICA1	3382	islet cell autoantigen 1, 69kDa	0.024	-1.32		GADD45G	10912	growth arrest and DNA-damage-inducible, gamma	0.0049	1.36
ABHD12	26090	abhydrolase domain containing 12	0.0219	-1.33		HES1	3280	hairy and enhancer of split 1, (Drosophila)	0.0021	1.36
PPP1R14C	81706	protein phosphatase 1, regulatory (inhibitor) subunit 14C	0.0366	-1.36		KLF6	1316	Kruppel-like factor 6	0.0151	1.34
EPHA5	2044	EPH receptor A5	0.0487	-1.4		TUBB6	84617	tubulin, beta 6 class V	0.0003	1.34
FXYD7	53822	FXYD domain containing ion transport regulator 7	0.0009	-1.47		TNFRSF12A	51330	tumor necrosis factor receptor superfamily, member 12A	5.5e-05	1.32
RAB26	25837	RAB26, member RAS oncogene family	0.0152	-1.52		PLIN2	123	perilipin 2	0.0351	1.32
NCALD	83988	neurocalcin delta	0.0069	-1.68		2018-09-09	10801	septin 9	0.0006	1.31
						GADD45A	1647	growth arrest and DNA-damage-inducible, alpha	0.0022	1.31
						CLIC1	1192	chloride intracellular channel 1	0.0162	1.31
						MSI2	124540	musashi homolog 2 (Drosophila)	0.0133	1.3
						NFE2L2	4780	nuclear factor (erythroid-derived 2)-like 2	0.0093	1.3
						LHFP	10186	lipoma HMGIC fusion partner	0.003	1.3
						SLC3A2	6520	solute carrier family 3 (activators of dibasic and neutral amino acid transport), member 2	0.0486	1.27
						STK40	83931	serine/threonine kinase 40	0.0429	1.27
						SLC39A1	27173	solute carrier family 39 (zinc transporter), member 1	0.0053	1.27
						ZAK	51776	sterile alpha motif and leucine zipper containing kinase AZK	0.0216	1.26
						VCAN	1462	versican	0.0269	1.26
						VAMP5	10791	vesicle-associated membrane protein 5 (myobrevin)	0.0354	1.26
						LGALS1	3956	lectin, galactoside-binding, soluble, 1	0.0212	1.24
						TSPO	706	translocator protein (18kDa)	0.0229	1.23
						CALD1	800	caldesmon 1	0.0232	1.23
						ZFP36L2	678	zinc finger protein 36, C3H type-like 2	0.0033	1.22
						SHROOM3	57619	shroom family member 3	0.0406	1.22
						ASAP1	50807	ArfGAP with SH3 domain, ankyrin repeat and PH domain 1	0.0007	1.21
						PPP4R1	9989	protein phosphatase 4, regulatory subunit 1	0.0269	1.21
						PTPRF	5792	protein tyrosine phosphatase, receptor type, F	0.0082	1.21
						FRMD6	122786	FERM domain containing 6	0.0073	1.2
						SULF2	55959	sulfatase 2	0.0122	-1.31
						RHBDL3	162494	rhomboid, veinlet-like 3 (Drosophila)	0.046	-1.35
						SLC47A1	55244	solute carrier family 47, member 1	0.0268	-1.47
						FHL2	2274	four and a half LIM domains 2	0.0163	-1.48

## Sheet: ALZ_Bioset 5
GSE32645	Bioset 5: Cortical lesions of Alzheimers disease patients _vs_ cortex of healthy controls (Study: Cortical lesions in Multiple Sclerosis, Meningitis tuberculosis and Alzheimer's disease patients)
hiM genes						hiI genes
Gene	EntrezGene ID	Gene Description	p-value	fold change		Gene	EntrezGene ID	Gene Description	p-value	fold change
MYCBP2	23077	MYC binding protein 2, E3 ubiquitin protein ligase	0.0481	3.05		COPZ1	22818	coatomer protein complex, subunit zeta 1	0.0007	2.58
ELMOD1	55531	ELMO/CED-12 domain containing 1	0.0426	1.84		INIP	58493	INTS3 and NABP interacting protein	0.021	2.02
SNRPN	6638	small nuclear ribonucleoprotein polypeptide N	0.0244	1.77		MRPL45	84311	mitochondrial ribosomal protein L45	0.0381	1.59
FAM110B	90362	family with sequence similarity 110, member B	0.0425	1.37		CTSC	1075	cathepsin C	0.0276	1.51
PCSK5	5125	proprotein convertase subtilisin/kexin type 5	0.0425	1.31		ZBTB44	29068	zinc finger and BTB domain containing 44	0.0474	1.47
SNCA	6622	synuclein, alpha (non A4 component of amyloid precursor)	0.0376	1.27		TLN1	7094	talin 1	0.026	-1.51
RALGPS2	55103	Ral GEF with PH domain and SH3 binding motif 2	0.0403	-1.41
RYR2	6262	ryanodine receptor 2 (cardiac)	0.0161	-1.42

## Sheet: ALZ_Bioset 6
GSE1297	Bioset 6: Hippocampal CA1 from moderate Alzheimer's disease patients (MMSE 14-19) _vs_ control (MMSE>25) (Study: Hippocampal gene expression from Alzheimer's diease patients of varying severity)
hiM genes						hiI genes
Gene	EntrezGene ID	Gene Description	p-value	fold change		Gene	EntrezGene ID	Gene Description	p-value	fold change
ITGB4	3691	integrin, beta 4	0.0141	1.63		HIPK2	28996	homeodomain interacting protein kinase 2	0.0158	1.74
ADD3	120	adducin 3 (gamma)	0.0036	1.56		TNPO1	3842	transportin 1	0.0085	1.69
FAM107A	11170	family with sequence similarity 107, member A	0.0039	1.51		VEZF1	7716	vascular endothelial zinc finger 1	0.0083	1.69
ABCA2	20	ATP-binding cassette, sub-family A (ABC1), member 2	0.0479	1.51		SLC47A1	55244	solute carrier family 47, member 1	0.0409	1.66
MLC1	23209	megalencephalic leukoencephalopathy with subcortical cysts 1	0.017	1.48		VCAN	1462	versican	0.0066	1.63
PLEKHB1	58473	pleckstrin homology domain containing, family B (evectins) member 1	0.0208	1.4		STAG2	10735	stromal antigen 2	0.0096	1.63
PCSK5	5125	proprotein convertase subtilisin/kexin type 5	0.0102	1.4		ID4	3400	inhibitor of DNA binding 4, dominant negative helix-loop-helix protein	0.0136	1.62
SEC14L2	23541	SEC14-like 2 (S. cerevisiae)	0.0017	1.4		RHOBTB3	22836	Rho-related BTB domain containing 3	0.0035	1.54
ABLIM3	22885	actin binding LIM protein family, member 3	0.0114	1.39		SDC4	6385	syndecan 4	0.038	1.53
WSB1	26118	WD repeat and SOCS box containing 1	0.0095	1.35		MDFIC	29969	MyoD family inhibitor domain containing	0.0437	1.49
KIAA1598	57698	KIAA1598	0.0249	1.34		TNS1	7145	tensin 1	0.0207	1.47
ADCY8	114	adenylate cyclase 8 (brain)	0.0104	1.32		PDCD4	27250	programmed cell death 4 (neoplastic transformation inhibitor)	0.0038	1.46
RNF19A	25897	ring finger protein 19A, E3 ubiquitin protein ligase	0.0103	1.32		BGN	633	biglycan	0.0455	1.44
SLC48A1	55652	solute carrier family 48 (heme transporter), member 1	0.0023	1.32		TGFB1I1	7041	transforming growth factor beta 1 induced transcript 1	0.0123	1.43
GATM	2628	glycine amidinotransferase (L-arginine:glycine amidinotransferase)	0.0327	1.31		ARHGEF40	55701	Rho guanine nucleotide exchange factor (GEF) 40	0.0062	1.42
GPM6B	2824	glycoprotein M6B	0.0035	1.31		SLC7A5	8140	solute carrier family 7 (amino acid transporter light chain, L system), member 5	0.0043	1.41
MAP4	4134	microtubule-associated protein 4	0.0048	1.31		FLNC	2318	filamin C, gamma	0.0038	1.39
TRIM14	9830	tripartite motif containing 14	0.0083	1.29		TLN1	7094	talin 1	0.021	1.39
NRXN2	9379	neurexin 2	0.0031	1.29		LRRFIP1	9208	leucine rich repeat (in FLII) interacting protein 1	0.0403	1.38
TTLL3	26140	tubulin tyrosine ligase-like family, member 3	0.0035	1.27		LAMA4	3910	laminin, alpha 4	0.0248	1.37
VGLL4	9686	vestigial like 4 (Drosophila)	0.0095	1.26		BBX	56987	bobby sox homolog (Drosophila)	0.0332	1.37
NDRG2	57447	NDRG family member 2	0.0423	1.25		FOXO4	4303	forkhead box O4	0.0443	1.35
LIMCH1	22998	LIM and calponin homology domains 1	0.0417	1.22		CDKN2C	1031	cyclin-dependent kinase inhibitor 2C (p18, inhibits CDK4)	0.0488	1.34
ST3GAL5	8869	ST3 beta-galactoside alpha-2,3-sialyltransferase 5	0.0371	-1.22		RPS6KA1	6195	ribosomal protein S6 kinase, 90kDa, polypeptide 1	0.0353	1.34
SULT1A1	6817	sulfotransferase family, cytosolic, 1A, phenol-preferring, member 1	0.0327	-1.24		GPR56	9289	G protein-coupled receptor 56	0.0129	1.33
SCN2A	6326	sodium channel, voltage-gated, type II, alpha subunit	0.0423	-1.28		MAP2K3	5606	mitogen-activated protein kinase kinase 3	0.028	1.32
P4HTM	54681	prolyl 4-hydroxylase, transmembrane (endoplasmic reticulum)	0.0323	-1.28		CTDSP1	58190	CTD (carboxy-terminal domain, RNA polymerase II, polypeptide A) small phosphatase 1	0.0086	1.32
MAST1	22983	microtubule associated serine/threonine kinase 1	0.0338	-1.3		2018-09-09	10801	septin 9	0.0039	1.32
TACC2	10579	transforming, acidic coiled-coil containing protein 2	0.0179	-1.3		ACTN4	81	actinin, alpha 4	0.0416	1.31
LARGE	9215	like-glycosyltransferase	0.0275	-1.31		SGPL1	8879	sphingosine-1-phosphate lyase 1	0.0016	1.31
SOD1	6647	superoxide dismutase 1, soluble	0.0384	-1.33		BAZ2A	11176	bromodomain adjacent to zinc finger domain, 2A	0.0127	1.31
TCEAL1	9338	transcription elongation factor A (SII)-like 1	0.0339	-1.35		PTBP1	5725	polypyrimidine tract binding protein 1	0.0317	1.3
GNAL	2774	guanine nucleotide binding protein (G protein), alpha activating activity polypeptide, olfactory type	0.0005	-1.36		PCBP4	57060	poly(rC) binding protein 4	0.0044	1.29
PLXNC1	10154	plexin C1	0.0355	-1.36		MAPKAPK3	7867	mitogen-activated protein kinase-activated protein kinase 3	0.0033	1.29
EPHA4	2043	EPH receptor A4	0.0226	-1.37		PTPRF	5792	protein tyrosine phosphatase, receptor type, F	0.0066	1.28
KCNJ6	3763	potassium inwardly-rectifying channel, subfamily J, member 6	0.0202	-1.38		ABL1	25	c-abl oncogene 1, non-receptor tyrosine kinase	0.0384	1.28
BID	637	BH3 interacting domain death agonist	0.0239	-1.38		HMG20B	10362	high mobility group 20B	0.0266	1.28
WASF1	8936	WAS protein family, member 1	0.0416	-1.45		LIMS1	3987	LIM and senescent cell antigen-like domains 1	0.0491	1.28
CHRM3	1131	cholinergic receptor, muscarinic 3	0.0157	-1.48		NOTCH1	4851	notch 1	0.0042	1.28
WDR47	22911	WD repeat domain 47	0.0289	-1.5		TP53	7157	tumor protein p53	0.0079	1.28
LGALS8	3964	lectin, galactoside-binding, soluble, 8	0.0059	-1.51		LAMB2	3913	laminin, beta 2 (laminin S)	0.0192	1.27
CARTPT	9607	CART prepropeptide	0.0403	-1.52		SERPING1	710	serpin peptidase inhibitor, clade G (C1 inhibitor), member 1	0.0187	1.27
ARHGEF3	50650	Rho guanine nucleotide exchange factor (GEF) 3	0.0426	-1.54		RBPJ	3516	recombination signal binding protein for immunoglobulin kappa J region	0.0101	1.27
NRXN1	9378	neurexin 1	0.0195	-1.57		KLHL24	54800	kelch-like 24 (Drosophila)	0.0137	1.26
OXCT1	5019	3-oxoacid CoA transferase 1	0.0202	-1.57		TNIP1	10318	TNFAIP3 interacting protein 1	0.0261	1.25
SCG5	6447	secretogranin V (7B2 protein)	0.0454	-1.58		ZNF410	57862	zinc finger protein 410	0.0359	1.25
ATP2A2	488	ATPase, Ca++ transporting, cardiac muscle, slow twitch 2	0.0246	-1.58		NAB1	4664	NGFI-A binding protein 1 (EGR1 binding protein 1)	0.013	1.25
DYNC1I1	1780	dynein, cytoplasmic 1, intermediate chain 1	0.0346	-1.59		GNG11	2791	guanine nucleotide binding protein (G protein), gamma 11	0.0481	1.25
PIP5K1B	8395	phosphatidylinositol-4-phosphate 5-kinase, type I, beta	0.0187	-1.6		ANP32E	81611	acidic (leucine-rich) nuclear phosphoprotein 32 family, member E	0.0409	1.25
GABRG2	2566	gamma-aminobutyric acid (GABA) A receptor, gamma 2	0.0263	-1.61		ERG	2078	v-ets erythroblastosis virus E26 oncogene homolog (avian)	0.0126	1.24
EPHA5	2044	EPH receptor A5	0.0445	-1.61		SMC5	23137	structural maintenance of chromosomes 5	0.0046	1.24
CHN1	1123	chimerin (chimaerin) 1	0.0209	-1.62		PHF17	79960	PHD finger protein 17	0.046	1.24
GUCY1B3	2983	guanylate cyclase 1, soluble, beta 3	0.0339	-1.62		LOXL1	4016	lysyl oxidase-like 1	0.0011	1.24
KALRN	8997	kalirin, RhoGEF kinase	0.0123	-1.63		LMNA	4000	lamin A/C	0.0119	1.23
GLS	2744	glutaminase	0.0315	-1.65		EHD2	30846	EH-domain containing 2	0.0251	1.23
FGF13	2258	fibroblast growth factor 13	0.0287	-1.66		WAPAL	23063	wings apart-like homolog (Drosophila)	0.0496	1.23
JPH3	57338	junctophilin 3	0.0139	-1.66		TAF5	6877	TAF5 RNA polymerase II, TATA box binding protein (TBP)-associated factor, 100kDa	0.012	1.23
SUB1	10923	SUB1 homolog (S. cerevisiae)	0.015	-1.67		ASCC2	84164	activating signal cointegrator 1 complex subunit 2	0.0342	1.22
RBFOX1	54715	RNA binding protein, fox-1 homolog (C. elegans) 1	0.0352	-1.69		RBM4	5936	RNA binding motif protein 4	0.012	1.21
GRIA1	2890	glutamate receptor, ionotropic, AMPA 1	0.0084	-1.69		LRRFIP2	9209	leucine rich repeat (in FLII) interacting protein 2	0.0249	1.21
SNCA	6622	synuclein, alpha (non A4 component of amyloid precursor)	0.0329	-1.69		SMG6	23293	smg-6 homolog, nonsense mediated mRNA decay factor (C. elegans)	0.0211	1.21
GPRASP1	9737	G protein-coupled receptor associated sorting protein 1	0.0455	-1.7		EMD	2010	emerin	0.0452	1.21
KCNAB1	7881	potassium voltage-gated channel, shaker-related subfamily, beta member 1	0.0059	-1.78		RRP1B	23076	ribosomal RNA processing 1 homolog B (S. cerevisiae)	0.0116	1.21
SERPINI1	5274	serpin peptidase inhibitor, clade I (neuroserpin), member 1	0.0116	-1.85		RAD54L2	23132	RAD54-like 2 (S. cerevisiae)	0.0053	1.21
NELL1	4745	NEL-like 1 (chicken)	0.0155	-1.89		POLB	5423	polymerase (DNA directed), beta	0.0021	-1.22
RTN1	6252	reticulon 1	0.0276	-1.93		THBD	7056	thrombomodulin	0.042	-1.22
RBP4	5950	retinol binding protein 4, plasma	0.0294	-1.95		COL4A2	1284	collagen, type IV, alpha 2	0.02	-1.22
ITFG1	81533	integrin alpha FG-GAP repeat containing 1	0.0188	-1.96		SUPT4H1	6827	suppressor of Ty 4 homolog 1 (S. cerevisiae)	0.0171	-1.24
SCN3B	55800	sodium channel, voltage-gated, type III, beta subunit	0.0068	-2.05		NEU1	4758	sialidase 1 (lysosomal sialidase)	0.0035	-1.25
SNAP25	6616	synaptosomal-associated protein, 25kDa	0.0186	-2.56		RAB3GAP2	25782	RAB3 GTPase activating protein subunit 2 (non-catalytic)	0.0279	-1.26
CNR1	1268	cannabinoid receptor 1 (brain)	0.0039	-2.8		CRNKL1	51340	crooked neck pre-mRNA splicing factor-like 1 (Drosophila)	0.0222	-1.26
						KCNN1	3780	potassium intermediate/small conductance calcium-activated channel, subfamily N, member 1	0.0385	-1.28
						PSMD8	5714	proteasome (prosome, macropain) 26S subunit, non-ATPase, 8	0.03	-1.35
						SOX11	6664	SRY (sex determining region Y)-box 11	0.0364	-1.37
						PRPF18	8559	PRP18 pre-mRNA processing factor 18 homolog (S. cerevisiae)	0.0119	-1.39
						USO1	8615	USO1 vesicle docking protein homolog (yeast)	0.0102	-1.4
						COL4A1	1282	collagen, type IV, alpha 1	0.0159	-1.43
						PSMA3	5684	proteasome (prosome, macropain) subunit, alpha type, 3	0.0454	-1.51
						MYH10	4628	myosin, heavy chain 10, non-muscle	0.0179	-1.53
						CITED2	10370	Cbp/p300-interacting transactivator, with Glu/Asp-rich carboxy-terminal domain, 2	0.0222	-1.54
						COL5A2	1290	collagen, type V, alpha 2	0.0001	-4.55

## Sheet: ALZ_Bioset 7
GSE28146	Bioset 7: CA1 hippocampal gray matter from patients with incipient Alzheimer's Disease _vs_ healthy control (Study: Hippocampus of Alzheimer窶冱 disease patients)
hiM genes						hiI genes
Gene	EntrezGene ID	Gene Description	p-value	fold change		Gene	EntrezGene ID	Gene Description	p-value	fold change
MBP	4155	myelin basic protein	0.0365	1.48		ARHGEF40	55701	Rho guanine nucleotide exchange factor (GEF) 40	0.0265	2.18
WSB1	26118	WD repeat and SOCS box containing 1	0.0459	1.44		2018-09-10	151011	septin 10	0.0159	1.62
LIMCH1	22998	LIM and calponin homology domains 1	0.0343	1.32		BAZ1A	11177	bromodomain adjacent to zinc finger domain, 1A	0.0253	1.62
PLEKHB1	58473	pleckstrin homology domain containing, family B (evectins) member 1	0.0121	1.31		ZNF585A	199704	zinc finger protein 585A	0.0104	1.61
PLXNA2	5362	plexin A2	0.0216	1.3		HIPK2	28996	homeodomain interacting protein kinase 2	0.0266	1.59
CRYZL1	9946	crystallin, zeta (quinone reductase)-like 1	0.0483	1.28		IL13RA1	3597	interleukin 13 receptor, alpha 1	0.0311	1.5
GPR37L1	9283	G protein-coupled receptor 37 like 1	0.0467	1.26		FZD8	8325	frizzled family receptor 8	0.0062	1.5
P4HTM	54681	prolyl 4-hydroxylase, transmembrane (endoplasmic reticulum)	0.0058	1.26		ZFP36L2	678	zinc finger protein 36, C3H type-like 2	0.0159	1.47
PLCD3	113026	phospholipase C, delta 3	0.0295	1.24		PDLIM5	10611	PDZ and LIM domain 5	0.0493	1.46
GATM	2628	glycine amidinotransferase (L-arginine:glycine amidinotransferase)	0.0314	1.21		NAA15	80155	N(alpha)-acetyltransferase 15, NatA auxiliary subunit	0.0129	1.46
C16orf45	89927	chromosome 16 open reading frame 45	0.045	-1.21		ARID4B	51742	AT rich interactive domain 4B (RBP1-like)	0.0007	1.44
BCAN	63827	brevican	0.0281	-1.22		SGPL1	8879	sphingosine-1-phosphate lyase 1	0.0368	1.43
STIM2	57620	stromal interaction molecule 2	0.0021	-1.22		LAMA4	3910	laminin, alpha 4	0.013	1.4
ATP1B1	481	ATPase, Na+/K+ transporting, beta 1 polypeptide	0.0038	-1.27		IQGAP1	8826	IQ motif containing GTPase activating protein 1	0.04	1.38
GAS7	8522	growth arrest-specific 7	0.0479	-1.27		MAP2K3	5606	mitogen-activated protein kinase kinase 3	0.0092	1.37
ASIC1	41	acid-sensing (proton-gated) ion channel 1	0.0158	-1.27		FHOD1	29109	formin homology 2 domain containing 1	0.021	1.36
CALM1	801	calmodulin 1 (phosphorylase kinase, delta)	0.0395	-1.27		RBMS1	5937	RNA binding motif, single stranded interacting protein 1	0.0048	1.36
SNAP25	6616	synaptosomal-associated protein, 25kDa	0.0232	-1.28		SLC25A37	51312	solute carrier family 25 (mitochondrial iron transporter), member 37	0.0233	1.35
NUDT4	11163	nudix (nucleoside diphosphate linked moiety X)-type motif 4	0.0402	-1.28		RBL1	5933	retinoblastoma-like 1 (p107)	0.0209	1.34
NRGN	4900	neurogranin (protein kinase C substrate, RC3)	0.0212	-1.29		BLM	641	Bloom syndrome, RecQ helicase-like	0.0303	1.34
JAKMIP1	152789	janus kinase and microtubule interacting protein 1	0.0119	-1.3		RYBP	23429	RING1 and YY1 binding protein	0.0288	1.33
ATP2A2	488	ATPase, Ca++ transporting, cardiac muscle, slow twitch 2	0.0374	-1.32		TNIP2	79155	TNFAIP3 interacting protein 2	0.0272	1.33
DLG3	1741	discs, large homolog 3 (Drosophila)	0.0239	-1.33		CALD1	800	caldesmon 1	0.0086	1.31
CALM3	808	calmodulin 3 (phosphorylase kinase, delta)	0.0227	-1.34		RBMS2	5939	RNA binding motif, single stranded interacting protein 2	0.0167	1.29
PTK2B	2185	PTK2B protein tyrosine kinase 2 beta	0.0346	-1.35		SDC4	6385	syndecan 4	0.0111	1.27
CPNE8	144402	copine VIII	0.0019	-1.36		PTBP1	5725	polypyrimidine tract binding protein 1	0.0155	1.27
SLC12A5	57468	solute carrier family 12 (potassium/chloride transporter), member 5	0.0438	-1.36		PTPN21	11099	protein tyrosine phosphatase, non-receptor type 21	0.004	1.25
OLFM1	10439	olfactomedin 1	0.0493	-1.36		BBX	56987	bobby sox homolog (Drosophila)	0.0391	1.25
SCN4B	6330	sodium channel, voltage-gated, type IV, beta subunit	0.0174	-1.37		MKLN1	4289	muskelin 1, intracellular mediator containing kelch motifs	0.0166	1.24
WDR47	22911	WD repeat domain 47	0.0186	-1.37		RHOBTB3	22836	Rho-related BTB domain containing 3	0.0426	1.24
GLS	2744	glutaminase	0.0231	-1.39		UBE2H	7328	ubiquitin-conjugating enzyme E2H	0.0449	1.23
DAPK1	1612	death-associated protein kinase 1	0.0472	-1.39		KDM1A	23028	lysine (K)-specific demethylase 1A	0.0211	1.23
ZCCHC12	170261	zinc finger, CCHC domain containing 12	0.0394	-1.4		SCLT1	132320	sodium channel and clathrin linker 1	0.0378	1.22
ARHGEF3	50650	Rho guanine nucleotide exchange factor (GEF) 3	0.0036	-1.46		AKAP12	9590	A kinase (PRKA) anchor protein 12	0.0307	1.22
AKAP5	9495	A kinase (PRKA) anchor protein 5	0.0306	-1.47		CARHSP1	23589	calcium regulated heat stable protein 1, 24kDa	0.0329	1.21
GUCY1B3	2983	guanylate cyclase 1, soluble, beta 3	0.013	-1.47		USP6NL	9712	USP6 N-terminal like	0.0184	1.21
KCNAB1	7881	potassium voltage-gated channel, shaker-related subfamily, beta member 1	0.0021	-1.48		STAG2	10735	stromal antigen 2	0.0242	1.21
CALB1	793	calbindin 1, 28kDa	0.0175	-1.49		CLIC1	1192	chloride intracellular channel 1	0.0386	1.2
ITPR1	3708	inositol 1,4,5-trisphosphate receptor, type 1	0.0215	-1.49		IPO5	3843	importin 5	0.0494	-1.21
MAP4	4134	microtubule-associated protein 4	0.0103	-1.5		ALDH18A1	5832	aldehyde dehydrogenase 18 family, member A1	0.0399	-1.21
BHLHE22	27319	basic helix-loop-helix family, member e22	0.0007	-1.51		CDKN2AIPNL	91368	CDKN2A interacting protein N-terminal like	0.0158	-1.22
RASGEF1A	221002	RasGEF domain family, member 1A	0.0009	-1.51		YME1L1	10730	YME1-like 1 (S. cerevisiae)	0.0274	-1.22
NAP1L2	4674	nucleosome assembly protein 1-like 2	0.0243	-1.51		PUM2	23369	pumilio homolog 2 (Drosophila)	0.0092	-1.22
CAMK4	814	calcium/calmodulin-dependent protein kinase IV	0.0001	-1.51		XRCC5	7520	X-ray repair complementing defective repair in Chinese hamster cells 5 (double-strand-break rejoining)	0.0252	-1.22
NCAM2	4685	neural cell adhesion molecule 2	0.0182	-1.52		RIF1	55183	RAP1 interacting factor homolog (yeast)	0.0041	-1.24
EEA1	8411	early endosome antigen 1	0.0115	-1.54		TXNRD1	7296	thioredoxin reductase 1	0.01	-1.25
NRXN1	9378	neurexin 1	0.0482	-1.55		WHSC1	7468	Wolf-Hirschhorn syndrome candidate 1	0.0415	-1.27
RBM24	221662	RNA binding motif protein 24	0.0367	-1.55		COL5A2	1290	collagen, type V, alpha 2	0.0328	-1.31
PDIA6	10130	protein disulfide isomerase family A, member 6	0.0153	-1.56		RAB3GAP2	25782	RAB3 GTPase activating protein subunit 2 (non-catalytic)	0.0497	-1.36
BEND6	221336	BEN domain containing 6	0.0293	-1.6		PAPOLA	10914	poly(A) polymerase alpha	0.0318	-1.36
EPHA4	2043	EPH receptor A4	0.0284	-1.65		KCNK10	54207	potassium channel, subfamily K, member 10	0.0114	-1.36
RBFOX1	54715	RNA binding protein, fox-1 homolog (C. elegans) 1	0.0486	-1.75		FZD3	7976	frizzled family receptor 3	0.0287	-1.39
DYNC1I1	1780	dynein, cytoplasmic 1, intermediate chain 1	0.0473	-1.77		POLB	5423	polymerase (DNA directed), beta	0.0121	-1.4
NEFL	4747	neurofilament, light polypeptide	0.0453	-1.79		CSNK2A2	1459	casein kinase 2, alpha prime polypeptide	0.0066	-1.4
FABP3	2170	fatty acid binding protein 3, muscle and heart (mammary-derived growth inhibitor)	0.0312	-1.86		MAPK6	5597	mitogen-activated protein kinase 6	0.0105	-1.4
						COMMD8	54951	COMM domain containing 8	0.0182	-1.41
						TTF2	8458	transcription termination factor, RNA polymerase II	0.0191	-1.43
						SUPT4H1	6827	suppressor of Ty 4 homolog 1 (S. cerevisiae)	0.0232	-1.44
						PDK3	5165	pyruvate dehydrogenase kinase, isozyme 3	0.0352	-1.45
						CRNKL1	51340	crooked neck pre-mRNA splicing factor-like 1 (Drosophila)	0.0045	-1.48
						SREK1	140890	splicing regulatory glutamine/lysine-rich protein 1	0.0401	-1.52
						KATNAL1	84056	katanin p60 subunit A-like 1	0.002	-1.59
						PSMD6	9861	proteasome (prosome, macropain) 26S subunit, non-ATPase, 6	0.031	-1.64

## Sheet: ALZ_Bioset 8
GSE15222	Bioset 10: Cortical tissue from Alzheimer's disease patients _vs_ normal parietal cortex (Study: Genetic control of human brain transcript expression in Alzheimer窶冱 disease)
hiM genes						hiI genes
Gene	EntrezGene ID	Gene Description	p-value	fold change		Gene	EntrezGene ID	Gene Description	p-value	fold change
SLCO1C1	53919	solute carrier organic anion transporter family, member 1C1	0.0068	3.56		ADAMTS1	9510	ADAM metallopeptidase with thrombospondin type 1 motif, 1	0.0077	7.25
RALGPS2	55103	Ral GEF with PH domain and SH3 binding motif 2	9.9e-06	3.44		PRTFDC1	56952	phosphoribosyl transferase domain containing 1	1e-05	5.94
NCOA1	8648	nuclear receptor coactivator 1	0.0357	3.3		CALD1	800	caldesmon 1	0.0273	4.43
RSPH10B	222967	radial spoke head 10 homolog B (Chlamydomonas)	0.0269	3.25		FZD6	8323	frizzled family receptor 6	0.0032	3.41
AKAP7	9465	A kinase (PRKA) anchor protein 7	0.028	3.14		ECT2	1894	epithelial cell transforming sequence 2 oncogene	0.0213	3.17
WSB1	26118	WD repeat and SOCS box containing 1	0.0412	2.9		ID4	3400	inhibitor of DNA binding 4, dominant negative helix-loop-helix protein	0.0166	3.04
GPLD1	2822	glycosylphosphatidylinositol specific phospholipase D1	0.0268	2.84		ERI1	90459	exoribonuclease 1	8.2e-05	2.63
NTF3	4908	neurotrophin 3	0.0009	2		PPP4R2	151987	protein phosphatase 4, regulatory subunit 2	0.0318	2.63
PLCXD2	257068	phosphatidylinositol-specific phospholipase C, X domain containing 2	0.0031	1.98		TMA16	55319	translation machinery associated 16 homolog (S. cerevisiae)	0.0497	2.54
DGKE	8526	diacylglycerol kinase, epsilon 64kDa	0.0327	1.73		SMNDC1	10285	survival motor neuron domain containing 1	0.0494	2.53
PCSK5	5125	proprotein convertase subtilisin/kexin type 5	0.0224	1.72		EMP1	2012	epithelial membrane protein 1	5.7e-05	2.39
EGFR	1956	epidermal growth factor receptor	0.0099	1.67		ZNF367	195828	zinc finger protein 367	0.0022	2.02
RTN4	57142	reticulon 4	0.0172	1.61		PSIP1	11168	PC4 and SFRS1 interacting protein 1	0.0021	1.94
ABI1	10006	abl-interactor 1	0.0188	1.55		ZNF521	25925	zinc finger protein 521	0.0007	1.93
SEMA4D	10507	sema domain, immunoglobulin domain (Ig), transmembrane domain (TM) and short cytoplasmic domain, (semaphorin) 4D	0.0331	1.53		FAM129B	64855	family with sequence similarity 129, member B	0.0096	1.9
SLC4A4	8671	solute carrier family 4, sodium bicarbonate cotransporter, member 4	0.0183	1.52		CDK1	983	cyclin-dependent kinase 1	0.007	1.84
ADAM11	4185	ADAM metallopeptidase domain 11	0.0363	1.45		ROCK2	9475	Rho-associated, coiled-coil containing protein kinase 2	0.0389	1.8
DEGS1	8560	delta(4)-desaturase, sphingolipid 1	5.5e-08	1.44		KCTD14	65987	potassium channel tetramerisation domain containing 14	0.0318	1.71
WSB2	55884	WD repeat and SOCS box containing 2	0.005	1.37		BMP1	649	bone morphogenetic protein 1	0.0102	1.68
TGFB2	7042	transforming growth factor, beta 2	0.0006	1.35		EIF2C2	27161	eukaryotic translation initiation factor 2C, 2	0.006	1.68
SHANK2	22941	SH3 and multiple ankyrin repeat domains 2	0.0138	1.31		ENAH	55740	enabled homolog (Drosophila)	0.004	1.57
GRAMD1C	54762	GRAM domain containing 1C	0.0083	1.23		KDM5A	5927	lysine (K)-specific demethylase 5A	0.0037	1.57
RBFOX1	54715	RNA binding protein, fox-1 homolog (C. elegans) 1	0.003	-1.21		FZD3	7976	frizzled family receptor 3	0.0449	1.56
AGAP3	116988	ArfGAP with GTPase domain, ankyrin repeat and PH domain 3	0.0179	-1.21		E2F5	1875	E2F transcription factor 5, p130-binding	0.0257	1.56
ARPC2	10109	actin related protein 2/3 complex, subunit 2, 34kDa	0.0406	-1.25		CDK2AP1	8099	cyclin-dependent kinase 2 associated protein 1	0.0147	1.55
SH3BGR	6450	SH3 domain binding glutamic acid-rich protein	0.0085	-1.27		RNF168	165918	ring finger protein 168, E3 ubiquitin protein ligase	0.0182	1.55
BAI2	576	brain-specific angiogenesis inhibitor 2	0.0001	-1.35		PAFAH1B2	5049	platelet-activating factor acetylhydrolase 1b, catalytic subunit 2 (30kDa)	0.0234	1.53
LGALS8	3964	lectin, galactoside-binding, soluble, 8	0.0313	-1.35		VIM	7431	vimentin	0.0117	1.53
MAP1A	4130	microtubule-associated protein 1A	0.0119	-1.37		CDH23	64072	cadherin-related 23	1.5e-05	1.46
ATP1A1	476	ATPase, Na+/K+ transporting, alpha 1 polypeptide	0.0238	-1.37		PPP4R1	9989	protein phosphatase 4, regulatory subunit 1	3.1e-11	1.42
ACAT1	38	acetyl-CoA acetyltransferase 1	0.0372	-1.39		ELK3	2004	ELK3, ETS-domain protein (SRF accessory protein 2)	0.0478	1.4
ROGDI	79641	rogdi homolog (Drosophila)	0.011	-1.44		RNF114	55905	ring finger protein 114	0.0202	1.34
JPH3	57338	junctophilin 3	0.03	-1.52		TNS1	7145	tensin 1	0.012	1.34
ZDHHC23	254887	zinc finger, DHHC-type containing 23	0.0039	-1.53		TOX4	9878	TOX high mobility group box family member 4	0.0006	1.27
CORO7	79585	coronin 7	1.3e-06	-1.55		PDS5A	23244	PDS5, regulator of cohesion maintenance, homolog A (S. cerevisiae)	2.2e-08	1.22
TMEM127	55654	transmembrane protein 127	0.0128	-1.6		ARL6IP5	10550	ADP-ribosylation-like factor 6 interacting protein 5	0.0036	1.22
RASD2	23551	RASD family, member 2	0.0208	-1.61		BZW1	9689	basic leucine zipper and W2 domains 1	0.0263	1.21
KIFC3	3801	kinesin family member C3	9.7e-07	-1.62		CEP85	64793	centrosomal protein 85kDa	0.0124	-1.21
SLC35F2	54733	solute carrier family 35, member F2	0.0301	-1.63		SGPL1	8879	sphingosine-1-phosphate lyase 1	0.0001	-1.22
RFT1	91869	RFT1 homolog (S. cerevisiae)	3.6e-05	-1.65		DNMT3B	1789	DNA (cytosine-5-)-methyltransferase 3 beta	0.0106	-1.23
PDE2A	5138	phosphodiesterase 2A, cGMP-stimulated	5.6e-05	-1.66		SLC39A1	27173	solute carrier family 39 (zinc transporter), member 1	0.0121	-1.25
ITM2C	81618	integral membrane protein 2C	0.0019	-1.71		LTBR	4055	lymphotoxin beta receptor (TNFR superfamily, member 3)	0.0003	-1.27
GAS7	8522	growth arrest-specific 7	0.0225	-1.74		SHB	6461	Src homology 2 domain containing adaptor protein B	0.0258	-1.3
GEMIN8	54960	gem (nuclear organelle) associated protein 8	2e-05	-1.75		TNPO1	3842	transportin 1	0.0008	-1.32
RTN3	10313	reticulon 3	0.0433	-1.78		AAAS	8086	achalasia, adrenocortical insufficiency, alacrimia	0.0004	-1.33
GPR37	2861	G protein-coupled receptor 37 (endothelin receptor type B-like)	0.0448	-1.81		ZNF410	57862	zinc finger protein 410	0.0359	-1.34
C1QTNF4	114900	C1q and tumor necrosis factor related protein 4	0.0429	-1.88		TMEM129	92305	transmembrane protein 129	0.0109	-1.38
PFKFB2	5208	6-phosphofructo-2-kinase/fructose-2,6-biphosphatase 2	0.0466	-1.93		FNTB	2342	farnesyltransferase, CAAX box, beta	0.0023	-1.38
ITPA	3704	inosine triphosphatase (nucleoside triphosphate pyrophosphatase)	0.0452	-1.93		SCARB2	950	scavenger receptor class B, member 2	0.0246	-1.4
FXYD7	53822	FXYD domain containing ion transport regulator 7	0.0397	-1.96		SMC6	79677	structural maintenance of chromosomes 6	0.0223	-1.42
NDRG2	57447	NDRG family member 2	0.001	-2.02		SLC7A5	8140	solute carrier family 7 (amino acid transporter light chain, L system), member 5	0.0004	-1.43
MATK	4145	megakaryocyte-associated tyrosine kinase	0.001	-2.03		ERCC1	2067	excision repair cross-complementing rodent repair deficiency, complementation group 1 (includes overlapping antisense sequence)	0.0174	-1.44
NT5E	4907	5'-nucleotidase, ecto (CD73)	2.6e-16	-2.03		RRAS	6237	related RAS viral (r-ras) oncogene homolog	0.0014	-1.45
SCN3B	55800	sodium channel, voltage-gated, type III, beta subunit	0.0462	-2.06		E2F6	1876	E2F transcription factor 6	0.0324	-1.48
RNF19A	25897	ring finger protein 19A, E3 ubiquitin protein ligase	0.0344	-2.08		NEU1	4758	sialidase 1 (lysosomal sialidase)	0.0482	-1.49
SLC26A8	116369	solute carrier family 26, member 8	0.0265	-2.14		CPSF3L	54973	cleavage and polyadenylation specific factor 3-like	0.0466	-1.57
NCDN	23154	neurochondrin	0.0107	-2.18		EFS	10278	embryonal Fyn-associated substrate	0.0134	-1.57
PTK2B	2185	PTK2B protein tyrosine kinase 2 beta	7.8e-05	-2.19		MAMDC2	256691	MAM domain containing 2	4.4e-14	-1.58
LRRC49	54839	leucine rich repeat containing 49	0.0468	-2.19		CBLL1	79872	Cbl proto-oncogene, E3 ubiquitin protein ligase-like 1	0.0131	-1.62
TGFA	7039	transforming growth factor, alpha	1.7e-07	-2.26		CDKN2C	1031	cyclin-dependent kinase inhibitor 2C (p18, inhibits CDK4)	0.0011	-1.64
EEPD1	80820	endonuclease/exonuclease/phosphatase family domain containing 1	0.0098	-2.39		NUF2	83540	NUF2, NDC80 kinetochore complex component, homolog (S. cerevisiae)	0.0312	-1.64
CMTM5	116173	CKLF-like MARVEL transmembrane domain containing 5	0.0342	-2.42		FRMD5	84978	FERM domain containing 5	0.0057	-1.67
PPP1R14C	81706	protein phosphatase 1, regulatory (inhibitor) subunit 14C	0.046	-2.44		MCL1	4170	myeloid cell leukemia sequence 1 (BCL2-related)	0.0279	-1.68
CLCN4	1183	chloride channel, voltage-sensitive 4	0.0354	-2.69		BLM	641	Bloom syndrome, RecQ helicase-like	0.0108	-1.68
MOXD1	26002	monooxygenase, DBH-like 1	8.3e-06	-2.8		SLC7A8	23428	solute carrier family 7 (amino acid transporter light chain, L system), member 8	0.0426	-1.76
LMO7	4008	LIM domain 7	0.0065	-2.8		SNX1	6642	sorting nexin 1	0.0447	-1.78
LARP6	55323	La ribonucleoprotein domain family, member 6	0.0457	-2.96		WHSC1	7468	Wolf-Hirschhorn syndrome candidate 1	0.0104	-1.78
LRFN5	145581	leucine rich repeat and fibronectin type III domain containing 5	0.0269	-3.05		INADL	10207	InaD-like (Drosophila)	0.0497	-1.86
CAMK2A	815	calcium/calmodulin-dependent protein kinase II alpha	1.6e-25	-3.11		CTNNAL1	8727	catenin (cadherin-associated protein), alpha-like 1	0.0352	-1.89
KIAA1407	57577	KIAA1407	0.0245	-3.16		OXNAD1	92106	oxidoreductase NAD-binding domain containing 1	0.0321	-1.93
BCAN	63827	brevican	1.7e-07	-3.19		RNF40	9810	ring finger protein 40, E3 ubiquitin protein ligase	0.0348	-1.97
NRGN	4900	neurogranin (protein kinase C substrate, RC3)	4.4e-08	-3.2		SCLT1	132320	sodium channel and clathrin linker 1	0.0026	-2
CAMTA2	23125	calmodulin binding transcription activator 2	9.4e-11	-3.27		EXOC5	10640	exocyst complex component 5	4.7e-14	-2.01
C8orf34	116328	chromosome 8 open reading frame 34	1.8e-14	-3.36		DAPK3	1613	death-associated protein kinase 3	0.0201	-2.03
TMEM38A	79041	transmembrane protein 38A	0.0429	-3.37		LAMA4	3910	laminin, alpha 4	2.6e-13	-2.12
SCN8A	6334	sodium channel, voltage gated, type VIII, alpha subunit	0.0001	-3.41		DYSF	8291	dysferlin, limb girdle muscular dystrophy 2B (autosomal recessive)	0.044	-2.16
NCALD	83988	neurocalcin delta	0.0192	-3.43		URB2	9816	URB2 ribosome biogenesis 2 homolog (S. cerevisiae)	9.7e-17	-2.21
CPLX1	10815	complexin 1	0.007	-3.46		MAD2L1	4085	MAD2 mitotic arrest deficient-like 1 (yeast)	0.0428	-2.33
CHN1	1123	chimerin (chimaerin) 1	0.0143	-3.46		COL5A2	1290	collagen, type V, alpha 2	0.03	-2.38
KALRN	8997	kalirin, RhoGEF kinase	0.0147	-3.62		SHC1	6464	SHC (Src homology 2 domain containing) transforming protein 1	0.0154	-2.75
ACOT4	122970	acyl-CoA thioesterase 4	0.0014	-3.65		MSI2	124540	musashi homolog 2 (Drosophila)	6.5e-15	-2.76
GLS2	27165	glutaminase 2 (liver, mitochondrial)	0.0128	-3.7		RHBDL3	162494	rhomboid, veinlet-like 3 (Drosophila)	2.1e-05	-2.82
DGAT2	84649	diacylglycerol O-acyltransferase 2	0.0138	-4.16		ZFP36L2	678	zinc finger protein 36, C3H type-like 2	0.001	-2.93
SCG3	29106	secretogranin III	0.009	-4.2		LIMK1	3984	LIM domain kinase 1	0.0392	-3.07
NEFL	4747	neurofilament, light polypeptide	0.0121	-4.52		DGKB	1607	diacylglycerol kinase, beta 90kDa	0.0234	-3.21
GSTM1	2944	glutathione S-transferase mu 1	0.0184	-4.63		ABL1	25	c-abl oncogene 1, non-receptor tyrosine kinase	0.0215	-3.29
SLCO1A2	6579	solute carrier organic anion transporter family, member 1A2	0.0371	-5.1		GET4	51608	golgi to ER traffic protein 4 homolog (S. cerevisiae)	0.0133	-3.35
CPLX2	10814	complexin 2	0.0313	-5.94		KCNK10	54207	potassium channel, subfamily K, member 10	0.0041	-3.54
FGF13	2258	fibroblast growth factor 13	0.0481	-8.51		EYA3	2140	eyes absent homolog 3 (Drosophila)	5.3e-20	-3.78
						TPBG	7162	trophoblast glycoprotein	0.0295	-3.91
						RAD18	56852	RAD18 homolog (S. cerevisiae)	0.0017	-4.81
						PPM1A	5494	protein phosphatase, Mg2+/Mn2+ dependent, 1A	0.0229	-8
