# Supplementary material for: Transcriptomic immaturity inducible by neural hyperexcitation is shared by multiple neuropsychiatric disorders
Source: Commun Biol. 2019 Jan 22;2:32. doi: 10.1038/s42003-018-0277-2 (PMC6342824; doi:10.1038/s42003-018-0277-2)
Supplement: Supplementary file 7 — Supplementary Data 5 [file 42003_2018_277_MOESM7_ESM.xlsx]

## Sheet: ASD_Bioset 1
GSE67528	Bioset 1: Neurons from iPSC-derived neural progenitors of male autism spectrum disorder subjects _vs_ normal (Study: Autism spectrum disorder neurons, neural progenitors and induced pluripotent stem cells)
hiM genes						hiI genes
Gene	EntrezGene ID	Gene Description	p-value	fold change		Gene	EntrezGene ID	Gene Description	p-value	fold change
C10orf107	219621	chromosome 10 open reading frame 107	6.7e-06	-2.42433		ANPEP	290	alanyl (membrane) aminopeptidase	1.3e-05	2.47033
						SDC1	6382	syndecan 1	4e-05	1.67147

## Sheet: ASD_Bioset 2
GSE67528	Bioset 2: iPSCs from skin fibroblasts of autism spectrum disorder subjects _vs_ normal (Study: Autism spectrum disorder neurons, neural progenitors and induced pluripotent stem cells)
hiM genes						hiI genes
Gene	EntrezGene ID	Gene Description	p-value	fold change		Gene	EntrezGene ID	Gene Description	p-value	fold change
PRODH	5625	proline dehydrogenase (oxidase) 1	2.3e-05	-1.48049		TES	26136	testis derived transcript (3 LIM domains)	1e-05	1.51322

## Sheet: ASD_Bioset 3
GSE67528	Bioset 3: Neural progenitors derived from iPSCs of male autism spectrum disorder subjects _vs_ normal (Study: Autism spectrum disorder neurons, neural progenitors and induced pluripotent stem cells)
hiM genes						hiI genes
Gene	EntrezGene ID	Gene Description	p-value	fold change		Gene	EntrezGene ID	Gene Description	p-value	fold change
No overlapping gene						No overlapping gene

## Sheet: ASD_Bioset 4
GSE61476	Bioset 4: Neural progenitors at d0 differentiation - autism spectrum disorder with macrocephaly _vs_ normal (Study: Neural progenitors induced to differentiate from autism spectrum disorder and normal donors)
hiM genes						hiI genes
Gene	EntrezGene ID	Gene Description	p-value	fold change		Gene	EntrezGene ID	Gene Description	p-value	fold change
MGST3	4259	microsomal glutathione S-transferase 3	2.3e-06	-1.38123		PBX3	5090	pre-B-cell leukemia homeobox 3	5.6e-07	-1.59238
TMSB4X	7114	thymosin beta 4, X-linked	0.0003	-1.46839		PDLIM1	9124	PDZ and LIM domain 1	0.0002	-2.60414
						LAMA4	3910	laminin, alpha 4	1.4e-06	-3.43269

## Sheet: ASD_Bioset 5
GSE28475	Bioset 5: Brain samples frozen DASL assay - Autistic patients _vs_ healthy controls (Study: Comparisons of frozen and FFPE brain samples of autistic and normal patients)
hiM genes						hiI genes
Gene	EntrezGene ID	Gene Description	p-value	fold change		Gene	EntrezGene ID	Gene Description	p-value	fold change
SEMA6D	80031	sema domain, transmembrane domain (TM), and cytoplasmic domain, (semaphorin) 6D	0.0349	1.63		TUBB6	84617	tubulin, beta 6 class V	0.0052	2.18
TRERF1	55809	transcriptional regulating factor 1	0.0092	1.58		ABL1	25	c-abl oncogene 1, non-receptor tyrosine kinase	0.0029	1.94
IGSF11	152404	immunoglobulin superfamily, member 11	0.0102	1.54		ZNF367	195828	zinc finger protein 367	0.0058	1.9
ALDH1L1	10840	aldehyde dehydrogenase 1 family, member L1	0.0186	1.47		L3MBTL3	84456	l(3)mbt-like 3 (Drosophila)	0.0222	1.84
MAP4	4134	microtubule-associated protein 4	0.038	1.23		RAB27A	5873	RAB27A, member RAS oncogene family	0.0138	1.83
NCOA1	8648	nuclear receptor coactivator 1	0.0309	-1.26		ADAMTS9	56999	ADAM metallopeptidase with thrombospondin type 1 motif, 9	0.0017	1.82
ASIC1	41	acid-sensing (proton-gated) ion channel 1	0.0383	-1.27		CDKN2C	1031	cyclin-dependent kinase inhibitor 2C (p18, inhibits CDK4)	0.0169	1.78
RRAGB	10325	Ras-related GTP binding B	0.0063	-1.27		CRB3	92359	crumbs homolog 3 (Drosophila)	0.0081	1.75
GNAL	2774	guanine nucleotide binding protein (G protein), alpha activating activity polypeptide, olfactory type	0.008	-1.33		RUFY1	80230	RUN and FYVE domain containing 1	0.0068	1.73
PPP1R14C	81706	protein phosphatase 1, regulatory (inhibitor) subunit 14C	0.0299	-1.33		KIF20A	10112	kinesin family member 20A	0.0144	1.72
TMEM80	283232	transmembrane protein 80	0.0253	-1.33		CENPM	79019	centromere protein M	0.0248	1.64
B3GALNT1	8706	beta-1,3-N-acetylgalactosaminyltransferase 1 (globoside blood group)	0.0443	-1.34		RBMS1	5937	RNA binding motif, single stranded interacting protein 1	0.0115	1.64
NDRG2	57447	NDRG family member 2	0.0418	-1.36		TGM2	7052	transglutaminase 2 (C polypeptide, protein-glutamine-gamma-glutamyltransferase)	0.0052	1.63
TGFA	7039	transforming growth factor, alpha	0.0268	-1.38		PHF17	79960	PHD finger protein 17	0.0336	1.63
ADRA1D	146	adrenoceptor alpha 1D	0.0198	-1.38		LIMS1	3987	LIM and senescent cell antigen-like domains 1	0.0039	1.63
STIM2	57620	stromal interaction molecule 2	0.0192	-1.38		TSPO	706	translocator protein (18kDa)	0.0217	1.59
RTN3	10313	reticulon 3	0.0467	-1.39		THBD	7056	thrombomodulin	0.0023	1.56
SYT17	51760	synaptotagmin XVII	0.0446	-1.39		NUP155	9631	nucleoporin 155kDa	0.0314	1.54
OSBP2	23762	oxysterol binding protein 2	0.049	-1.39		TP53	7157	tumor protein p53	0.0242	1.54
GPATCH4	54865	G patch domain containing 4	0.0296	-1.4		SMAD1	4086	SMAD family member 1	0.0499	1.52
PIP5K1B	8395	phosphatidylinositol-4-phosphate 5-kinase, type I, beta	0.0404	-1.4		NEDD9	4739	neural precursor cell expressed, developmentally down-regulated 9	0.0221	1.51
RAB3A	5864	RAB3A, member RAS oncogene family	0.0486	-1.41		SLC39A1	27173	solute carrier family 39 (zinc transporter), member 1	0.0383	1.49
EPHA4	2043	EPH receptor A4	0.0499	-1.42		MYOF	26509	myoferlin	0.0436	1.48
ALDH2	217	aldehyde dehydrogenase 2 family (mitochondrial)	0.0429	-1.42		CDCA7	83879	cell division cycle associated 7	0.0445	1.48
WASF1	8936	WAS protein family, member 1	0.0407	-1.43		KCNK10	54207	potassium channel, subfamily K, member 10	0.0073	1.45
FKTN	2218	fukutin	0.0096	-1.43		GINS4	84296	GINS complex subunit 4 (Sld5 homolog)	0.0164	1.42
PPP1R26	9858	protein phosphatase 1, regulatory subunit 26	0.0079	-1.44		SLC7A8	23428	solute carrier family 7 (amino acid transporter light chain, L system), member 8	0.044	1.41
ADCY8	114	adenylate cyclase 8 (brain)	0.019	-1.45		CBFB	865	core-binding factor, beta subunit	0.0058	1.33
PIK3IP1	113791	phosphoinositide-3-kinase interacting protein 1	0.0132	-1.45		CDH23	64072	cadherin-related 23	0.0375	1.32
ABI1	10006	abl-interactor 1	0.0445	-1.46		ASL	435	argininosuccinate lyase	0.0412	1.31
MOXD1	26002	monooxygenase, DBH-like 1	0.0413	-1.47		CASP6	839	caspase 6, apoptosis-related cysteine peptidase	0.0348	1.3
DOCK10	55619	dedicator of cytokinesis 10	0.0264	-1.47		TRMT10A	93587	tRNA methyltransferase 10 homolog A (S. cerevisiae)	0.0479	-1.24
CLTA	1211	clathrin, light chain A	0.0273	-1.48		C1orf85	112770	chromosome 1 open reading frame 85	0.0329	-1.26
ANKRD6	22881	ankyrin repeat domain 6	0.0486	-1.48		TOR1AIP2	163590	torsin A interacting protein 2	0.039	-1.3
SLC6A1	6529	solute carrier family 6 (neurotransmitter transporter, GABA), member 1	0.0329	-1.48		CBLL1	79872	Cbl proto-oncogene, E3 ubiquitin protein ligase-like 1	0.036	-1.31
TRPC1	7220	transient receptor potential cation channel, subfamily C, member 1	0.0402	-1.49		SLC7A6	9057	solute carrier family 7 (amino acid transporter light chain, y+L system), member 6	0.0289	-1.32
FRY	10129	furry homolog (Drosophila)	0.0219	-1.5		PCGF2	7703	polycomb group ring finger 2	0.0348	-1.32
FAAH	2166	fatty acid amide hydrolase	0.0086	-1.51		PIDD	55367	p53-induced death domain protein	0.0347	-1.32
CTXN1	404217	cortexin 1	0.0488	-1.51		SCLT1	132320	sodium channel and clathrin linker 1	0.0378	-1.33
TNR	7143	tenascin R	0.0193	-1.52		KIAA0319L	79932	KIAA0319-like	0.039	-1.34
KLHL32	114792	kelch-like 32 (Drosophila)	0.0183	-1.52		PRPF38B	55119	PRP38 pre-mRNA processing factor 38 (yeast) domain containing B	0.0166	-1.39
TMEM14A	28978	transmembrane protein 14A	0.0218	-1.52		NUF2	83540	NUF2, NDC80 kinetochore complex component, homolog (S. cerevisiae)	0.0336	-1.39
CYCS	54205	cytochrome c, somatic	0.0201	-1.52		UBE2G1	7326	ubiquitin-conjugating enzyme E2G 1	0.032	-1.4
ASTN1	460	astrotactin 1	0.0211	-1.54		ALKBH4	54784	alkB, alkylation repair homolog 4 (E. coli)	0.0051	-1.41
ENOPH1	58478	enolase-phosphatase 1	0.0299	-1.55		POLB	5423	polymerase (DNA directed), beta	0.0304	-1.42
CACNA1A	773	calcium channel, voltage-dependent, P/Q type, alpha 1A subunit	0.0226	-1.56		PDK3	5165	pyruvate dehydrogenase kinase, isozyme 3	0.034	-1.42
SCN4B	6330	sodium channel, voltage-gated, type IV, beta subunit	0.0316	-1.56		PMEPA1	56937	prostate transmembrane protein, androgen induced 1	0.0451	-1.42
SUB1	10923	SUB1 homolog (S. cerevisiae)	0.0184	-1.56		MLEC	9761	malectin	0.0241	-1.43
PORCN	64840	porcupine homolog (Drosophila)	0.0015	-1.56		SYNCRIP	10492	synaptotagmin binding, cytoplasmic RNA interacting protein	0.0303	-1.44
AGAP3	116988	ArfGAP with GTPase domain, ankyrin repeat and PH domain 3	0.027	-1.57		SMAD2	4087	SMAD family member 2	0.0145	-1.45
TUBA8	51807	tubulin, alpha 8	0.0353	-1.58		TIGD5	84948	tigger transposable element derived 5	0.039	-1.46
KIFAP3	22920	kinesin-associated protein 3	0.0456	-1.58		WDR36	134430	WD repeat domain 36	0.0241	-1.46
NDUFA12	55967	NADH dehydrogenase (ubiquinone) 1 alpha subcomplex, 12	0.0366	-1.58		CCDC91	55297	coiled-coil domain containing 91	0.0395	-1.47
GSTM1	2944	glutathione S-transferase mu 1	0.0414	-1.59		FBXL12	54850	F-box and leucine-rich repeat protein 12	0.0098	-1.48
ADAM11	4185	ADAM metallopeptidase domain 11	0.0191	-1.59		CISD2	493856	CDGSH iron sulfur domain 2	0.0151	-1.49
SIN3B	23309	SIN3 transcription regulator homolog B (yeast)	0.0209	-1.59		SNRPB	6628	small nuclear ribonucleoprotein polypeptides B and B1	0.0373	-1.49
ZBTB4	57659	zinc finger and BTB domain containing 4	0.0301	-1.6		FNTB	2342	farnesyltransferase, CAAX box, beta	0.0215	-1.49
BAI2	576	brain-specific angiogenesis inhibitor 2	0.0273	-1.61		CIT	11113	citron (rho-interacting, serine/threonine kinase 21)	0.0345	-1.5
RUNX1T1	862	runt-related transcription factor 1; translocated to, 1 (cyclin D-related)	0.0181	-1.61		UBE2D3	7323	ubiquitin-conjugating enzyme E2D 3	0.0399	-1.51
NCAM1	4684	neural cell adhesion molecule 1	0.0424	-1.61		TCOF1	6949	Treacher Collins-Franceschetti syndrome 1	0.0124	-1.51
GLRA2	2742	glycine receptor, alpha 2	0.0157	-1.62		PPHLN1	51535	periphilin 1	0.0211	-1.51
FAM81A	145773	family with sequence similarity 81, member A	0.0197	-1.62		XPO1	7514	exportin 1 (CRM1 homolog, yeast)	0.0413	-1.51
SCN2A	6326	sodium channel, voltage-gated, type II, alpha subunit	0.0427	-1.64		RIF1	55183	RAP1 interacting factor homolog (yeast)	0.0086	-1.54
RBP4	5950	retinol binding protein 4, plasma	0.0089	-1.64		EFS	10278	embryonal Fyn-associated substrate	0.0141	-1.54
SHANK2	22941	SH3 and multiple ankyrin repeat domains 2	0.0386	-1.64		TTC9C	283237	tetratricopeptide repeat domain 9C	0.0094	-1.55
ROGDI	79641	rogdi homolog (Drosophila)	0.011	-1.64		PPP4R2	151987	protein phosphatase 4, regulatory subunit 2	0.0092	-1.55
RTN4	57142	reticulon 4	0.0266	-1.64		BLOC1S6	26258	biogenesis of lysosomal organelles complex-1, subunit 6, pallidin	0.0353	-1.59
SRPK2	6733	SRSF protein kinase 2	0.0327	-1.65		NAB1	4664	NGFI-A binding protein 1 (EGR1 binding protein 1)	0.014	-1.65
MINA	84864	MYC induced nuclear antigen	0.0366	-1.66		FZD8	8325	frizzled family receptor 8	0.0246	-1.65
ACSL4	2182	acyl-CoA synthetase long-chain family member 4	0.0063	-1.67		SHC1	6464	SHC (Src homology 2 domain containing) transforming protein 1	0.0486	-1.66
PTPRD	5789	protein tyrosine phosphatase, receptor type, D	0.0328	-1.67		PCBP4	57060	poly(rC) binding protein 4	0.0115	-1.71
LMO7	4008	LIM domain 7	0.0068	-1.7		ASAP1	50807	ArfGAP with SH3 domain, ankyrin repeat and PH domain 1	0.0322	-1.72
CRYM	1428	crystallin, mu	0.004	-1.72		SREK1IP1	285672	SREK1-interacting protein 1	0.0357	-1.75
ABHD12	26090	abhydrolase domain containing 12	0.0456	-1.72		LIMK1	3984	LIM domain kinase 1	0.0081	-1.76
C1QTNF4	114900	C1q and tumor necrosis factor related protein 4	0.0066	-1.72		IPO5	3843	importin 5	0.0189	-1.79
RIMKLA	284716	ribosomal modification protein rimK-like family member A	0.0012	-1.74		TTYH1	57348	tweety homolog 1 (Drosophila)	0.0204	-1.8
GARNL3	84253	GTPase activating Rap/RanGAP domain-like 3	0.0281	-1.78		RMND5B	64777	required for meiotic nuclear division 5 homolog B (S. cerevisiae)	0.0032	-1.81
SPTSSB	165679	serine palmitoyltransferase, small subunit B	0.0099	-1.79		PTPRF	5792	protein tyrosine phosphatase, receptor type, F	0.0206	-1.88
ARHGAP20	57569	Rho GTPase activating protein 20	0.033	-1.8
RASA3	22821	RAS p21 protein activator 3	0.0029	-1.8
SMTN	6525	smoothelin	0.0082	-1.82
NAP1L2	4674	nucleosome assembly protein 1-like 2	0.0369	-1.84
C9orf91	203197	chromosome 9 open reading frame 91	0.0177	-1.91
PKD1	5310	polycystic kidney disease 1 (autosomal dominant)	0.0313	-2.07

## Sheet: ASD_Bioset 6
GSE28521	Bioset 6: Cerebellar vermis of autism spectrum disorder (ASD) patients_vs_ healthy donors (Study: Cerebellum, frontal cortex, and temporal cortex gene expression from ASD patients)
hiM genes						hiI genes
Gene	EntrezGene ID	Gene Description	p-value	fold change		Gene	EntrezGene ID	Gene Description	p-value	fold change
NDRG2	57447	NDRG family member 2	0.0276	1.64		NES	10763	nestin	0.0108	1.5
NTM	50863	neurotrimin	0.046	1.51		ARID4B	51742	AT rich interactive domain 4B (RBP1-like)	0.0016	1.4
ABLIM3	22885	actin binding LIM protein family, member 3	0.0086	1.28		HIPK2	28996	homeodomain interacting protein kinase 2	0.0278	1.29
FAM107A	11170	family with sequence similarity 107, member A	0.0459	1.26		AFF3	3899	AF4/FMR2 family, member 3	0.0322	1.27
ALDOC	230	aldolase C, fructose-bisphosphate	0.0204	-1.22
RAP1GAP	5909	RAP1 GTPase activating protein	0.0423	-1.24
NR3C2	4306	nuclear receptor subfamily 3, group C, member 2	0.0333	-1.25
ADHFE1	137872	alcohol dehydrogenase, iron containing, 1	0.0072	-1.27
CPNE6	9362	copine VI (neuronal)	0.0349	-1.43
ATP1B1	481	ATPase, Na+/K+ transporting, beta 1 polypeptide	0.0319	-1.45
KCNAB1	7881	potassium voltage-gated channel, shaker-related subfamily, beta member 1	0.0127	-1.63

## Sheet: ASD_Bioset 7
GSE28521	Bioset 7: Prefrontal cortex of autism spectrum disorder (ASD) patients _vs_ healthy donors (Study: Cerebellum, frontal cortex, and temporal cortex gene expression from ASD patients)
hiM genes						hiI genes
Gene	EntrezGene ID	Gene Description	p-value	fold change		Gene	EntrezGene ID	Gene Description	p-value	fold change
NDRG2	57447	NDRG family member 2	0.0102	1.55		CDKN1A	1026	cyclin-dependent kinase inhibitor 1A (p21, Cip1)	0.0037	2.16
APOE	348	apolipoprotein E	0.0084	1.47		EMP1	2012	epithelial membrane protein 1	0.0118	1.99
IGFBP5	3488	insulin-like growth factor binding protein 5	0.0144	1.37		TIMP1	7076	TIMP metallopeptidase inhibitor 1	0.0157	1.94
ACSBG1	23205	acyl-CoA synthetase bubblegum family member 1	0.0459	1.34		HSPB1	3315	heat shock 27kDa protein 1	0.0055	1.75
BCAN	63827	brevican	0.0061	1.31		CLIC1	1192	chloride intracellular channel 1	0.0057	1.74
ZBTB20	26137	zinc finger and BTB domain containing 20	0.0465	1.22		GADD45G	10912	growth arrest and DNA-damage-inducible, gamma	0.0067	1.58
RAB11FIP4	84440	RAB11 family interacting protein 4 (class II)	0.0067	1.22		TGM2	7052	transglutaminase 2 (C polypeptide, protein-glutamine-gamma-glutamyltransferase)	0.012	1.54
CALY	50632	calcyon neuron-specific vesicular protein	0.0318	-1.2		TM4SF1	4071	transmembrane 4 L six family member 1	0.041	1.54
IQCA1	79781	IQ motif containing with AAA domain 1	0.0169	-1.2		ANGPTL4	51129	angiopoietin-like 4	0.049	1.51
KIFAP3	22920	kinesin-associated protein 3	0.0024	-1.2		TNFRSF1A	7132	tumor necrosis factor receptor superfamily, member 1A	0.008	1.48
DNM1	1759	dynamin 1	0.0224	-1.21		TAGLN2	8407	transgelin 2	0.0023	1.47
SLC12A5	57468	solute carrier family 12 (potassium/chloride transporter), member 5	0.0192	-1.21		COL4A1	1282	collagen, type IV, alpha 1	0.0315	1.45
CAMK2G	818	calcium/calmodulin-dependent protein kinase II gamma	0.0118	-1.21		HIPK2	28996	homeodomain interacting protein kinase 2	0.0078	1.43
NRXN1	9378	neurexin 1	0.032	-1.21		VIM	7431	vimentin	0.0486	1.43
LIN7B	64130	lin-7 homolog B (C. elegans)	0.0309	-1.21		PLIN2	123	perilipin 2	0.0362	1.43
ATP2A2	488	ATPase, Ca++ transporting, cardiac muscle, slow twitch 2	0.0171	-1.21		MCL1	4170	myeloid cell leukemia sequence 1 (BCL2-related)	0.0061	1.39
MAGEE1	57692	melanoma antigen family E, 1	0.001	-1.22		TNPO1	3842	transportin 1	0.0005	1.38
GLS	2744	glutaminase	0.01	-1.22		GPR56	9289	G protein-coupled receptor 56	0.0014	1.37
PFKM	5213	phosphofructokinase, muscle	0.0029	-1.22		CARHSP1	23589	calcium regulated heat stable protein 1, 24kDa	0.0006	1.36
BEND6	221336	BEN domain containing 6	0.0241	-1.23		FGFRL1	53834	fibroblast growth factor receptor-like 1	0.0275	1.36
SCN4B	6330	sodium channel, voltage-gated, type IV, beta subunit	0.0289	-1.23		ZFP36L1	677	zinc finger protein 36, C3H type-like 1	0.0165	1.36
BAI3	577	brain-specific angiogenesis inhibitor 3	0.0317	-1.23		PTBP1	5725	polypyrimidine tract binding protein 1	0.0086	1.35
CHN1	1123	chimerin (chimaerin) 1	0.0083	-1.23		FAM129B	64855	family with sequence similarity 129, member B	0.0004	1.34
RTN3	10313	reticulon 3	0.0268	-1.24		EMP3	2014	epithelial membrane protein 3	0.0236	1.33
ACOT4	122970	acyl-CoA thioesterase 4	0.0186	-1.24		HMG20B	10362	high mobility group 20B	0.0048	1.32
SLC9A6	10479	solute carrier family 9, subfamily A (NHE6, cation proton antiporter 6), member 6	0.0121	-1.24		CPNE3	8895	copine III	0.0045	1.31
KCNAB1	7881	potassium voltage-gated channel, shaker-related subfamily, beta member 1	0.0026	-1.25		PLOD1	5351	procollagen-lysine, 2-oxoglutarate 5-dioxygenase 1	0.013	1.31
FGF9	2254	fibroblast growth factor 9 (glia-activating factor)	0.0018	-1.25		SHC1	6464	SHC (Src homology 2 domain containing) transforming protein 1	0.0073	1.31
RTN1	6252	reticulon 1	0.0294	-1.26		PLOD2	5352	procollagen-lysine, 2-oxoglutarate 5-dioxygenase 2	0.0338	1.29
SRPK2	6733	SRSF protein kinase 2	0.0462	-1.26		MSI2	124540	musashi homolog 2 (Drosophila)	0.0313	1.28
GPATCH4	54865	G patch domain containing 4	0.0322	-1.26		SLC39A1	27173	solute carrier family 39 (zinc transporter), member 1	0.014	1.28
NKIRAS1	28512	NFKB inhibitor interacting Ras-like 1	0.0112	-1.26		MAPKAPK3	7867	mitogen-activated protein kinase-activated protein kinase 3	0.0289	1.26
C9orf91	203197	chromosome 9 open reading frame 91	0.0124	-1.27		MAPRE1	22919	microtubule-associated protein, RP/EB family, member 1	0.0169	1.24
ATP1B1	481	ATPase, Na+/K+ transporting, beta 1 polypeptide	0.0019	-1.28		ITGB1	3688	integrin, beta 1 (fibronectin receptor, beta polypeptide, antigen CD29 includes MDF2, MSK12)	0.0442	1.24
ZNF385B	151126	zinc finger protein 385B	0.0055	-1.28		EIF2C2	27161	eukaryotic translation initiation factor 2C, 2	0.0457	1.23
ATP2B3	492	ATPase, Ca++ transporting, plasma membrane 3	0.0238	-1.28		PAPOLA	10914	poly(A) polymerase alpha	0.0329	1.22
EPB41L3	23136	erythrocyte membrane protein band 4.1-like 3	0.0061	-1.28		STK40	83931	serine/threonine kinase 40	0.0047	1.22
FABP3	2170	fatty acid binding protein 3, muscle and heart (mammary-derived growth inhibitor)	0.0124	-1.29		MAP2K3	5606	mitogen-activated protein kinase kinase 3	0.0328	1.2
RBFOX1	54715	RNA binding protein, fox-1 homolog (C. elegans) 1	0.0075	-1.29		ASCC2	84164	activating signal cointegrator 1 complex subunit 2	0.0143	1.2
LRFN5	145581	leucine rich repeat and fibronectin type III domain containing 5	0.0078	-1.3		CUX1	1523	cut-like homeobox 1	0.0005	1.2
MOXD1	26002	monooxygenase, DBH-like 1	0.036	-1.32		WLS	79971	wntless homolog (Drosophila)	0.0159	1.2
GLS2	27165	glutaminase 2 (liver, mitochondrial)	0.0053	-1.32		INPP5A	3632	inositol polyphosphate-5-phosphatase, 40kDa	0.006	-1.22
PNKD	25953	paroxysmal nonkinesigenic dyskinesia	0.0136	-1.32		SYNCRIP	10492	synaptotagmin binding, cytoplasmic RNA interacting protein	0.0177	-1.23
MAP4	4134	microtubule-associated protein 4	0.016	-1.32		HSF2	3298	heat shock transcription factor 2	0.0097	-1.26
PTK2B	2185	PTK2B protein tyrosine kinase 2 beta	0.0412	-1.33		PRC1	9055	protein regulator of cytokinesis 1	0.0046	-1.26
ICA1	3382	islet cell autoantigen 1, 69kDa	0.0015	-1.33		PHF17	79960	PHD finger protein 17	0.0008	-1.29
WASF1	8936	WAS protein family, member 1	0.0213	-1.34		CITED2	10370	Cbp/p300-interacting transactivator, with Glu/Asp-rich carboxy-terminal domain, 2	0.0168	-1.36
CPLX1	10815	complexin 1	0.0048	-1.34
ITPR1	3708	inositol 1,4,5-trisphosphate receptor, type 1	0.0156	-1.36
NCALD	83988	neurocalcin delta	0.0007	-1.38
B3GNT1	11041	UDP-GlcNAc:betaGal beta-1,3-N-acetylglucosaminyltransferase 1	0.0174	-1.38
DCLK1	9201	doublecortin-like kinase 1	0.013	-1.4
CRYM	1428	crystallin, mu	0.0474	-1.42
DYNC1I1	1780	dynein, cytoplasmic 1, intermediate chain 1	0.0081	-1.43
FAM81A	145773	family with sequence similarity 81, member A	0.0003	-1.43
CARTPT	9607	CART prepropeptide	0.022	-1.44
ACOT7	11332	acyl-CoA thioesterase 7	0.0092	-1.44
NELL1	4745	NEL-like 1 (chicken)	0.0206	-1.47
ATP1A1	476	ATPase, Na+/K+ transporting, alpha 1 polypeptide	0.0227	-1.51
PRKCB	5579	protein kinase C, beta	0.0171	-1.52
MRAP2	112609	melanocortin 2 receptor accessory protein 2	0.0034	-1.53
SNAP25	6616	synaptosomal-associated protein, 25kDa	0.0368	-1.61
SLC32A1	140679	solute carrier family 32 (GABA vesicular transporter), member 1	0.0486	-1.66
GABRG2	2566	gamma-aminobutyric acid (GABA) A receptor, gamma 2	0.0079	-1.67
RTN4	57142	reticulon 4	0.0457	-1.75

## Sheet: ASD_Bioset 8
GSE28521	Bioset 8: Superior temporal gyrus of autism spectrum disorder (ASD) patients_vs_ healthy donors (Study: Cerebellum, frontal cortex, and temporal cortex gene expression from ASD patients)
hiM genes						hiI genes
Gene	EntrezGene ID	Gene Description	p-value	fold change		Gene	EntrezGene ID	Gene Description	p-value	fold change
IGFBP5	3488	insulin-like growth factor binding protein 5	0.0014	1.58		CDKN1A	1026	cyclin-dependent kinase inhibitor 1A (p21, Cip1)	0.0097	2.07
NDRG2	57447	NDRG family member 2	0.0409	1.54		EMP1	2012	epithelial membrane protein 1	0.033	1.91
BCAN	63827	brevican	0.0308	1.39		HSPB1	3315	heat shock 27kDa protein 1	0.0114	1.82
DBI	1622	diazepam binding inhibitor (GABA receptor modulator, acyl-CoA binding protein)	0.0358	1.35		ANGPTL4	51129	angiopoietin-like 4	0.0456	1.7
SYT17	51760	synaptotagmin XVII	0.0155	1.29		ZFP36L1	677	zinc finger protein 36, C3H type-like 1	0.0081	1.68
LYRM5	144363	LYR motif containing 5	0.0015	1.24		GADD45G	10912	growth arrest and DNA-damage-inducible, gamma	0.005	1.62
ANKRD6	22881	ankyrin repeat domain 6	0.0076	1.23		CLIC1	1192	chloride intracellular channel 1	0.0232	1.61
ALCAM	214	activated leukocyte cell adhesion molecule	0.0092	1.22		PLIN2	123	perilipin 2	0.0095	1.57
RAB11FIP4	84440	RAB11 family interacting protein 4 (class II)	0.0167	1.21		TAGLN2	8407	transgelin 2	0.0043	1.54
CCDC28B	79140	coiled-coil domain containing 28B	0.016	1.21		TGM2	7052	transglutaminase 2 (C polypeptide, protein-glutamine-gamma-glutamyltransferase)	0.047	1.54
ELOVL4	6785	ELOVL fatty acid elongase 4	0.044	-1.2		VCAN	1462	versican	0.0219	1.47
SLC22A17	51310	solute carrier family 22, member 17	0.033	-1.21		CPNE3	8895	copine III	0.0034	1.45
RAB26	25837	RAB26, member RAS oncogene family	0.0122	-1.21		TNFRSF1A	7132	tumor necrosis factor receptor superfamily, member 1A	0.021	1.44
LRRC49	54839	leucine rich repeat containing 49	0.0399	-1.21		MSI2	124540	musashi homolog 2 (Drosophila)	0.0475	1.43
GRINA	2907	glutamate receptor, ionotropic, N-methyl D-aspartate-associated protein 1 (glutamate binding)	0.0333	-1.21		MCL1	4170	myeloid cell leukemia sequence 1 (BCL2-related)	0.0168	1.42
TMEM38A	79041	transmembrane protein 38A	0.0368	-1.22		CARHSP1	23589	calcium regulated heat stable protein 1, 24kDa	0.0036	1.41
ST3GAL5	8869	ST3 beta-galactoside alpha-2,3-sialyltransferase 5	0.017	-1.22		FAM129B	64855	family with sequence similarity 129, member B	0.0068	1.4
MAGEE1	57692	melanoma antigen family E, 1	0.0185	-1.23		FOXO4	4303	forkhead box O4	0.0214	1.39
CAMK2B	816	calcium/calmodulin-dependent protein kinase II beta	0.0329	-1.25		TSPO	706	translocator protein (18kDa)	0.0244	1.39
CDS1	1040	CDP-diacylglycerol synthase (phosphatidate cytidylyltransferase) 1	0.0165	-1.26		CBFB	865	core-binding factor, beta subunit	0.0047	1.37
CORO7	79585	coronin 7	0.0127	-1.26		NFE2L2	4780	nuclear factor (erythroid-derived 2)-like 2	0.0184	1.36
FAIM2	23017	Fas apoptotic inhibitory molecule 2	0.0044	-1.27		PLOD1	5351	procollagen-lysine, 2-oxoglutarate 5-dioxygenase 1	0.0209	1.32
ABCC8	6833	ATP-binding cassette, sub-family C (CFTR/MRP), member 8	0.0385	-1.27		MAPRE1	22919	microtubule-associated protein, RP/EB family, member 1	0.0469	1.31
FAAH	2166	fatty acid amide hydrolase	0.0029	-1.27		EMP3	2014	epithelial membrane protein 3	0.0245	1.29
FAM81A	145773	family with sequence similarity 81, member A	0.0273	-1.28		CREB1	1385	cAMP responsive element binding protein 1	0.03	1.29
C9orf91	203197	chromosome 9 open reading frame 91	0.0254	-1.28		WDR41	55255	WD repeat domain 41	0.0453	1.28
DNM1	1759	dynamin 1	0.0191	-1.3		STAG2	10735	stromal antigen 2	0.0085	1.28
ZNF385B	151126	zinc finger protein 385B	0.0134	-1.31		NUDT5	11164	nudix (nucleoside diphosphate linked moiety X)-type motif 5	0.002	1.28
EXTL1	2134	exostoses (multiple)-like 1	0.0029	-1.31		SLC39A1	27173	solute carrier family 39 (zinc transporter), member 1	0.0138	1.27
KCNAB1	7881	potassium voltage-gated channel, shaker-related subfamily, beta member 1	0.04	-1.32		ARID4B	51742	AT rich interactive domain 4B (RBP1-like)	0.025	1.26
CAMK2G	818	calcium/calmodulin-dependent protein kinase II gamma	0.0241	-1.32		PARP4	143	poly (ADP-ribose) polymerase family, member 4	0.0486	1.24
DLK2	65989	delta-like 2 homolog (Drosophila)	0.0164	-1.32		WLS	79971	wntless homolog (Drosophila)	0.0108	1.23
PKD1	5310	polycystic kidney disease 1 (autosomal dominant)	0.0042	-1.33		SMARCA5	8467	SWI/SNF related, matrix associated, actin dependent regulator of chromatin, subfamily a, member 5	0.0084	1.22
CALY	50632	calcyon neuron-specific vesicular protein	0.0099	-1.37		ZNF521	25925	zinc finger protein 521	0.0098	1.22
LIN7B	64130	lin-7 homolog B (C. elegans)	0.0233	-1.38		BBX	56987	bobby sox homolog (Drosophila)	0.0438	1.22
ATP1B1	481	ATPase, Na+/K+ transporting, beta 1 polypeptide	0.0275	-1.39		ZAK	51776	sterile alpha motif and leucine zipper containing kinase AZK	0.0449	1.21
GABRG2	2566	gamma-aminobutyric acid (GABA) A receptor, gamma 2	0.0305	-1.39		SERP1	27230	stress-associated endoplasmic reticulum protein 1	0.0123	1.21
FGF9	2254	fibroblast growth factor 9 (glia-activating factor)	0.0017	-1.39		GMNN	51053	geminin, DNA replication inhibitor	0.0466	1.21
SNCB	6620	synuclein, beta	0.0027	-1.39		SUPT16H	11198	suppressor of Ty 16 homolog (S. cerevisiae)	0.0016	-1.22
PTK2B	2185	PTK2B protein tyrosine kinase 2 beta	0.0328	-1.44		NEU1	4758	sialidase 1 (lysosomal sialidase)	0.0056	-1.23
SCN4B	6330	sodium channel, voltage-gated, type IV, beta subunit	0.0033	-1.44		PRC1	9055	protein regulator of cytokinesis 1	0.0205	-1.26
RBFOX1	54715	RNA binding protein, fox-1 homolog (C. elegans) 1	0.0055	-1.49		PKM	5315	pyruvate kinase, muscle	0.0251	-1.28
ICA1	3382	islet cell autoantigen 1, 69kDa	0.0025	-1.49		SLC7A8	23428	solute carrier family 7 (amino acid transporter light chain, L system), member 8	0.0035	-1.28
NCALD	83988	neurocalcin delta	0.0029	-1.49		FHL2	2274	four and a half LIM domains 2	0.0249	-1.32
NEFL	4747	neurofilament, light polypeptide	0.0018	-1.52		LIMK1	3984	LIM domain kinase 1	0.0005	-1.33
GLS2	27165	glutaminase 2 (liver, mitochondrial)	0.0111	-1.54		PHF17	79960	PHD finger protein 17	0.0023	-1.37
CPLX1	10815	complexin 1	0.0004	-1.54		LBH	81606	limb bud and heart development homolog (mouse)	0.0324	-1.42
CPLX2	10814	complexin 2	0.0007	-1.55		RHBDL3	162494	rhomboid, veinlet-like 3 (Drosophila)	0.0357	-1.57
ATP1A1	476	ATPase, Na+/K+ transporting, alpha 1 polypeptide	0.0107	-1.59
PNKD	25953	paroxysmal nonkinesigenic dyskinesia	0.0025	-1.63
