# Supplementary material for: Transcriptomic immaturity inducible by neural hyperexcitation is shared by multiple neuropsychiatric disorders
Source: Commun Biol. 2019 Jan 22;2:32. doi: 10.1038/s42003-018-0277-2 (PMC6342824; doi:10.1038/s42003-018-0277-2)
Supplement: Supplementary file 8 — Supplementary Data 6 [file 42003_2018_277_MOESM8_ESM.xlsx]

## Sheet: BPD_Bioset 1
GSE58933	Bioset 1: Dentate gyrus granule neurons of Li responder bipolar patients _vs_ normal (Study: Dentate gyrus granule neurons treated with lithium from responder and non-responder bipolar patients)
hiM genes						hiI genes
Gene	EntrezGene ID	Gene Description	p-value	fold change		Gene	EntrezGene ID	Gene Description	p-value	fold change
SPARCL1	8404	SPARC-like 1 (hevin)	7.9e-07	3.67992		ERRFI1	54206	ERBB receptor feedback inhibitor 1	2.8e-05	3.34534
IQCA1	79781	IQ motif containing with AAA domain 1	7.1e-05	2.99316		LPAR6	10161	lysophosphatidic acid receptor 6	4.6e-09	2.81418
KCNJ6	3763	potassium inwardly-rectifying channel, subfamily J, member 6	0.0003	2.70378		MFAP4	4239	microfibrillar-associated protein 4	0.0008	2.50013
PLCD3	113026	phospholipase C, delta 3	4.6e-05	2.0823		MDFI	4188	MyoD family inhibitor	3.6e-11	2.31572
LYRM5	144363	LYR motif containing 5	0.0004	1.66253		FHL1	2273	four and a half LIM domains 1	7.1e-05	1.93727
SYT17	51760	synaptotagmin XVII	5.2e-05	1.62908		CXXC5	51523	CXXC finger protein 5	0.0003	1.90308
CALM3	808	calmodulin 3 (phosphorylase kinase, delta)	0.0001	-1.26722		CMTM6	54918	CKLF-like MARVEL transmembrane domain containing 6	5.9e-05	1.386
TTLL7	79739	tubulin tyrosine ligase-like family, member 7	0.0002	-1.29423		LIMS1	3987	LIM and senescent cell antigen-like domains 1	0.0004	1.38242
DAPK1	1612	death-associated protein kinase 1	0.0011	-1.38339		EAPP	55837	E2F-associated phosphoprotein	0.0008	1.34386
WDR47	22911	WD repeat domain 47	5.6e-05	-1.47636		STK38L	23012	serine/threonine kinase 38 like	0.001	1.30271
MYCBP2	23077	MYC binding protein 2, E3 ubiquitin protein ligase	9.2e-05	-1.53694		SNRPB	6628	small nuclear ribonucleoprotein polypeptides B and B1	0.0004	1.26884
CAMKK2	10645	calcium/calmodulin-dependent protein kinase kinase 2, beta	0.0011	-1.58407		TNPO1	3842	transportin 1	1.6e-06	-1.34857
DSEL	92126	dermatan sulfate epimerase-like	0.0006	-1.67181		UCK2	7371	uridine-cytidine kinase 2	0.0011	-1.51436
MTSS1	9788	metastasis suppressor 1	3.2e-05	-1.78768		SOX11	6664	SRY (sex determining region Y)-box 11	0.0003	-1.83531
MAST1	22983	microtubule associated serine/threonine kinase 1	1.6e-05	-1.89958		SHB	6461	Src homology 2 domain containing adaptor protein B	0.0007	-2.17429
ADAM11	4185	ADAM metallopeptidase domain 11	5.7e-05	-2.00264
GRM3	2913	glutamate receptor, metabotropic 3	0.0001	-2.40206
LGI1	9211	leucine-rich, glioma inactivated 1	0.0003	-2.47371
FAM110B	90362	family with sequence similarity 110, member B	5.6e-07	-2.52768
GRIA1	2890	glutamate receptor, ionotropic, AMPA 1	0.0006	-2.56532
PPP1R3C	5507	protein phosphatase 1, regulatory subunit 3C	8e-05	-2.56772
GABRA5	2558	gamma-aminobutyric acid (GABA) A receptor, alpha 5	0.0006	-2.63245
NRXN1	9378	neurexin 1	0.0002	-2.64711
GRIA2	2891	glutamate receptor, ionotropic, AMPA 2	6e-09	-2.68987
GRM1	2911	glutamate receptor, metabotropic 1	0.0003	-2.69885
GRIA4	2893	glutamate receptor, ionotropic, AMPA 4	4.3e-07	-2.88225
RUNX1T1	862	runt-related transcription factor 1; translocated to, 1 (cyclin D-related)	1e-08	-4.06765

## Sheet: BPD_Bioset 2
GSE58933	Bioset 2: Dentate gyrus granule neurons of Li non-responder bipolar patients _vs_ normal (Study: Dentate gyrus granule neurons treated with lithium from responder and non-responder bipolar patients)
hiM genes						hiI genes
Gene	EntrezGene ID	Gene Description	p-value	fold change		Gene	EntrezGene ID	Gene Description	p-value	fold change
PITPNM1	9600	phosphatidylinositol transfer protein, membrane-associated 1	1.1e-05	-1.76645		MTHFD2	10797	methylenetetrahydrofolate dehydrogenase (NADP+ dependent) 2, methenyltetrahydrofolate cyclohydrolase	1.1e-06	1.93077
						CPSF3L	54973	cleavage and polyadenylation specific factor 3-like	0.0002	-1.47476
						VCL	7414	vinculin	0.0003	-1.47816
						CALD1	800	caldesmon 1	5.6e-05	-1.95434
						QPRT	23475	quinolinate phosphoribosyltransferase	6.2e-05	-2.00921
						ARHGEF40	55701	Rho guanine nucleotide exchange factor (GEF) 40	2.3e-05	-2.2864
						VIM	7431	vimentin	2.8e-05	-2.29957
						PROS1	5627	protein S (alpha)	1.3e-07	-2.75569

## Sheet: BPD_Bioset 3
GSE5392	Bioset 3: Orbitofrontal cortices from post-mortem brains - bipolar disorder _vs_ normal (Study: Dorsolateral prefrontal or orbitofrontal cortex tissues from bipolar disorder patients)
hiM genes						hiI genes
Gene	EntrezGene ID	Gene Description	p-value	fold change		Gene	EntrezGene ID	Gene Description	p-value	fold change
ACSBG1	23205	acyl-CoA synthetase bubblegum family member 1	0.0234	1.78		TIMP1	7076	TIMP metallopeptidase inhibitor 1	0.006	1.62
NTRK2	4915	neurotrophic tyrosine kinase, receptor, type 2	0.0459	1.74		SDC4	6385	syndecan 4	0.0495	1.49
FAM107A	11170	family with sequence similarity 107, member A	0.0186	1.59		GMNN	51053	geminin, DNA replication inhibitor	0.0368	1.43
MLC1	23209	megalencephalic leukoencephalopathy with subcortical cysts 1	0.0036	1.54		RBP1	5947	retinol binding protein 1, cellular	0.0314	1.42
ATP1B2	482	ATPase, Na+/K+ transporting, beta 2 polypeptide	0.0308	1.52		TGM2	7052	transglutaminase 2 (C polypeptide, protein-glutamine-gamma-glutamyltransferase)	0.0027	1.4
ALDH1L1	10840	aldehyde dehydrogenase 1 family, member L1	0.0231	1.48		CDKN1A	1026	cyclin-dependent kinase inhibitor 1A (p21, Cip1)	0.0067	1.37
PRODH	5625	proline dehydrogenase (oxidase) 1	0.011	1.44		TUBB6	84617	tubulin, beta 6 class V	0.0237	1.37
SLC25A23	79085	solute carrier family 25 (mitochondrial carrier; phosphate carrier), member 23	0.045	1.43		EMP3	2014	epithelial membrane protein 3	0.0039	1.35
SLC15A2	6565	solute carrier family 15 (H+/peptide transporter), member 2	0.0348	1.33		CA12	771	carbonic anhydrase XII	0.0046	1.35
ITM2C	81618	integral membrane protein 2C	0.0092	1.31		TNFRSF12A	51330	tumor necrosis factor receptor superfamily, member 12A	0.001	1.35
SMTN	6525	smoothelin	0.0047	1.31		FLNA	2316	filamin A, alpha	0.0227	1.31
TTLL3	26140	tubulin tyrosine ligase-like family, member 3	0.0321	1.3		FKBP5	2289	FK506 binding protein 5	0.0132	1.3
PPP1R13B	23368	protein phosphatase 1, regulatory subunit 13B	0.0088	1.29		ASCC2	84164	activating signal cointegrator 1 complex subunit 2	0.0317	1.29
SEC14L2	23541	SEC14-like 2 (S. cerevisiae)	0.0191	1.27		MAPKAPK3	7867	mitogen-activated protein kinase-activated protein kinase 3	0.0146	1.29
ADCY8	114	adenylate cyclase 8 (brain)	0.0355	1.26		NES	10763	nestin	0.0004	1.28
CACNA1A	773	calcium channel, voltage-dependent, P/Q type, alpha 1A subunit	0.0292	1.25		HES1	3280	hairy and enhancer of split 1, (Drosophila)	0.0296	1.28
NCOA1	8648	nuclear receptor coactivator 1	0.0127	1.25		LAS1L	81887	LAS1-like (S. cerevisiae)	0.0004	1.27
ADRA1D	146	adrenoceptor alpha 1D	0.0298	1.23		ANGPTL4	51129	angiopoietin-like 4	0.0398	1.25
CCDC28B	79140	coiled-coil domain containing 28B	0.0454	1.22		BMP1	649	bone morphogenetic protein 1	0.0229	1.25
GSTM1	2944	glutathione S-transferase mu 1	0.0267	1.21		MAPKAPK2	9261	mitogen-activated protein kinase-activated protein kinase 2	0.0003	1.25
TMEM80	283232	transmembrane protein 80	0.0014	1.2		ZFAND3	60685	zinc finger, AN1-type domain 3	0.0063	1.24
DLG3	1741	discs, large homolog 3 (Drosophila)	0.0337	-1.21		TACC3	10460	transforming, acidic coiled-coil containing protein 3	0.0154	1.24
DEGS1	8560	delta(4)-desaturase, sphingolipid 1	0.0236	-1.22		LMNA	4000	lamin A/C	0.0471	1.23
CALM2	805	calmodulin 2 (phosphorylase kinase, delta)	6.6e-05	-1.22		DDX56	54606	DEAD (Asp-Glu-Ala-Asp) box helicase 56	0.0029	1.23
ABHD6	57406	abhydrolase domain containing 6	0.0184	-1.22		SLC3A2	6520	solute carrier family 3 (activators of dibasic and neutral amino acid transport), member 2	0.0102	1.23
FAM188A	80013	family with sequence similarity 188, member A	0.0083	-1.23		LAMB2	3913	laminin, beta 2 (laminin S)	0.0248	1.23
SMARCA2	6595	SWI/SNF related, matrix associated, actin dependent regulator of chromatin, subfamily a, member 2	0.0435	-1.24		PTBP1	5725	polypyrimidine tract binding protein 1	0.0269	1.23
CYCS	54205	cytochrome c, somatic	0.0146	-1.24		CALD1	800	caldesmon 1	0.0015	1.23
CLTA	1211	clathrin, light chain A	0.0117	-1.25		RARG	5916	retinoic acid receptor, gamma	0.0031	1.22
STX7	8417	syntaxin 7	0.007	-1.26		LTBR	4055	lymphotoxin beta receptor (TNFR superfamily, member 3)	0.004	1.22
ARPC2	10109	actin related protein 2/3 complex, subunit 2, 34kDa	0.0382	-1.26		GADD45G	10912	growth arrest and DNA-damage-inducible, gamma	0.0305	1.22
PDIA6	10130	protein disulfide isomerase family A, member 6	0.0279	-1.27		WHSC1	7468	Wolf-Hirschhorn syndrome candidate 1	0.0025	1.21
ENOPH1	58478	enolase-phosphatase 1	0.0151	-1.27		ARAF	369	v-raf murine sarcoma 3611 viral oncogene homolog	0.0017	1.21
FAM69A	388650	family with sequence similarity 69, member A	0.0032	-1.29		SGPL1	8879	sphingosine-1-phosphate lyase 1	0.0435	1.21
CPEB1	64506	cytoplasmic polyadenylation element binding protein 1	0.015	-1.29		TNFRSF1A	7132	tumor necrosis factor receptor superfamily, member 1A	0.05	1.2
TRPC1	7220	transient receptor potential cation channel, subfamily C, member 1	0.0178	-1.31		GPR56	9289	G protein-coupled receptor 56	0.0338	1.2
ATP2A2	488	ATPase, Ca++ transporting, cardiac muscle, slow twitch 2	0.0327	-1.31		MDFI	4188	MyoD family inhibitor	0.0177	1.2
GBE1	2632	glucan (1,4-alpha-), branching enzyme 1	0.0106	-1.31		SREK1IP1	285672	SREK1-interacting protein 1	0.0131	-1.21
LGALS8	3964	lectin, galactoside-binding, soluble, 8	0.0036	-1.32		RAB3GAP2	25782	RAB3 GTPase activating protein subunit 2 (non-catalytic)	0.0147	-1.22
IBTK	25998	inhibitor of Bruton agammaglobulinemia tyrosine kinase	0.0099	-1.32		EPRS	2058	glutamyl-prolyl-tRNA synthetase	0.0224	-1.24
BAI3	577	brain-specific angiogenesis inhibitor 3	0.0484	-1.33		CCNG2	901	cyclin G2	0.0226	-1.24
WSB2	55884	WD repeat and SOCS box containing 2	0.0052	-1.33		TBC1D15	64786	TBC1 domain family, member 15	0.0374	-1.24
WASF1	8936	WAS protein family, member 1	0.019	-1.33		UBE2D3	7323	ubiquitin-conjugating enzyme E2D 3	0.0282	-1.26
TUBB2A	7280	tubulin, beta 2A class IIa	0.0422	-1.34		RIOK3	8780	RIO kinase 3 (yeast)	0.0393	-1.28
SORL1	6653	sortilin-related receptor, L(DLR class) A repeats containing	0.0012	-1.35		PSMA3	5684	proteasome (prosome, macropain) subunit, alpha type, 3	0.01	-1.28
TSPYL1	7259	TSPY-like 1	0.0312	-1.35		USO1	8615	USO1 vesicle docking protein homolog (yeast)	0.0109	-1.28
SNRPN	6638	small nuclear ribonucleoprotein polypeptide N	0.0076	-1.36		VRK1	7443	vaccinia related kinase 1	0.0367	-1.28
CALM1	801	calmodulin 1 (phosphorylase kinase, delta)	0.0091	-1.38		ASAP1	50807	ArfGAP with SH3 domain, ankyrin repeat and PH domain 1	0.0379	-1.29
B3GALNT1	8706	beta-1,3-N-acetylgalactosaminyltransferase 1 (globoside blood group)	0.0384	-1.38		PSIP1	11168	PC4 and SFRS1 interacting protein 1	0.0311	-1.29
DOCK9	23348	dedicator of cytokinesis 9	0.0113	-1.39		FZD3	7976	frizzled family receptor 3	0.0455	-1.29
LIMCH1	22998	LIM and calponin homology domains 1	0.0148	-1.39		TRIM33	51592	tripartite motif containing 33	0.0083	-1.3
SNAP25	6616	synaptosomal-associated protein, 25kDa	0.0412	-1.4		BUB3	9184	budding uninhibited by benzimidazoles 3 homolog (yeast)	0.0329	-1.3
SERINC1	57515	serine incorporator 1	0.0004	-1.4		SMNDC1	10285	survival motor neuron domain containing 1	0.0385	-1.34
FABP3	2170	fatty acid binding protein 3, muscle and heart (mammary-derived growth inhibitor)	0.0066	-1.41		PUM2	23369	pumilio homolog 2 (Drosophila)	0.0124	-1.4
FRY	10129	furry homolog (Drosophila)	0.0316	-1.41		ARID4B	51742	AT rich interactive domain 4B (RBP1-like)	0.0212	-1.4
FAM134B	54463	family with sequence similarity 134, member B	0.006	-1.41		IPO7	10527	importin 7	0.0018	-1.41
ETV1	2115	ets variant 1	0.0109	-1.43		RBBP5	5929	retinoblastoma binding protein 5	0.0251	-1.41
RTN1	6252	reticulon 1	0.0383	-1.43		SLC39A6	25800	solute carrier family 39 (zinc transporter), member 6	0.0308	-1.42
SUB1	10923	SUB1 homolog (S. cerevisiae)	0.0001	-1.44		KLF10	7071	Kruppel-like factor 10	0.0337	-1.42
TMEM14A	28978	transmembrane protein 14A	0.0154	-1.44		CCDC91	55297	coiled-coil domain containing 91	0.0043	-1.43
SRPK2	6733	SRSF protein kinase 2	0.0406	-1.45		STAG2	10735	stromal antigen 2	0.0184	-1.43
ALCAM	214	activated leukocyte cell adhesion molecule	0.0071	-1.46		CREB1	1385	cAMP responsive element binding protein 1	0.0133	-1.45
CLASP2	23122	cytoplasmic linker associated protein 2	0.0047	-1.46		CITED2	10370	Cbp/p300-interacting transactivator, with Glu/Asp-rich carboxy-terminal domain, 2	0.0284	-1.46
SERPINI1	5274	serpin peptidase inhibitor, clade I (neuroserpin), member 1	0.0425	-1.48		SCARB2	950	scavenger receptor class B, member 2	0.0337	-1.51
CLCN4	1183	chloride channel, voltage-sensitive 4	0.0109	-1.48		YME1L1	10730	YME1-like 1 (S. cerevisiae)	0.0185	-1.51
NRXN1	9378	neurexin 1	0.0086	-1.48		SNX2	6643	sorting nexin 2	0.0211	-1.52
RAB40B	10966	RAB40B, member RAS oncogene family	0.0024	-1.5		TNPO1	3842	transportin 1	0.0497	-1.53
KIFAP3	22920	kinesin-associated protein 3	0.0451	-1.5		IPO5	3843	importin 5	0.0047	-1.54
MYCBP2	23077	MYC binding protein 2, E3 ubiquitin protein ligase	0.0275	-1.51		FBXO21	23014	F-box protein 21	0.0269	-1.56
MAPT	4137	microtubule-associated protein tau	0.0253	-1.51		UBE2G1	7326	ubiquitin-conjugating enzyme E2G 1	0.0037	-1.61
RAPGEF5	9771	Rap guanine nucleotide exchange factor (GEF) 5	0.008	-1.51		ARL6IP5	10550	ADP-ribosylation-like factor 6 interacting protein 5	0.0004	-1.63
SCG5	6447	secretogranin V (7B2 protein)	0.0301	-1.54		ARMC1	55156	armadillo repeat containing 1	0.0025	-1.66
NPTN	27020	neuroplastin	0.0043	-1.54		ARPP19	10776	cAMP-regulated phosphoprotein, 19kDa	0.0141	-1.73
WDR47	22911	WD repeat domain 47	0.0124	-1.54		RASGRP1	10125	RAS guanyl releasing protein 1 (calcium and DAG-regulated)	0.025	-1.76
RYR2	6262	ryanodine receptor 2 (cardiac)	0.0168	-1.55		SREK1	140890	splicing regulatory glutamine/lysine-rich protein 1
RTN4	57142	reticulon 4	0.0043	-1.57		MSI2	124540	musashi homolog 2 (Drosophila)
GUCY1B3	2983	guanylate cyclase 1, soluble, beta 3	0.0493	-1.61		CBX1	10951	chromobox homolog 1
PTPRD	5789	protein tyrosine phosphatase, receptor type, D	0.0451	-1.62		REEP4	80346	receptor accessory protein 4
GLS	2744	glutaminase	0.0187	-1.65		TRMT10A	93587	tRNA methyltransferase 10 homolog A (S. cerevisiae)
CHRM3	1131	cholinergic receptor, muscarinic 3	0.0317	-1.66		CREM	1390	cAMP responsive element modulator
FGF13	2258	fibroblast growth factor 13	0.0127	-1.69		ALDH16A1	126133	aldehyde dehydrogenase 16 family, member A1
SH3BP5	9467	SH3-domain binding protein 5 (BTK-associated)	0.0065	-1.69		NUP214	8021	nucleoporin 214kDa
RIT2	6014	Ras-like without CAAX 2	0.0324	-1.7		LIN54	132660	lin-54 homolog (C. elegans)
GAS7	8522	growth arrest-specific 7	0.0442	-1.7		RMND5B	64777	required for meiotic nuclear division 5 homolog B (S. cerevisiae)
GABRG2	2566	gamma-aminobutyric acid (GABA) A receptor, gamma 2	0.0479	-1.71		PCBP3	54039	poly(rC) binding protein 3
ATP1B1	481	ATPase, Na+/K+ transporting, beta 1 polypeptide	0.0095	-1.72		LMAN2	10960	lectin, mannose-binding 2
NELL1	4745	NEL-like 1 (chicken)	0.0365	-1.72		CRB3	92359	crumbs homolog 3 (Drosophila)
FGF9	2254	fibroblast growth factor 9 (glia-activating factor)	0.0085	-1.72		TOX4	9878	TOX high mobility group box family member 4
ITPR1	3708	inositol 1,4,5-trisphosphate receptor, type 1	0.0411	-1.73		SYS1	90196	SYS1 Golgi-localized integral membrane protein homolog (S. cerevisiae)
EPB41L3	23136	erythrocyte membrane protein band 4.1-like 3	0.0059	-1.73		ZC3H3	23144	zinc finger CCCH-type containing 3
EPHA5	2044	EPH receptor A5	0.0013	-1.78		ADAMTS1	9510	ADAM metallopeptidase with thrombospondin type 1 motif, 1
MEF2C	4208	myocyte enhancer factor 2C	0.0198	-1.79		DHX38	9785	DEAH (Asp-Glu-Ala-His) box polypeptide 38
NEFL	4747	neurofilament, light polypeptide	0.026	-1.82		CXorf26	51260	chromosome X open reading frame 26
NAP1L2	4674	nucleosome assembly protein 1-like 2	0.0047	-1.83		PAFAH1B2	5049	platelet-activating factor acetylhydrolase 1b, catalytic subunit 2 (30kDa)
GNAL	2774	guanine nucleotide binding protein (G protein), alpha activating activity polypeptide, olfactory type	0.005	-1.94		DDX17	10521	DEAD (Asp-Glu-Ala-Asp) box helicase 17
DCLK1	9201	doublecortin-like kinase 1	0.0154	-2.1		PAN3	255967	PAN3 poly(A) specific ribonuclease subunit homolog (S. cerevisiae)
						EPHA7	2045	EPH receptor A7
						FHOD1	29109	formin homology 2 domain containing 1
						TINF2	26277	TERF1 (TRF1)-interacting nuclear factor 2
						WDR41	55255	WD repeat domain 41
						SMAD2	4087	SMAD family member 2
						NPAT	4863	nuclear protein, ataxia-telangiectasia locus
						RYBP	23429	RING1 and YY1 binding protein
						SULF2	55959	sulfatase 2
						ALKBH4	54784	alkB, alkylation repair homolog 4 (E. coli)
						SF3A1	10291	splicing factor 3a, subunit 1, 120kDa
						E2F6	1876	E2F transcription factor 6
						EIF2B2	8892	eukaryotic translation initiation factor 2B, subunit 2 beta, 39kDa
						TAF6L	10629	TAF6-like RNA polymerase II, p300/CBP-associated factor (PCAF)-associated factor, 65kDa
						SNX1	6642	sorting nexin 1
						FAM53C	51307	family with sequence similarity 53, member C
						UBE2Q2	92912	ubiquitin-conjugating enzyme E2Q family member 2
						RLIM	51132	ring finger protein, LIM domain interacting
						MAP2K3	5606	mitogen-activated protein kinase kinase 3
						EXOC5	10640	exocyst complex component 5
						LRRC41	10489	leucine rich repeat containing 41
						ZFR	51663	zinc finger RNA binding protein
						SMEK1	55671	SMEK homolog 1, suppressor of mek1 (Dictyostelium)
						GINS4	84296	GINS complex subunit 4 (Sld5 homolog)
						PROS1	5627	protein S (alpha)
						PRSS23	11098	protease, serine, 23
						CGGBP1	8545	CGG triplet repeat binding protein 1
						ACTN4	81	actinin, alpha 4
						SUPT4H1	6827	suppressor of Ty 4 homolog 1 (S. cerevisiae)
						CDK2AP1	8099	cyclin-dependent kinase 2 associated protein 1
						SCLT1	132320	sodium channel and clathrin linker 1
						RBX1	9978	ring-box 1, E3 ubiquitin protein ligase
						KCNN1	3780	potassium intermediate/small conductance calcium-activated channel, subfamily N, member 1
						TCOF1	6949	Treacher Collins-Franceschetti syndrome 1
						TAF1	6872	TAF1 RNA polymerase II, TATA box binding protein (TBP)-associated factor, 250kDa
						FAM211A	388341	family with sequence similarity 211, member A
						GDAP2	54834	ganglioside induced differentiation associated protein 2
						SEC24D	9871	SEC24 family, member D (S. cerevisiae)
						FHL2	2274	four and a half LIM domains 2
						SMG8	55181	smg-8 homolog, nonsense mediated mRNA decay factor (C. elegans)
						WWC3	55841	WWC family member 3
						PPP1R18	170954	protein phosphatase 1, regulatory subunit 18
						ZBTB44	29068	zinc finger and BTB domain containing 44
						RAB27A	5873	RAB27A, member RAS oncogene family
						KLF13	51621	Kruppel-like factor 13
						DAPK3	1613	death-associated protein kinase 3
						XRN1	54464	5'-3' exoribonuclease 1
						RNLS	55328	renalase, FAD-dependent amine oxidase
						VASP	7408	vasodilator-stimulated phosphoprotein
						TAGLN2	8407	transgelin 2
						TIGD5	84948	tigger transposable element derived 5
						NEU1	4758	sialidase 1 (lysosomal sialidase)
						COX16	51241	COX16 cytochrome c oxidase assembly homolog (S. cerevisiae)
						MPLKIP	136647	M-phase specific PLK1 interacting protein
						BLOC1S6	26258	biogenesis of lysosomal organelles complex-1, subunit 6, pallidin
						MAFF	23764	v-maf musculoaponeurotic fibrosarcoma oncogene homolog F (avian)
						AKAP12	9590	A kinase (PRKA) anchor protein 12
						DNASE1L1	1774	deoxyribonuclease I-like 1
						CISD2	493856	CDGSH iron sulfur domain 2
						CASP7	840	caspase 7, apoptosis-related cysteine peptidase
						PRTFDC1	56952	phosphoribosyl transferase domain containing 1
						WIPI1	55062	WD repeat domain, phosphoinositide interacting 1
						PRPF18	8559	PRP18 pre-mRNA processing factor 18 homolog (S. cerevisiae)
						RNF114	55905	ring finger protein 114
						ERG	2078	v-ets erythroblastosis virus E26 oncogene homolog (avian)
						PKM	5315	pyruvate kinase, muscle
						PIH1D1	55011	PIH1 domain containing 1
						NKAIN1	79570	Na+/K+ transporting ATPase interacting 1
						TTC9C	283237	tetratricopeptide repeat domain 9C
						ITFG2	55846	integrin alpha FG-GAP repeat containing 2
						C19orf53	28974	chromosome 19 open reading frame 53
						ROCK2	9475	Rho-associated, coiled-coil containing protein kinase 2
						C18orf21	83608	chromosome 18 open reading frame 21
						INADL	10207	InaD-like (Drosophila)
						RBM4	5936	RNA binding motif protein 4
						PARVA	55742	parvin, alpha
						PSMD8	5714	proteasome (prosome, macropain) 26S subunit, non-ATPase, 8
						SLC7A6	9057	solute carrier family 7 (amino acid transporter light chain, y+L system), member 6
						SMC6	79677	structural maintenance of chromosomes 6
						TSTD2	158427	thiosulfate sulfurtransferase (rhodanese)-like domain containing 2
						ALG10	84920	asparagine-linked glycosylation 10, alpha-1,2-glucosyltransferase homolog (S. pombe)
						HSF2	3298	heat shock transcription factor 2
						DRG2	1819	developmentally regulated GTP binding protein 2
						HIPK2	28996	homeodomain interacting protein kinase 2
						FXYD5	53827	FXYD domain containing ion transport regulator 5
						WDFY2	115825	WD repeat and FYVE domain containing 2
						FOXK2	3607	forkhead box K2
						MAD2L1BP	9587	MAD2L1 binding protein
						IER2	9592	immediate early response 2
						CAPRIN1	4076	cell cycle associated protein 1
						FBXL12	54850	F-box and leucine-rich repeat protein 12
						PPHLN1	51535	periphilin 1
						POLB	5423	polymerase (DNA directed), beta
						FAM125A	93343	family with sequence similarity 125, member A
						CUEDC2	79004	CUE domain containing 2
						POLR2A	5430	polymerase (RNA) II (DNA directed) polypeptide A, 220kDa
						CBLL1	79872	Cbl proto-oncogene, E3 ubiquitin protein ligase-like 1
						SOX7	83595	SRY (sex determining region Y)-box 7
						ELAVL1	1994	ELAV (embryonic lethal, abnormal vision, Drosophila)-like 1 (Hu antigen R)
						ADCK4	79934	aarF domain containing kinase 4
						CDKN2C	1031	cyclin-dependent kinase inhibitor 2C (p18, inhibits CDK4)
						FHL1	2273	four and a half LIM domains 1
						LYAR	55646	Ly1 antibody reactive homolog (mouse)
						CDKN2AIPNL	91368	CDKN2A interacting protein N-terminal like
						LRRFIP2	9209	leucine rich repeat (in FLII) interacting protein 2
						FLNC	2318	filamin C, gamma
						SMG6	23293	smg-6 homolog, nonsense mediated mRNA decay factor (C. elegans)
						PPP4R1	9989	protein phosphatase 4, regulatory subunit 1
						UCK2	7371	uridine-cytidine kinase 2
						MRPL44	65080	mitochondrial ribosomal protein L44
						NAA50	80218	N(alpha)-acetyltransferase 50, NatE catalytic subunit
						EMD	2010	emerin
						HSPB1	3315	heat shock 27kDa protein 1
						NSUN4	387338	NOP2/Sun domain family, member 4
						SMAD4	4089	SMAD family member 4
						DOT1L	84444	DOT1-like, histone H3 methyltransferase (S. cerevisiae)
						ZAK	51776	sterile alpha motif and leucine zipper containing kinase AZK
						KIAA1429	25962	KIAA1429
						MLLT4	4301	myeloid/lymphoid or mixed-lineage leukemia (trithorax homolog, Drosophila); translocated to, 4
						KIF5B	3799	kinesin family member 5B
						2018-09-11	55752	septin 11
						PTPN21	11099	protein tyrosine phosphatase, non-receptor type 21
						GCNT2	2651	glucosaminyl (N-acetyl) transferase 2, I-branching enzyme (I blood group)
						SLC47A1	55244	solute carrier family 47, member 1
						HEXB	3074	hexosaminidase B (beta polypeptide)
						ASL	435	argininosuccinate lyase
						TNIP2	79155	TNFAIP3 interacting protein 2
						MKLN1	4289	muskelin 1, intracellular mediator containing kelch motifs
						KLC4	89953	kinesin light chain 4
						TXNRD1	7296	thioredoxin reductase 1
						PTP4A1	7803	protein tyrosine phosphatase type IVA, member 1
						FAF2	23197	Fas associated factor family member 2
						LMAN1	3998	lectin, mannose-binding, 1
						USP38	84640	ubiquitin specific peptidase 38
						GMPPB	29925	GDP-mannose pyrophosphorylase B
						ENAH	55740	enabled homolog (Drosophila)
						CPSF3L	54973	cleavage and polyadenylation specific factor 3-like
						TMEM14C	51522	transmembrane protein 14C
						OXNAD1	92106	oxidoreductase NAD-binding domain containing 1
						POGK	57645	pogo transposable element with KRAB domain
						APLF	200558	aprataxin and PNKP like factor
						KIAA0319L	79932	KIAA0319-like
						RIF1	55183	RAP1 interacting factor homolog (yeast)
						ZYX	7791	zyxin
						CTSZ	1522	cathepsin Z
						CRKL	1399	v-crk sarcoma virus CT10 oncogene homolog (avian)-like
						MMP19	4327	matrix metallopeptidase 19
						QPRT	23475	quinolinate phosphoribosyltransferase
						COPZ1	22818	coatomer protein complex, subunit zeta 1
						NSMCE1	197370	non-SMC element 1 homolog (S. cerevisiae)
						VWF	7450	von Willebrand factor
						DYSF	8291	dysferlin, limb girdle muscular dystrophy 2B (autosomal recessive)
						EHD4	30844	EH-domain containing 4
						HDLBP	3069	high density lipoprotein binding protein
						LIMK1	3984	LIM domain kinase 1
						HMGCL	3155	3-hydroxymethyl-3-methylglutaryl-CoA lyase
						TMEM129	92305	transmembrane protein 129
						ARHGEF40	55701	Rho guanine nucleotide exchange factor (GEF) 40
						GTPBP2	54676	GTP binding protein 2
						TNS1	7145	tensin 1
						KCTD5	54442	potassium channel tetramerisation domain containing 5
						GTF3C1	2975	general transcription factor IIIC, polypeptide 1, alpha 220kDa
						LGALS1	3956	lectin, galactoside-binding, soluble, 1
						C1S	716	complement component 1, s subcomponent
						CHMP1B	57132	charged multivesicular body protein 1B
						CSNK2A2	1459	casein kinase 2, alpha prime polypeptide
						NFKBIB	4793	nuclear factor of kappa light polypeptide gene enhancer in B-cells inhibitor, beta
						SLC39A14	23516	solute carrier family 39 (zinc transporter), member 14
						TIPARP	25976	TCDD-inducible poly(ADP-ribose) polymerase
						UBE2H	7328	ubiquitin-conjugating enzyme E2H
						TGFB1I1	7041	transforming growth factor beta 1 induced transcript 1
						MAPKAP1	79109	mitogen-activated protein kinase associated protein 1
						PSME1	5720	proteasome (prosome, macropain) activator subunit 1 (PA28 alpha)
						ERCC1	2067	excision repair cross-complementing rodent repair deficiency, complementation group 1 (includes overlapping antisense sequence)
						POLG	5428	polymerase (DNA directed), gamma
						TARS	6897	threonyl-tRNA synthetase
						NSMCE4A	54780	non-SMC element 4 homolog A (S. cerevisiae)
						WRAP53	55135	WD repeat containing, antisense to TP53
						XRCC5	7520	X-ray repair complementing defective repair in Chinese hamster cells 5 (double-strand-break rejoining)
						EFS	10278	embryonal Fyn-associated substrate
						PDS5A	23244	PDS5, regulator of cohesion maintenance, homolog A (S. cerevisiae)
						BCL10	8915	B-cell CLL/lymphoma 10
						MYOF	26509	myoferlin
						ARF6	382	ADP-ribosylation factor 6
						ZNF777	27153	zinc finger protein 777
						XBP1	7494	X-box binding protein 1
						PRPF4B	8899	PRP4 pre-mRNA processing factor 4 homolog B (yeast)
						ABCA8	10351	ATP-binding cassette, sub-family A (ABC1), member 8
						MYH10	4628	myosin, heavy chain 10, non-muscle
						CCDC22	28952	coiled-coil domain containing 22
						PAXIP1	22976	PAX interacting (with transcription-activation domain) protein 1
						C2orf29	55571	chromosome 2 open reading frame 29
						PCBP4	57060	poly(rC) binding protein 4
						CCAR1	55749	cell division cycle and apoptosis regulator 1
						UNC45A	55898	unc-45 homolog A (C. elegans)
						CTNND1	1500	catenin (cadherin-associated protein), delta 1
						BNIP2	663	BCL2/adenovirus E1B 19kDa interacting protein 2
						C11orf84	144097	chromosome 11 open reading frame 84
						DDX39A	10212	DEAD (Asp-Glu-Ala-Asp) box polypeptide 39A
						MRPL51	51258	mitochondrial ribosomal protein L51
						METAP2	10988	methionyl aminopeptidase 2
						PHF2	5253	PHD finger protein 2
						MKI67IP	84365	MKI67 (FHA domain) interacting nucleolar phosphoprotein
						MAD2L2	10459	MAD2 mitotic arrest deficient-like 2 (yeast)
						CKAP4	10970	cytoskeleton-associated protein 4
						SMC5	23137	structural maintenance of chromosomes 5
						CHST14	113189	carbohydrate (N-acetylgalactosamine 4-0) sulfotransferase 14
						PREB	10113	prolactin regulatory element binding
						COL5A2	1290	collagen, type V, alpha 2
						PABPC4	8761	poly(A) binding protein, cytoplasmic 4 (inducible form)
						PTPN12	5782	protein tyrosine phosphatase, non-receptor type 12
						PTPRF	5792	protein tyrosine phosphatase, receptor type, F
						AFF3	3899	AF4/FMR2 family, member 3
						RAB32	10981	RAB32, member RAS oncogene family
						VCAN	1462	versican
						AXL	558	AXL receptor tyrosine kinase
						INIP	58493	INTS3 and NABP interacting protein
						FN1	2335	fibronectin 1
						CDK12	51755	cyclin-dependent kinase 12
						GET4	51608	golgi to ER traffic protein 4 homolog (S. cerevisiae)
						PAPOLA	10914	poly(A) polymerase alpha
						RUFY1	80230	RUN and FYVE domain containing 1
						RPS6KA3	6197	ribosomal protein S6 kinase, 90kDa, polypeptide 3
						TOR1AIP2	163590	torsin A interacting protein 2
						RNF40	9810	ring finger protein 40, E3 ubiquitin protein ligase
						STK38L	23012	serine/threonine kinase 38 like
						SYDE1	85360	synapse defective 1, Rho GTPase, homolog 1 (C. elegans)
						ZDHHC3	51304	zinc finger, DHHC-type containing 3
						IWS1	55677	IWS1 homolog (S. cerevisiae)
						ZNF646	9726	zinc finger protein 646
						SDE2	163859	SDE2 telomere maintenance homolog (S. pombe)
						EXOSC9	5393	exosome component 9
						GLCCI1	113263	glucocorticoid induced transcript 1
						DUSP11	8446	dual specificity phosphatase 11 (RNA/RNP complex 1-interacting)
						C3orf38	285237	chromosome 3 open reading frame 38
						CDV3	55573	CDV3 homolog (mouse)
						CCL2	6347	chemokine (C-C motif) ligand 2
						CDC5L	988	CDC5 cell division cycle 5-like (S. pombe)
						CTDSP1	58190	CTD (carboxy-terminal domain, RNA polymerase II, polypeptide A) small phosphatase 1
						MLEC	9761	malectin
						INHBB	3625	inhibin, beta B
						NFKB2	4791	nuclear factor of kappa light polypeptide gene enhancer in B-cells 2 (p49/p100)
						ZNF281	23528	zinc finger protein 281
						PPM1A	5494	protein phosphatase, Mg2+/Mn2+ dependent, 1A
						BRMS1	25855	breast cancer metastasis suppressor 1
						RAVER2	55225	ribonucleoprotein, PTB-binding 2
						MRPL45	84311	mitochondrial ribosomal protein L45
						CBFB	865	core-binding factor, beta subunit
						CARHSP1	23589	calcium regulated heat stable protein 1, 24kDa
						UTP15	84135	UTP15, U3 small nucleolar ribonucleoprotein, homolog (S. cerevisiae)
						PATL1	219988	protein associated with topoisomerase II homolog 1 (yeast)
						ENTPD1	953	ectonucleoside triphosphate diphosphohydrolase 1
						TTYH1	57348	tweety homolog 1 (Drosophila)
						RAD18	56852	RAD18 homolog (S. cerevisiae)
						COL18A1	80781	collagen, type XVIII, alpha 1
						EAPP	55837	E2F-associated phosphoprotein
						ORC3	23595	origin recognition complex, subunit 3
						RBM15B	29890	RNA binding motif protein 15B
						KATNAL1	84056	katanin p60 subunit A-like 1
						PSMD6	9861	proteasome (prosome, macropain) 26S subunit, non-ATPase, 6
						C14orf93	60686	chromosome 14 open reading frame 93
						RRAS	6237	related RAS viral (r-ras) oncogene homolog
						STT3B	201595	STT3, subunit of the oligosaccharyltransferase complex, homolog B (S. cerevisiae)
						KIAA0040	9674	KIAA0040
						UBTD2	92181	ubiquitin domain containing 2
						ALG8	79053	asparagine-linked glycosylation 8, alpha-1,3-glucosyltransferase homolog (S. cerevisiae)
						TRH	7200	thyrotropin-releasing hormone
						MTFP1	51537	mitochondrial fission process 1
						THG1L	54974	tRNA-histidine guanylyltransferase 1-like (S. cerevisiae)
						SMAD1	4086	SMAD family member 1
						SLC7A5	8140	solute carrier family 7 (amino acid transporter light chain, L system), member 5
						MAPK6	5597	mitogen-activated protein kinase 6
						L3MBTL3	84456	l(3)mbt-like 3 (Drosophila)
						KDM1A	23028	lysine (K)-specific demethylase 1A
						CPNE3	8895	copine III
						PIGM	93183	phosphatidylinositol glycan anchor biosynthesis, class M
						FBXO10	26267	F-box protein 10
						ANKS1A	23294	ankyrin repeat and sterile alpha motif domain containing 1A
						PRPF38B	55119	PRP38 pre-mRNA processing factor 38 (yeast) domain containing B
						ASCC3	10973	activating signal cointegrator 1 complex subunit 3
						PSMD5	5711	proteasome (prosome, macropain) 26S subunit, non-ATPase, 5
						PDK3	5165	pyruvate dehydrogenase kinase, isozyme 3
						ZNF585A	199704	zinc finger protein 585A
						DNASE2	1777	deoxyribonuclease II, lysosomal
						FOXO4	4303	forkhead box O4
						SHB	6461	Src homology 2 domain containing adaptor protein B
						XPO1	7514	exportin 1 (CRM1 homolog, yeast)
						EMP2	2013	epithelial membrane protein 2
						CIT	11113	citron (rho-interacting, serine/threonine kinase 21)
						ORMDL2	29095	ORM1-like 2 (S. cerevisiae)
						LIX1L	128077	Lix1 homolog (mouse)-like
						ALKBH5	54890	alkB, alkylation repair homolog 5 (E. coli)
						KCNK10	54207	potassium channel, subfamily K, member 10
						NFE2L2	4780	nuclear factor (erythroid-derived 2)-like 2
						PARD6B	84612	par-6 partitioning defective 6 homolog beta (C. elegans)
						THBD	7056	thrombomodulin
						RNF168	165918	ring finger protein 168, E3 ubiquitin protein ligase
						GEMIN5	25929	gem (nuclear organelle) associated protein 5
						GALNT2	2590	UDP-N-acetyl-alpha-D-galactosamine:polypeptide N-acetylgalactosaminyltransferase 2 (GalNAc-T2)
						VAMP5	10791	vesicle-associated membrane protein 5 (myobrevin)
						EHD2	30846	EH-domain containing 2
						MAMDC2	256691	MAM domain containing 2
						BRIX1	55299	BRX1, biogenesis of ribosomes, homolog (S. cerevisiae)
						VCL	7414	vinculin
						CUX1	1523	cut-like homeobox 1
						MAPRE1	22919	microtubule-associated protein, RP/EB family, member 1
						CRNKL1	51340	crooked neck pre-mRNA splicing factor-like 1 (Drosophila)
						XPO4	64328	exportin 4
						SERPING1	710	serpin peptidase inhibitor, clade G (C1 inhibitor), member 1
						PSME4	23198	proteasome (prosome, macropain) activator subunit 4
						CEP85	64793	centrosomal protein 85kDa
						KDM5B	10765	lysine (K)-specific demethylase 5B
						TMA16	55319	translation machinery associated 16 homolog (S. cerevisiae)
						CAPG	822	capping protein (actin filament), gelsolin-like
						PMEPA1	56937	prostate transmembrane protein, androgen induced 1
						MYO9B	4650	myosin IXB
						WDR36	134430	WD repeat domain 36
						LAMA4	3910	laminin, alpha 4
						FRMD5	84978	FERM domain containing 5
						C5orf4	10826	chromosome 5 open reading frame 4
						C1orf85	112770	chromosome 1 open reading frame 85
						SESN3	143686	sestrin 3
						ERRFI1	54206	ERBB receptor feedback inhibitor 1
						PLAT	5327	plasminogen activator, tissue
						ANPEP	290	alanyl (membrane) aminopeptidase
						IFITM1	8519	interferon induced transmembrane protein 1
						NFKB1	4790	nuclear factor of kappa light polypeptide gene enhancer in B-cells 1
						USP6NL	9712	USP6 N-terminal like
						EYA3	2140	eyes absent homolog 3 (Drosophila)
						KLHL24	54800	kelch-like 24 (Drosophila)
						CEP97	79598	centrosomal protein 97kDa
						PCGF2	7703	polycomb group ring finger 2
						SNRPB	6628	small nuclear ribonucleoprotein polypeptides B and B1
						LRRFIP1	9208	leucine rich repeat (in FLII) interacting protein 1
						BZW1	9689	basic leucine zipper and W2 domains 1
						TEX30	93081	testis expressed 30
						TAX1BP3	30851	Tax1 (human T-cell leukemia virus type I) binding protein 3
						DYRK3	8444	dual-specificity tyrosine-(Y)-phosphorylation regulated kinase 3
						RNASEH2A	10535	ribonuclease H2, subunit A
						SUPT16H	11198	suppressor of Ty 16 homolog (S. cerevisiae)
						FANCA	2175	Fanconi anemia, complementation group A
						RNF217	154214	ring finger protein 217
						HS2ST1	9653	heparan sulfate 2-O-sulfotransferase 1
						ENY2	56943	enhancer of yellow 2 homolog (Drosophila)
						IL13RA1	3597	interleukin 13 receptor, alpha 1
						TSPO	706	translocator protein (18kDa)
						CTPS2	56474	CTP synthase 2
						GCFC2	6936	GC-rich sequence DNA-binding factor 2
						PDLIM5	10611	PDZ and LIM domain 5
						VEZF1	7716	vascular endothelial zinc finger 1
						KDM5A	5927	lysine (K)-specific demethylase 5A
						COMMD8	54951	COMM domain containing 8
						RWDD4	201965	RWD domain containing 4
						2018-09-10	151011	septin 10
						TNIP1	10318	TNFAIP3 interacting protein 1
						CERK	64781	ceramide kinase
						FBL	2091	fibrillarin
						ZNF410	57862	zinc finger protein 410
						TTF2	8458	transcription termination factor, RNA polymerase II
						PHF8	23133	PHD finger protein 8
						HILPDA	29923	hypoxia inducible lipid droplet-associated
						FAM105A	54491	family with sequence similarity 105, member A
						ENO1	2023	enolase 1, (alpha)
						SRSF9	8683	serine/arginine-rich splicing factor 9
						RBM38	55544	RNA binding motif protein 38
						FNTB	2342	farnesyltransferase, CAAX box, beta
						ZW10	9183	ZW10, kinetochore associated, homolog (Drosophila)
						RHOBTB3	22836	Rho-related BTB domain containing 3
						RAB34	83871	RAB34, member RAS oncogene family
						MTHFD2	10797	methylenetetrahydrofolate dehydrogenase (NADP+ dependent) 2, methenyltetrahydrofolate cyclohydrolase
						LCA5	167691	Leber congenital amaurosis 5
						DNMT3A	1788	DNA (cytosine-5-)-methyltransferase 3 alpha
						ABL1	25	c-abl oncogene 1, non-receptor tyrosine kinase
						EIF2C2	27161	eukaryotic translation initiation factor 2C, 2
						CXXC5	51523	CXXC finger protein 5
						KDELC1	79070	KDEL (Lys-Asp-Glu-Leu) containing 1
						KCTD14	65987	potassium channel tetramerisation domain containing 14
						RHBDL3	162494	rhomboid, veinlet-like 3 (Drosophila)
						MYD88	4615	myeloid differentiation primary response gene (88)
						WAPAL	23063	wings apart-like homolog (Drosophila)
						PLOD1	5351	procollagen-lysine, 2-oxoglutarate 5-dioxygenase 1
						STK40	83931	serine/threonine kinase 40
						ECI2	10455	enoyl-CoA delta isomerase 2
						SLC20A1	6574	solute carrier family 20 (phosphate transporter), member 1
						SERP1	27230	stress-associated endoplasmic reticulum protein 1
						SRSF4	6429	serine/arginine-rich splicing factor 4
						AAAS	8086	achalasia, adrenocortical insufficiency, alacrimia
						BAZ2A	11176	bromodomain adjacent to zinc finger domain, 2A
						CDT1	81620	chromatin licensing and DNA replication factor 1
						CASP6	839	caspase 6, apoptosis-related cysteine peptidase
						FGFRL1	53834	fibroblast growth factor receptor-like 1
						PHF17	79960	PHD finger protein 17
						RRP1B	23076	ribosomal RNA processing 1 homolog B (S. cerevisiae)
						PIDD	55367	p53-induced death domain protein
						INPP5A	3632	inositol polyphosphate-5-phosphatase, 40kDa
						DGKB	1607	diacylglycerol kinase, beta 90kDa
						SOX11	6664	SRY (sex determining region Y)-box 11
						LOX	4015	lysyl oxidase
						HMG20B	10362	high mobility group 20B
						ASF1A	25842	ASF1 anti-silencing function 1 homolog A (S. cerevisiae)
						CENPM	79019	centromere protein M
						TLN1	7094	talin 1
						URB2	9816	URB2 ribosome biogenesis 2 homolog (S. cerevisiae)
						ITGB1	3688	integrin, beta 1 (fibronectin receptor, beta polypeptide, antigen CD29 includes MDF2, MSK12)
						CTSC	1075	cathepsin C
						PRKD2	25865	protein kinase D2
						DNMT3B	1789	DNA (cytosine-5-)-methyltransferase 3 beta
						SYNCRIP	10492	synaptotagmin binding, cytoplasmic RNA interacting protein
						PXN	5829	paxillin
						ELL2	22936	elongation factor, RNA polymerase II, 2
						TXLNA	200081	taxilin alpha
						RAD54L2	23132	RAD54-like 2 (S. cerevisiae)
						MDFIC	29969	MyoD family inhibitor domain containing
						ZFP36L2	678	zinc finger protein 36, C3H type-like 2
						LLGL1	3996	lethal giant larvae homolog 1 (Drosophila)
						ELK3	2004	ELK3, ETS-domain protein (SRF accessory protein 2)
						CNOT6	57472	CCR4-NOT transcription complex, subunit 6
						RBPJ	3516	recombination signal binding protein for immunoglobulin kappa J region
						SNRPA	6626	small nuclear ribonucleoprotein polypeptide A
						TSPAN6	7105	tetraspanin 6
						IQGAP1	8826	IQ motif containing GTPase activating protein 1
						2018-09-09	10801	septin 9
						ZNF367	195828	zinc finger protein 367
						KLF6	1316	Kruppel-like factor 6
						WLS	79971	wntless homolog (Drosophila)
						LBH	81606	limb bud and heart development homolog (mouse)
						MDM2	4193	Mdm2, p53 E3 ubiquitin protein ligase homolog (mouse)
						CPSF2	53981	cleavage and polyadenylation specific factor 2, 100kDa
						PDCL	5082	phosducin-like
						FAM129B	64855	family with sequence similarity 129, member B
						LURAP1L	286343	leucine rich adaptor protein 1-like
						VIM	7431	vimentin
						RPS6KA1	6195	ribosomal protein S6 kinase, 90kDa, polypeptide 1
						PARP4	143	poly (ADP-ribose) polymerase family, member 4
						LIMD1	8994	LIM domains containing 1
						FEN1	2237	flap structure-specific endonuclease 1
						ERI1	90459	exoribonuclease 1
						ELMOD2	255520	ELMO/CED-12 domain containing 2
						LOXL1	4016	lysyl oxidase-like 1
						SDC1	6382	syndecan 1
						SHC1	6464	SHC (Src homology 2 domain containing) transforming protein 1
						NUP155	9631	nucleoporin 155kDa
						POLE3	54107	polymerase (DNA directed), epsilon 3, accessory subunit
						INCENP	3619	inner centromere protein antigens 135/155kDa
						LIMS1	3987	LIM and senescent cell antigen-like domains 1
						PRKDC	5591	protein kinase, DNA-activated, catalytic polypeptide
						COL4A2	1284	collagen, type IV, alpha 2
						CDC34	997	cell division cycle 34 homolog (S. cerevisiae)
						RBL1	5933	retinoblastoma-like 1 (p107)
						SLC39A1	27173	solute carrier family 39 (zinc transporter), member 1
						LHFP	10186	lipoma HMGIC fusion partner
						ATP11B	23200	ATPase, class VI, type 11B
						KDM6B	23135	lysine (K)-specific demethylase 6B
						USP28	57646	ubiquitin specific peptidase 28
						PPP4R2	151987	protein phosphatase 4, regulatory subunit 2
						ALDH18A1	5832	aldehyde dehydrogenase 18 family, member A1
						GADD45A	1647	growth arrest and DNA-damage-inducible, alpha
						TAF5	6877	TAF5 RNA polymerase II, TATA box binding protein (TBP)-associated factor, 100kDa
						CCNF	899	cyclin F
						GMFG	9535	glia maturation factor, gamma
						NAA15	80155	N(alpha)-acetyltransferase 15, NatA auxiliary subunit
						SDPR	8436	serum deprivation response
						CMTM6	54918	CKLF-like MARVEL transmembrane domain containing 6
						BGN	633	biglycan
						MCL1	4170	myeloid cell leukemia sequence 1 (BCL2-related)
						TFDP2	7029	transcription factor Dp-2 (E2F dimerization partner 2)
						UBE2T	29089	ubiquitin-conjugating enzyme E2T (putative)
						TMEM170A	124491	transmembrane protein 170A
						MTAP	4507	methylthioadenosine phosphorylase
						ANGPT2	285	angiopoietin 2
						E2F5	1875	E2F transcription factor 5, p130-binding
						SLC7A8	23428	solute carrier family 7 (amino acid transporter light chain, L system), member 8
						GMPS	8833	guanine monphosphate synthetase
						NAB1	4664	NGFI-A binding protein 1 (EGR1 binding protein 1)
						PDLIM1	9124	PDZ and LIM domain 1
						CHST10	9486	carbohydrate sulfotransferase 10
						NSMCE2	286053	non-SMC element 2, MMS21 homolog (S. cerevisiae)
						ZNF219	51222	zinc finger protein 219
						SMARCA5	8467	SWI/SNF related, matrix associated, actin dependent regulator of chromatin, subfamily a, member 5
						SLC25A37	51312	solute carrier family 25 (mitochondrial iron transporter), member 37
						CPXM2	119587	carboxypeptidase X (M14 family), member 2
						ZFP36L1	677	zinc finger protein 36, C3H type-like 1
						TWSG1	57045	twisted gastrulation homolog 1 (Drosophila)
						SLC1A5	6510	solute carrier family 1 (neutral amino acid transporter), member 5
						STC2	8614	stanniocalcin 2
						CAD	790	carbamoyl-phosphate synthetase 2, aspartate transcarbamylase, and dihydroorotase
						PROCR	10544	protein C receptor, endothelial
						TCF19	6941	transcription factor 19
						COL4A1	1282	collagen, type IV, alpha 1
						EMP1	2012	epithelial membrane protein 1
						TMEM39A	55254	transmembrane protein 39A
						CAV1	857	caveolin 1, caveolae protein, 22kDa
						ITGA1	3672	integrin, alpha 1
						CDCA7	83879	cell division cycle associated 7
						HBP1	26959	HMG-box transcription factor 1
						NUDT5	11164	nudix (nucleoside diphosphate linked moiety X)-type motif 5
						CRABP2	1382	cellular retinoic acid binding protein 2
						PDCD4	27250	programmed cell death 4 (neoplastic transformation inhibitor)
						PRKD3	23683	protein kinase D3
						NXPH4	11247	neurexophilin 4
						FZD6	8323	frizzled family receptor 6
						KIF22	3835	kinesin family member 22
						FKBP10	60681	FK506 binding protein 10, 65 kDa
						RBMS2	5939	RNA binding motif, single stranded interacting protein 2
						GINS3	64785	GINS complex subunit 3 (Psf3 homolog)
						PLOD2	5352	procollagen-lysine, 2-oxoglutarate 5-dioxygenase 2
						MND1	84057	meiotic nuclear divisions 1 homolog (S. cerevisiae)
						H2AFX	3014	H2A histone family, member X
						TM4SF1	4071	transmembrane 4 L six family member 1
						RBM47	54502	RNA binding motif protein 47
						GCNT1	2650	glucosaminyl (N-acetyl) transferase 1, core 2
						FZD8	8325	frizzled family receptor 8
						SERINC2	347735	serine incorporator 2
						FRMD6	122786	FERM domain containing 6
						CTSK	1513	cathepsin K
						SLC2A1	6513	solute carrier family 2 (facilitated glucose transporter), member 1
						NEDD9	4739	neural precursor cell expressed, developmentally down-regulated 9
						PCNA	5111	proliferating cell nuclear antigen
						CD93	22918	CD93 molecule
						ALAS2	212	aminolevulinate, delta-, synthase 2
						SP1	6667	Sp1 transcription factor
						HIST1H3F	8968	histone cluster 1, H3f
						PLIN2	123	perilipin 2
						RAI14	26064	retinoic acid induced 14
						CTNNAL1	8727	catenin (cadherin-associated protein), alpha-like 1
						BLM	641	Bloom syndrome, RecQ helicase-like
						IQGAP3	128239	IQ motif containing GTPase activating protein 3
						GNG11	2791	guanine nucleotide binding protein (G protein), gamma 11
						ZNF521	25925	zinc finger protein 521
						CDH23	64072	cadherin-related 23
						TES	26136	testis derived transcript (3 LIM domains)
						SLC7A3	84889	solute carrier family 7 (cationic amino acid transporter, y+ system), member 3
						LPAR6	10161	lysophosphatidic acid receptor 6
						BBX	56987	bobby sox homolog (Drosophila)
						TIFA	92610	TRAF-interacting protein with forkhead-associated domain
						PBX3	5090	pre-B-cell leukemia homeobox 3
						CCND1	595	cyclin D1
						CBLN1	869	cerebellin 1 precursor
						RBMS1	5937	RNA binding motif, single stranded interacting protein 1
						ITGB3BP	23421	integrin beta 3 binding protein (beta3-endonexin)
						SPDL1	54908	spindle apparatus coiled-coil protein 1
						NOTCH1	4851	notch 1
						SKIDA1	387640	SKI/DACH domain containing 1
						EZH2	2146	enhancer of zeste homolog 2 (Drosophila)
						POLE2	5427	polymerase (DNA directed), epsilon 2, accessory subunit
						EDNRA	1909	endothelin receptor type A
						MCM7	4176	minichromosome maintenance complex component 7
						ANP32E	81611	acidic (leucine-rich) nuclear phosphoprotein 32 family, member E
						SHROOM3	57619	shroom family member 3
						CLIC1	1192	chloride intracellular channel 1
						BAZ1A	11177	bromodomain adjacent to zinc finger domain, 1A
						GINS1	9837	GINS complex subunit 1 (Psf1 homolog)
						EPB41	2035	erythrocyte membrane protein band 4.1 (elliptocytosis 1, RH-linked)
						ADAMTS9	56999	ADAM metallopeptidase with thrombospondin type 1 motif, 9
						MDM1	56890	Mdm1 nuclear protein homolog (mouse)
						SPC25	57405	SPC25, NDC80 kinetochore complex component, homolog (S. cerevisiae)
						ID4	3400	inhibitor of DNA binding 4, dominant negative helix-loop-helix protein
						ZNF423	23090	zinc finger protein 423
						NCAPD2	9918	non-SMC condensin I complex, subunit D2
						MCM5	4174	minichromosome maintenance complex component 5
						TP53	7157	tumor protein p53
						ECT2	1894	epithelial cell transforming sequence 2 oncogene
						TYMS	7298	thymidylate synthetase
						TPBG	7162	trophoblast glycoprotein
						CENPK	64105	centromere protein K
						KIF23	9493	kinesin family member 23
						PRC1	9055	protein regulator of cytokinesis 1
						MAD2L1	4085	MAD2 mitotic arrest deficient-like 1 (yeast)
						MCM2	4171	minichromosome maintenance complex component 2
						E2F8	79733	E2F transcription factor 8
						NUF2	83540	NUF2, NDC80 kinetochore complex component, homolog (S. cerevisiae)
						MYBL2	4605	v-myb myeloblastosis viral oncogene homolog (avian)-like 2
						CDKN3	1033	cyclin-dependent kinase inhibitor 3
						KIF18A	81930	kinesin family member 18A
						CDK1	983	cyclin-dependent kinase 1
						ARHGAP11A	9824	Rho GTPase activating protein 11A
						KIF20A	10112	kinesin family member 20A
						MFAP4	4239	microfibrillar-associated protein 4

## Sheet: BPD_Bioset 4
GSE5392	Bioset 4: Dorsolateral prefrontal cortices from post-mortem brains - bipolar disorder _vs_ normal (Study: Dorsolateral prefrontal or orbitofrontal cortex tissues from bipolar disorder patients)
hiM genes						hiI genes
Gene	EntrezGene ID	Gene Description	p-value	fold change		Gene	EntrezGene ID	Gene Description	p-value	fold change
NTRK2	4915	neurotrophic tyrosine kinase, receptor, type 2	0.0362	1.37		SDC4	6385	syndecan 4	0.0043	1.36
APOE	348	apolipoprotein E	0.0081	1.34		TTYH1	57348	tweety homolog 1 (Drosophila)	0.0037	1.27
FAM107A	11170	family with sequence similarity 107, member A	0.0008	1.31		KCNK10	54207	potassium channel, subfamily K, member 10	0.004	1.23
MLC1	23209	megalencephalic leukoencephalopathy with subcortical cysts 1	0.0024	1.3		ZFP36L2	678	zinc finger protein 36, C3H type-like 2	0.0261	1.21
ALDH1L1	10840	aldehyde dehydrogenase 1 family, member L1	0.0031	1.25		CREB1	1385	cAMP responsive element binding protein 1	0.0153	-1.21
ATP1B2	482	ATPase, Na+/K+ transporting, beta 2 polypeptide	0.021	1.22		PSMA3	5684	proteasome (prosome, macropain) subunit, alpha type, 3	0.0008	-1.22
ATP1A2	477	ATPase, Na+/K+ transporting, alpha 2 polypeptide	0.0477	1.22		WDR41	55255	WD repeat domain 41	0.0049	-1.23
ETV1	2115	ets variant 1	0.0078	-1.2		CITED2	10370	Cbp/p300-interacting transactivator, with Glu/Asp-rich carboxy-terminal domain, 2	0.0176	-1.24
FABP3	2170	fatty acid binding protein 3, muscle and heart (mammary-derived growth inhibitor)	0.0019	-1.21		ARL6IP5	10550	ADP-ribosylation-like factor 6 interacting protein 5	0.0435	-1.24
SERPINI1	5274	serpin peptidase inhibitor, clade I (neuroserpin), member 1	0.0045	-1.21		SYNCRIP	10492	synaptotagmin binding, cytoplasmic RNA interacting protein	0.002	-1.24
TMEM14A	28978	transmembrane protein 14A	0.0043	-1.21		FZD3	7976	frizzled family receptor 3	0.0054	-1.24
CRYZL1	9946	crystallin, zeta (quinone reductase)-like 1	0.0019	-1.21		RPS6KA3	6197	ribosomal protein S6 kinase, 90kDa, polypeptide 3	0.0006	-1.25
PDIA6	10130	protein disulfide isomerase family A, member 6	0.0033	-1.22		UBE2D3	7323	ubiquitin-conjugating enzyme E2D 3	0.0013	-1.27
LGALS8	3964	lectin, galactoside-binding, soluble, 8	0.0025	-1.22		SNX2	6643	sorting nexin 2	0.0189	-1.28
STMN2	11075	stathmin-like 2	0.0017	-1.22		YME1L1	10730	YME1-like 1 (S. cerevisiae)	0.003	-1.31
PIP5K1B	8395	phosphatidylinositol-4-phosphate 5-kinase, type I, beta	0.0179	-1.22		ARPP19	10776	cAMP-regulated phosphoprotein, 19kDa	0.0024	-1.4
CLCN4	1183	chloride channel, voltage-sensitive 4	0.0307	-1.23
ACOT7	11332	acyl-CoA thioesterase 7	0.0233	-1.24
RTN4	57142	reticulon 4	0.002	-1.24
GUCY1B3	2983	guanylate cyclase 1, soluble, beta 3	0.0095	-1.24
SUB1	10923	SUB1 homolog (S. cerevisiae)	0.0123	-1.25
CLASP2	23122	cytoplasmic linker associated protein 2	0.0306	-1.25
ABI1	10006	abl-interactor 1	0.0235	-1.25
RIT2	6014	Ras-like without CAAX 2	0.0073	-1.26
GNAL	2774	guanine nucleotide binding protein (G protein), alpha activating activity polypeptide, olfactory type	0.0028	-1.26
B3GALNT1	8706	beta-1,3-N-acetylgalactosaminyltransferase 1 (globoside blood group)	0.0174	-1.27
SNCA	6622	synuclein, alpha (non A4 component of amyloid precursor)	0.0171	-1.28
FGF13	2258	fibroblast growth factor 13	0.0019	-1.29
ITPR1	3708	inositol 1,4,5-trisphosphate receptor, type 1	0.011	-1.29
DCLK1	9201	doublecortin-like kinase 1	0.0086	-1.32
CALB1	793	calbindin 1, 28kDa	0.0024	-1.33
SNRPN	6638	small nuclear ribonucleoprotein polypeptide N	0.0003	-1.33
NELL1	4745	NEL-like 1 (chicken)	0.0009	-1.33
CAMKK2	10645	calcium/calmodulin-dependent protein kinase kinase 2, beta	0.0196	-1.35
GABRA5	2558	gamma-aminobutyric acid (GABA) A receptor, alpha 5	0.0282	-1.36
SMARCA2	6595	SWI/SNF related, matrix associated, actin dependent regulator of chromatin, subfamily a, member 2	0.008	-1.36
EPB41L3	23136	erythrocyte membrane protein band 4.1-like 3	0.0068	-1.36
ITFG1	81533	integrin alpha FG-GAP repeat containing 1	0.0032	-1.37
SNAP25	6616	synaptosomal-associated protein, 25kDa	0.0343	-1.39
NRXN1	9378	neurexin 1	0.0214	-1.39
KIFAP3	22920	kinesin-associated protein 3	0.0013	-1.41
NEFL	4747	neurofilament, light polypeptide	0.002	-1.42
GLS	2744	glutaminase	0.0084	-1.45
GABRG2	2566	gamma-aminobutyric acid (GABA) A receptor, gamma 2	0.02	-1.49

## Sheet: BPD_Bioset 5
GSE53239	Bioset 5: Dorsolateral prefrontal cortices from bipolar disorder patients _vs_ normal donors_GPL9115 (Study: Dorsolateral prefrontal cortices of postmortem brains of bipolar disorder patients or normal donors)
hiM genes						hiI genes
Gene	EntrezGene ID	Gene Description	p-value	fold change		Gene	EntrezGene ID	Gene Description	p-value	fold change
ITGB4	3691	integrin, beta 4	5.6e-07	2.74252		CA12	771	carbonic anhydrase XII	7.5e-06	2.53486
ALDH1L1	10840	aldehyde dehydrogenase 1 family, member L1	6.9e-05	2.15657		SDC4	6385	syndecan 4	2.9e-05	2.52142
ACSBG1	23205	acyl-CoA synthetase bubblegum family member 1	0.0001	2.15244		CCL2	6347	chemokine (C-C motif) ligand 2	0.0001	1.90838
						KCTD5	54442	potassium channel tetramerisation domain containing 5	3.2e-05	1.46599

## Sheet: BPD_Bioset 6
GSE53239	Bioset 6: Dorsolateral prefrontal cortices from bipolar disorder patients _vs_ normal donors_GPL15433 (Study: Dorsolateral prefrontal cortices of postmortem brains of bipolar disorder patients or normal donors)
hiM genes						hiI genes
Gene	EntrezGene ID	Gene Description	p-value	fold change		Gene	EntrezGene ID	Gene Description	p-value	fold change
REV3L	5980	REV3-like, polymerase (DNA directed), zeta, catalytic subunit	7e-05	1.45682		CALD1	800	caldesmon 1	0.0002	1.53524
GPR155	151556	G protein-coupled receptor 155	0.0003	1.30021		FNTB	2342	farnesyltransferase, CAAX box, beta	0.0002	-2.02005

## Sheet: BPD_Bioset 7
GSE5388	Bioset 7: Postmortem brain from patient with bipolar disease _vs_ healthy control (Study: Adult postmortem brain tissue (dorsolateral prefrontal cortex) from bipolar disorder)
hiM genes						hiI genes
Gene	EntrezGene ID	Gene Description	p-value	fold change		Gene	EntrezGene ID	Gene Description	p-value	fold change
NTRK2	4915	neurotrophic tyrosine kinase, receptor, type 2	0.0348	1.37		SDC4	6385	syndecan 4	0.005	1.35
APOE	348	apolipoprotein E	0.007	1.35		TTYH1	57348	tweety homolog 1 (Drosophila)	0.0046	1.26
FAM107A	11170	family with sequence similarity 107, member A	0.0008	1.31		ANGPTL4	51129	angiopoietin-like 4	0.03	1.21
MLC1	23209	megalencephalic leukoencephalopathy with subcortical cysts 1	0.0022	1.3		KCNK10	54207	potassium channel, subfamily K, member 10	0.0062	1.21
ALDH1L1	10840	aldehyde dehydrogenase 1 family, member L1	0.0044	1.25		TNS1	7145	tensin 1	0.027	1.2
ATP1A2	477	ATPase, Na+/K+ transporting, alpha 2 polypeptide	0.0462	1.23		ZFP36L2	678	zinc finger protein 36, C3H type-like 2	0.0243	1.2
ATP1B2	482	ATPase, Na+/K+ transporting, beta 2 polypeptide	0.0208	1.22		PSMA3	5684	proteasome (prosome, macropain) subunit, alpha type, 3	0.0012	-1.21
PRODH	5625	proline dehydrogenase (oxidase) 1	0.0015	1.2		CREB1	1385	cAMP responsive element binding protein 1	0.0142	-1.21
ETV1	2115	ets variant 1	0.0073	-1.2		SLC39A6	25800	solute carrier family 39 (zinc transporter), member 6	0.046	-1.23
FABP3	2170	fatty acid binding protein 3, muscle and heart (mammary-derived growth inhibitor)	0.0015	-1.21		CCNG2	901	cyclin G2	0.0481	-1.23
TMEM14A	28978	transmembrane protein 14A	0.005	-1.21		PDK3	5165	pyruvate dehydrogenase kinase, isozyme 3	0.0403	-1.23
CRYZL1	9946	crystallin, zeta (quinone reductase)-like 1	0.0019	-1.21		SYNCRIP	10492	synaptotagmin binding, cytoplasmic RNA interacting protein	0.0029	-1.23
GDAP1	54332	ganglioside induced differentiation associated protein 1	0.047	-1.21		WDR41	55255	WD repeat domain 41	0.0037	-1.24
SERPINI1	5274	serpin peptidase inhibitor, clade I (neuroserpin), member 1	0.0032	-1.22		RPS6KA3	6197	ribosomal protein S6 kinase, 90kDa, polypeptide 3	0.0006	-1.24
LGALS8	3964	lectin, galactoside-binding, soluble, 8	0.0034	-1.22		FZD3	7976	frizzled family receptor 3	0.0051	-1.24
STMN2	11075	stathmin-like 2	0.002	-1.22		CITED2	10370	Cbp/p300-interacting transactivator, with Glu/Asp-rich carboxy-terminal domain, 2	0.0127	-1.25
PIP5K1B	8395	phosphatidylinositol-4-phosphate 5-kinase, type I, beta	0.0181	-1.22		ARL6IP5	10550	ADP-ribosylation-like factor 6 interacting protein 5	0.0416	-1.25
CLCN4	1183	chloride channel, voltage-sensitive 4	0.0244	-1.23		SNX2	6643	sorting nexin 2	0.0168	-1.27
PDIA6	10130	protein disulfide isomerase family A, member 6	0.0031	-1.23		UBE2D3	7323	ubiquitin-conjugating enzyme E2D 3	0.0012	-1.28
ACOT7	11332	acyl-CoA thioesterase 7	0.0239	-1.23		YME1L1	10730	YME1-like 1 (S. cerevisiae)	0.0036	-1.3
RIT2	6014	Ras-like without CAAX 2	0.0088	-1.24		ARPP19	10776	cAMP-regulated phosphoprotein, 19kDa	0.0016	-1.42
GNAL	2774	guanine nucleotide binding protein (G protein), alpha activating activity polypeptide, olfactory type	0.0034	-1.24
RTN4	57142	reticulon 4	0.0019	-1.24
SUB1	10923	SUB1 homolog (S. cerevisiae)	0.0123	-1.25
CLASP2	23122	cytoplasmic linker associated protein 2	0.0287	-1.25
B3GALNT1	8706	beta-1,3-N-acetylgalactosaminyltransferase 1 (globoside blood group)	0.0228	-1.25
ABI1	10006	abl-interactor 1	0.0216	-1.25
GUCY1B3	2983	guanylate cyclase 1, soluble, beta 3	0.0456	-1.27
SNCA	6622	synuclein, alpha (non A4 component of amyloid precursor)	0.0177	-1.28
FGF13	2258	fibroblast growth factor 13	0.002	-1.29
ITPR1	3708	inositol 1,4,5-trisphosphate receptor, type 1	0.0099	-1.29
CALB1	793	calbindin 1, 28kDa	0.0039	-1.32
SNRPN	6638	small nuclear ribonucleoprotein polypeptide N	0.0003	-1.33
DCLK1	9201	doublecortin-like kinase 1	0.0075	-1.33
GABRA5	2558	gamma-aminobutyric acid (GABA) A receptor, alpha 5	0.0306	-1.34
NELL1	4745	NEL-like 1 (chicken)	0.0008	-1.34
SMARCA2	6595	SWI/SNF related, matrix associated, actin dependent regulator of chromatin, subfamily a, member 2	0.0085	-1.35
CAMKK2	10645	calcium/calmodulin-dependent protein kinase kinase 2, beta	0.0231	-1.35
ITFG1	81533	integrin alpha FG-GAP repeat containing 1	0.0029	-1.37
EPB41L3	23136	erythrocyte membrane protein band 4.1-like 3	0.0051	-1.37
NRXN1	9378	neurexin 1	0.023	-1.38
SNAP25	6616	synaptosomal-associated protein, 25kDa	0.0311	-1.4
KIFAP3	22920	kinesin-associated protein 3	0.0013	-1.4
NEFL	4747	neurofilament, light polypeptide	0.0018	-1.42
GLS	2744	glutaminase	0.0084	-1.45
GABRG2	2566	gamma-aminobutyric acid (GABA) A receptor, gamma 2	0.0201	-1.49

## Sheet: BPD_Bioset 8
GSE53987	Bioset 8: Hippocampus tissues from bipolar disorder patients _vs_ normals (Study: Brain regions from patients with schizophrenia, depression or bipolar disorder)
hiM genes						hiI genes
Gene	EntrezGene ID	Gene Description	p-value	fold change		Gene	EntrezGene ID	Gene Description	p-value	fold change
RALGPS2	55103	Ral GEF with PH domain and SH3 binding motif 2	0.0485	1.24		CA12	771	carbonic anhydrase XII	0.0468	1.51
SLCO1C1	53919	solute carrier organic anion transporter family, member 1C1	0.0464	1.22		LOXL1	4016	lysyl oxidase-like 1	0.0364	1.31
NTF3	4908	neurotrophin 3	0.0272	-1.21		MYH10	4628	myosin, heavy chain 10, non-muscle	0.0164	1.27
MEF2C	4208	myocyte enhancer factor 2C	0.0225	-1.22		ARL6IP5	10550	ADP-ribosylation-like factor 6 interacting protein 5	0.0424	-1.21
GRM1	2911	glutamate receptor, metabotropic 1	0.0225	-1.23		KLF10	7071	Kruppel-like factor 10	0.0487	-1.25
KIFAP3	22920	kinesin-associated protein 3	0.0427	-1.24		ANGPT2	285	angiopoietin 2	0.0187	-1.26
PPP1R3C	5507	protein phosphatase 1, regulatory subunit 3C	0.0364	-1.3		PDK3	5165	pyruvate dehydrogenase kinase, isozyme 3	0.0022	-1.3
RIT2	6014	Ras-like without CAAX 2	0.0446	-1.32
SLC32A1	140679	solute carrier family 32 (GABA vesicular transporter), member 1	0.0194	-1.35
KCTD4	386618	potassium channel tetramerisation domain containing 4	0.0041	-1.35
PKIB	5570	protein kinase (cAMP-dependent, catalytic) inhibitor beta	0.0442	-1.62

## Sheet: BPD_Bioset 9
GSE53987	Bioset 9: Associative striatum tissues from bipolar disorder patients _vs_ normals (Study: Brain regions from patients with schizophrenia, depression or bipolar disorder)
hiM genes						hiI genes
Gene	EntrezGene ID	Gene Description	p-value	fold change		Gene	EntrezGene ID	Gene Description	p-value	fold change
PAMR1	25891	peptidase domain containing associated with muscle regeneration 1	0.0146	-1.23		SOX11	6664	SRY (sex determining region Y)-box 11	0.009	1.21
PPP1R3C	5507	protein phosphatase 1, regulatory subunit 3C	0.0083	-1.44		DOT1L	84444	DOT1-like, histone H3 methyltransferase (S. cerevisiae)	0.0171	-1.2
						ID4	3400	inhibitor of DNA binding 4, dominant negative helix-loop-helix protein	0.0192	-1.23

## Sheet: BPD_Bioset 10
GSE53987	Bioset 10: Pre-frontal cortex (BA46) tissues from bipolar disorder patients _vs_ normals (Study: Brain regions from patients with schizophrenia, depression or bipolar disorder)
hiM genes						hiI genes
Gene	EntrezGene ID	Gene Description	p-value	fold change		Gene	EntrezGene ID	Gene Description	p-value	fold change
SLC4A4	8671	solute carrier family 4, sodium bicarbonate cotransporter, member 4	0.0027	1.34		EMP1	2012	epithelial membrane protein 1	0.0378	1.42
AQP4	361	aquaporin 4	0.0245	1.33		ID4	3400	inhibitor of DNA binding 4, dominant negative helix-loop-helix protein	0.0098	1.3
SLCO1C1	53919	solute carrier organic anion transporter family, member 1C1	0.0409	1.31		HSPB1	3315	heat shock 27kDa protein 1	0.0203	1.29
LRRC16A	55604	leucine rich repeat containing 16A	0.0477	1.26		BAZ1A	11177	bromodomain adjacent to zinc finger domain, 1A	0.0012	1.28
GRAMD1C	54762	GRAM domain containing 1C	0.0322	1.25		RHOBTB3	22836	Rho-related BTB domain containing 3	0.0066	1.27
PPP1R3C	5507	protein phosphatase 1, regulatory subunit 3C	0.0429	1.21		TUBB6	84617	tubulin, beta 6 class V	0.0316	1.26
ATP1B2	482	ATPase, Na+/K+ transporting, beta 2 polypeptide	0.0316	1.21		ZFP36L1	677	zinc finger protein 36, C3H type-like 1	0.0128	1.25
						CDKN2C	1031	cyclin-dependent kinase inhibitor 2C (p18, inhibits CDK4)	0.0027	1.24
						PLOD2	5352	procollagen-lysine, 2-oxoglutarate 5-dioxygenase 2	0.0083	1.24
						ANGPTL4	51129	angiopoietin-like 4	0.0291	1.23
						TIPARP	25976	TCDD-inducible poly(ADP-ribose) polymerase	0.0124	1.23
						CPNE3	8895	copine III	0.006	1.23
						RAB27A	5873	RAB27A, member RAS oncogene family	0.0014	1.22
						MTHFD2	10797	methylenetetrahydrofolate dehydrogenase (NADP+ dependent) 2, methenyltetrahydrofolate cyclohydrolase	0.0067	1.22
						HIPK2	28996	homeodomain interacting protein kinase 2	0.0278	1.21
						PPM1A	5494	protein phosphatase, Mg2+/Mn2+ dependent, 1A	0.0002	1.21
						CRKL	1399	v-crk sarcoma virus CT10 oncogene homolog (avian)-like	0.0241	-1.21

[truncated: 1 more sheets: BPD_Bioset 11]
