# Supplementary material for: Transcriptomic immaturity inducible by neural hyperexcitation is shared by multiple neuropsychiatric disorders
Source: Commun Biol. 2019 Jan 22;2:32. doi: 10.1038/s42003-018-0277-2 (PMC6342824; doi:10.1038/s42003-018-0277-2)
Supplement: Supplementary file 9 — Supplementary Data 7 [file 42003_2018_277_MOESM9_ESM.xlsx]

## Sheet: HD_Bioset 1
GSE95343	Bioset 1: Neural cells from fibroblast-derived iPSCs of Huntington disease patients _vs_ healthy subjects (Study: Neural cells from fibroblast-derived iPSCs of patients with Huntington disease)
hiM genes						hiI genes
Gene	EntrezGene ID	Gene Description	p-value	fold change		Gene	EntrezGene ID	Gene Description	p-value	fold change
AJAP1	55966	adherens junctions associated protein 1	2.1e-08	11.1377		LMNA	4000	lamin A/C	1e-08	5.86743
SLCO1C1	53919	solute carrier organic anion transporter family, member 1C1	1.9e-06	5.30268		LAMA4	3910	laminin, alpha 4	1.2e-07	4.18482
MINA	84864	MYC induced nuclear antigen	1.7e-05	4.54918		EDNRA	1909	endothelin receptor type A	0.0017	3.84021
SULT1A1	6817	sulfotransferase family, cytosolic, 1A, phenol-preferring, member 1	0.0009	3.43607		SULF2	55959	sulfatase 2	4.9e-12	3.52611
NR3C2	4306	nuclear receptor subfamily 3, group C, member 2	0.0033	3.37234		C1S	716	complement component 1, s subcomponent	0.0082	3.35589
TLCD1	116238	TLC domain containing 1	0.0006	3.19734		MYOF	26509	myoferlin	4.5e-05	3.31717
TRIL	9865	TLR4 interactor with leucine-rich repeats	0.0007	3.19526		ABCA8	10351	ATP-binding cassette, sub-family A (ABC1), member 8	0.0031	3.27425
C2orf88	84281	chromosome 2 open reading frame 88	0.0056	2.89064		EMP3	2014	epithelial membrane protein 3	6.7e-06	3.22782
APOE	348	apolipoprotein E	0.0043	2.80489		EMP1	2012	epithelial membrane protein 1	0.0069	3.04412
AGT	183	angiotensinogen (serpin peptidase inhibitor, clade A, member 8)	0.0003	2.73016		FRMD6	122786	FERM domain containing 6	0.0032	2.8591
NCOA1	8648	nuclear receptor coactivator 1	0.0071	2.64144		BMP1	649	bone morphogenetic protein 1	0.0002	2.8486
ITPA	3704	inosine triphosphatase (nucleoside triphosphate pyrophosphatase)	1.5e-15	2.58928		ZAK	51776	sterile alpha motif and leucine zipper containing kinase AZK	3.4e-06	2.82654
SCN4B	6330	sodium channel, voltage-gated, type IV, beta subunit	4.4e-05	2.52673		CASP7	840	caspase 7, apoptosis-related cysteine peptidase	0.0004	2.80739
KIAA1211L	343990	KIAA1211-like	0.005	2.46272		CDK2AP1	8099	cyclin-dependent kinase 2 associated protein 1	0.0002	2.76314
KIF16B	55614	kinesin family member 16B	0.0014	2.28137		EHD2	30846	EH-domain containing 2	0.0003	2.65132
FAM134B	54463	family with sequence similarity 134, member B	1.1e-12	2.20929		PARVA	55742	parvin, alpha	0.0003	2.63189
SPRYD4	283377	SPRY domain containing 4	0.0039	2.13066		CTDSP1	58190	CTD (carboxy-terminal domain, RNA polymerase II, polypeptide A) small phosphatase 1	0.0015	2.57822
GPATCH4	54865	G patch domain containing 4	5.1e-05	2.02348		FOXO4	4303	forkhead box O4	0.0077	2.54377
PAMR1	25891	peptidase domain containing associated with muscle regeneration 1	3.3e-06	1.98078		RARG	5916	retinoic acid receptor, gamma	0.0101	2.50356
NDRG2	57447	NDRG family member 2	0.0039	1.7939		TNFRSF1A	7132	tumor necrosis factor receptor superfamily, member 1A	0.0049	2.43314
ACAT1	38	acetyl-CoA acetyltransferase 1	3.3e-05	1.69228		LAMB2	3913	laminin, beta 2 (laminin S)	0.0002	2.40961
GRINA	2907	glutamate receptor, ionotropic, N-methyl D-aspartate-associated protein 1 (glutamate binding)	0.0005	1.4556		TUBB6	84617	tubulin, beta 6 class V	0.0001	2.39902
CLTA	1211	clathrin, light chain A	0.0012	1.34189		SYDE1	85360	synapse defective 1, Rho GTPase, homolog 1 (C. elegans)	0.0004	2.36095
ITFG1	81533	integrin alpha FG-GAP repeat containing 1	0.0094	-1.33546		COL5A2	1290	collagen, type V, alpha 2	0.0091	2.35008
CALM3	808	calmodulin 3 (phosphorylase kinase, delta)	0.001	-1.47054		PROCR	10544	protein C receptor, endothelial	0.0068	2.3454
SRPK2	6733	SRSF protein kinase 2	0.0045	-1.47953		RBMS1	5937	RNA binding motif, single stranded interacting protein 1	0.0001	2.34494
CAMKK2	10645	calcium/calmodulin-dependent protein kinase kinase 2, beta	0.0045	-1.50311		TLN1	7094	talin 1	3.4e-06	2.33722
PITPNM1	9600	phosphatidylinositol transfer protein, membrane-associated 1	1.1e-06	-1.52512		EMP2	2013	epithelial membrane protein 2	0.0022	2.33141
THRA	7067	thyroid hormone receptor, alpha	0.0004	-1.5459		NFKB1	4790	nuclear factor of kappa light polypeptide gene enhancer in B-cells 1	0.0052	2.29093
SERINC5	256987	serine incorporator 5	2e-05	-1.56401		PMEPA1	56937	prostate transmembrane protein, androgen induced 1	0.0061	2.27631
PPP1R26	9858	protein phosphatase 1, regulatory subunit 26	0.0005	-1.65363		TMEM39A	55254	transmembrane protein 39A	0.0098	2.25217
MYCBP2	23077	MYC binding protein 2, E3 ubiquitin protein ligase	0.0014	-1.72411		SMC6	79677	structural maintenance of chromosomes 6	0.0001	2.23358
STX7	8417	syntaxin 7	3.5e-10	-1.75698		LHFP	10186	lipoma HMGIC fusion partner	0.0054	2.22272
PKD1	5310	polycystic kidney disease 1 (autosomal dominant)	0.0006	-1.76458		SEC24D	9871	SEC24 family, member D (S. cerevisiae)	0.0099	2.20534
HERC3	8916	HECT and RLD domain containing E3 ubiquitin protein ligase 3	0.0044	-1.76564		ADAMTS9	56999	ADAM metallopeptidase with thrombospondin type 1 motif, 9	0.001	2.17199
PTPRD	5789	protein tyrosine phosphatase, receptor type, D	0.009	-1.77159		MDFIC	29969	MyoD family inhibitor domain containing	0.0043	2.15555
KIFC2	90990	kinesin family member C2	0.0004	-1.77448		FKBP10	60681	FK506 binding protein 10, 65 kDa	0.0044	2.14861
WSB2	55884	WD repeat and SOCS box containing 2	1.3e-06	-1.79096		ITGB1	3688	integrin, beta 1 (fibronectin receptor, beta polypeptide, antigen CD29 includes MDF2, MSK12)	0.0014	2.13593
LPIN2	9663	lipin 2	0.0032	-1.79627		SHC1	6464	SHC (Src homology 2 domain containing) transforming protein 1	0.0048	2.13117
ANKDD1A	348094	ankyrin repeat and death domain containing 1A	1.3e-05	-1.79723		STK38L	23012	serine/threonine kinase 38 like	0.0037	2.07542
FAIM2	23017	Fas apoptotic inhibitory molecule 2	0.0018	-1.8538		PABPC4	8761	poly(A) binding protein, cytoplasmic 4 (inducible form)	0.0083	2.02826
DOK6	220164	docking protein 6	0.0075	-1.90658		GADD45A	1647	growth arrest and DNA-damage-inducible, alpha	0.0038	2.01651
CLSTN1	22883	calsyntenin 1	0.0002	-1.91106		2018-09-09	10801	septin 9	1.4e-05	2.00439
MTSS1	9788	metastasis suppressor 1	0.0076	-1.91992		WIPI1	55062	WD repeat domain, phosphoinositide interacting 1	0.0041	2.00231
GNAL	2774	guanine nucleotide binding protein (G protein), alpha activating activity polypeptide, olfactory type	0.0004	-1.92543		QPRT	23475	quinolinate phosphoribosyltransferase	0.0009	1.99703
KALRN	8997	kalirin, RhoGEF kinase	0.0045	-1.93875		PSME1	5720	proteasome (prosome, macropain) activator subunit 1 (PA28 alpha)	4.6e-11	1.97915
DTNB	1838	dystrobrevin, beta	0.0005	-1.95815		USO1	8615	USO1 vesicle docking protein homolog (yeast)	0.003	1.97377
ADAM11	4185	ADAM metallopeptidase domain 11	0.0049	-1.9755		CHST14	113189	carbohydrate (N-acetylgalactosamine 4-0) sulfotransferase 14	0.0072	1.96641
DLG3	1741	discs, large homolog 3 (Drosophila)	0.0005	-1.99839		ARHGEF40	55701	Rho guanine nucleotide exchange factor (GEF) 40	0.0051	1.95293
GABBR1	2550	gamma-aminobutyric acid (GABA) B receptor, 1	0.0017	-2.01098		CHMP1B	57132	charged multivesicular body protein 1B	0.0003	1.93751
SLC6A6	6533	solute carrier family 6 (neurotransmitter transporter, taurine), member 6	0.0082	-2.02248		RRAS	6237	related RAS viral (r-ras) oncogene homolog	6.9e-10	1.92376
CALM1	801	calmodulin 1 (phosphorylase kinase, delta)	1.4e-10	-2.0266		EHD4	30844	EH-domain containing 4	0.0054	1.90859
FN3K	64122	fructosamine 3 kinase	0.0006	-2.03419		ARAF	369	v-raf murine sarcoma 3611 viral oncogene homolog	4.1e-05	1.87595
GDAP1	54332	ganglioside induced differentiation associated protein 1	0.0004	-2.03912		MRPL45	84311	mitochondrial ribosomal protein L45	0.0019	1.8613
FAM168A	23201	family with sequence similarity 168, member A	0.0008	-2.04485		VASP	7408	vasodilator-stimulated phosphoprotein	0.0004	1.84674
GUCY1B3	2983	guanylate cyclase 1, soluble, beta 3	0.0043	-2.09098		CBFB	865	core-binding factor, beta subunit	3.9e-05	1.83934
CPEB1	64506	cytoplasmic polyadenylation element binding protein 1	0.0006	-2.09379		REEP4	80346	receptor accessory protein 4	1e-06	1.83923
SLC9A6	10479	solute carrier family 9, subfamily A (NHE6, cation proton antiporter 6), member 6	1e-11	-2.10681		PARP4	143	poly (ADP-ribose) polymerase family, member 4	0.0013	1.83357
JPH3	57338	junctophilin 3	0.0022	-2.1417		LPAR6	10161	lysophosphatidic acid receptor 6	0.0058	1.80764
ELOVL4	6785	ELOVL fatty acid elongase 4	0.0047	-2.14747		XBP1	7494	X-box binding protein 1	0.0042	1.79998
NCAM1	4684	neural cell adhesion molecule 1	0.0097	-2.15605		CASP6	839	caspase 6, apoptosis-related cysteine peptidase	0.0031	1.79127
TNIK	23043	TRAF2 and NCK interacting kinase	0.0001	-2.15611		ALDH16A1	126133	aldehyde dehydrogenase 16 family, member A1	0.0013	1.7859
WSB1	26118	WD repeat and SOCS box containing 1	7.2e-05	-2.19384		BNIP2	663	BCL2/adenovirus E1B 19kDa interacting protein 2	0.0021	1.77473
PPP1R14C	81706	protein phosphatase 1, regulatory (inhibitor) subunit 14C	0.0065	-2.34157		MAP2K3	5606	mitogen-activated protein kinase kinase 3	0.0001	1.76045
RIMKLA	284716	ribosomal modification protein rimK-like family member A	0.0047	-2.39423		VCL	7414	vinculin	0.0016	1.75655
FRY	10129	furry homolog (Drosophila)	9.6e-07	-2.41272		DRG2	1819	developmentally regulated GTP binding protein 2	1.4e-05	1.75253
TUBB2A	7280	tubulin, beta 2A class IIa	0.0015	-2.42073		CRABP2	1382	cellular retinoic acid binding protein 2	2.6e-05	1.74791
SORL1	6653	sortilin-related receptor, L(DLR class) A repeats containing	0.0019	-2.42397		LYAR	55646	Ly1 antibody reactive homolog (mouse)	2.4e-05	1.7358
AIFM3	150209	apoptosis-inducing factor, mitochondrion-associated, 3	0.0012	-2.45106		PSMA3	5684	proteasome (prosome, macropain) subunit, alpha type, 3	0.0005	1.72756
SCN8A	6334	sodium channel, voltage gated, type VIII, alpha subunit	2.6e-09	-2.5168		LMAN2	10960	lectin, mannose-binding 2	2.7e-05	1.72481
RASD2	23551	RASD family, member 2	6e-05	-2.55097		FBXL12	54850	F-box and leucine-rich repeat protein 12	0.0005	1.71225
EPHA4	2043	EPH receptor A4	0.0006	-2.59932		FBL	2091	fibrillarin	0.0009	1.71094
KIAA1598	57698	KIAA1598	0.0112	-2.66291		LRRFIP2	9209	leucine rich repeat (in FLII) interacting protein 2	1.8e-09	1.70891
CYP46A1	10858	cytochrome P450, family 46, subfamily A, polypeptide 1	1.8e-05	-2.67958		ITGB3BP	23421	integrin beta 3 binding protein (beta3-endonexin)	0.0003	1.7002
RAB11FIP4	84440	RAB11 family interacting protein 4 (class II)	0.0054	-2.72207		TMEM14C	51522	transmembrane protein 14C	3.5e-09	1.67053
WDR47	22911	WD repeat domain 47	9.8e-08	-2.73712		METAP2	10988	methionyl aminopeptidase 2	0.0001	1.66358
B3GALNT1	8706	beta-1,3-N-acetylgalactosaminyltransferase 1 (globoside blood group)	0.0054	-2.79093		HDLBP	3069	high density lipoprotein binding protein	0.0002	1.66124
VAMP2	6844	vesicle-associated membrane protein 2 (synaptobrevin 2)	5.7e-07	-2.79585		RWDD4	201965	RWD domain containing 4	0.0002	1.66015
PHYHIP	9796	phytanoyl-CoA 2-hydroxylase interacting protein	0.0003	-2.82766		RBMS2	5939	RNA binding motif, single stranded interacting protein 2	2.8e-08	1.65068
SHANK2	22941	SH3 and multiple ankyrin repeat domains 2	0.0084	-2.857		TNIP2	79155	TNFAIP3 interacting protein 2	7.5e-05	1.63163
DGKE	8526	diacylglycerol kinase, epsilon 64kDa	2.1e-10	-2.86437		DDX56	54606	DEAD (Asp-Glu-Ala-Asp) box helicase 56	0.0008	1.60109
CSDC2	27254	cold shock domain containing C2, RNA binding	0.0014	-2.90584		IPO5	3843	importin 5	0.0056	1.55008
MTUS2	23281	microtubule associated tumor suppressor candidate 2	0.0084	-2.93333		MRPL51	51258	mitochondrial ribosomal protein L51	3.2e-06	1.52625
SSTR2	6752	somatostatin receptor 2	0.0015	-2.95931		ALG8	79053	asparagine-linked glycosylation 8, alpha-1,3-glucosyltransferase homolog (S. cerevisiae)	0.0066	1.52516
PNCK	139728	pregnancy up-regulated non-ubiquitously expressed CaM kinase	0.0062	-2.95979		BAZ1A	11177	bromodomain adjacent to zinc finger domain, 1A	0.0027	1.5109
GLRA2	2742	glycine receptor, alpha 2	0.0112	-2.97797		MKI67IP	84365	MKI67 (FHA domain) interacting nucleolar phosphoprotein	0.0008	1.5068
ZDHHC23	254887	zinc finger, DHHC-type containing 23	0.0041	-2.98829		PSMD6	9861	proteasome (prosome, macropain) 26S subunit, non-ATPase, 6	0.0001	1.49945
NEFL	4747	neurofilament, light polypeptide	0.0022	-3.03669		UBE2Q2	92912	ubiquitin-conjugating enzyme E2Q family member 2	0.0034	1.49535
APC2	10297	adenomatosis polyposis coli 2	0.0037	-3.0495		BRMS1	25855	breast cancer metastasis suppressor 1	8.8e-05	1.48586
SNCA	6622	synuclein, alpha (non A4 component of amyloid precursor)	0.0027	-3.06179		C19orf53	28974	chromosome 19 open reading frame 53	0.0054	1.48287
AKAP5	9495	A kinase (PRKA) anchor protein 5	0.0046	-3.06465		NEU1	4758	sialidase 1 (lysosomal sialidase)	0.0017	1.44209
ATP2B3	492	ATPase, Ca++ transporting, plasma membrane 3	0.0075	-3.07022		RBX1	9978	ring-box 1, E3 ubiquitin protein ligase	2.5e-05	1.44141
RALYL	138046	RALY RNA binding protein-like	0.0016	-3.07684		YME1L1	10730	YME1-like 1 (S. cerevisiae)	0.0032	1.41766
GRIA4	2893	glutamate receptor, ionotropic, AMPA 4	0.0003	-3.11106		NSMCE2	286053	non-SMC element 2, MMS21 homolog (S. cerevisiae)	0.002	1.40507
CLASP2	23122	cytoplasmic linker associated protein 2	1.4e-10	-3.16481		ASCC2	84164	activating signal cointegrator 1 complex subunit 2	0.0036	1.39068
NRXN2	9379	neurexin 2	0.001	-3.17152		PPHLN1	51535	periphilin 1	0.0004	1.38874
BAI3	577	brain-specific angiogenesis inhibitor 3	0.0023	-3.20791		ZW10	9183	ZW10, kinetochore associated, homolog (Drosophila)	0.0046	1.38577
ADAP1	11033	ArfGAP with dual PH domains 1	0.0004	-3.2219		HS2ST1	9653	heparan sulfate 2-O-sulfotransferase 1	8.2e-05	1.38305
SYBU	55638	syntabulin (syntaxin-interacting)	4.2e-05	-3.29304		CLIC1	1192	chloride intracellular channel 1	0.0005	1.38172
MAST1	22983	microtubule associated serine/threonine kinase 1	0.0014	-3.29827		CUEDC2	79004	CUE domain containing 2	0.0003	1.324
SNCB	6620	synuclein, beta	0.0092	-3.34785		MAPKAP1	79109	mitogen-activated protein kinase associated protein 1	5.4e-05	1.29792
SLC12A5	57468	solute carrier family 12 (potassium/chloride transporter), member 5	2.3e-05	-3.3639		MAPKAPK2	9261	mitogen-activated protein kinase-activated protein kinase 2	0.0091	1.26302
STMN2	11075	stathmin-like 2	0.0039	-3.38934		CPSF3L	54973	cleavage and polyadenylation specific factor 3-like	0.0031	1.22481
HPCAL4	51440	hippocalcin like 4	0.0033	-3.4485		KDM5B	10765	lysine (K)-specific demethylase 5B	0.0089	-1.32362
CAMKV	79012	CaM kinase-like vesicle-associated	0.0079	-3.46929		RLIM	51132	ring finger protein, LIM domain interacting	0.0085	-1.44779
TRPM3	80036	transient receptor potential cation channel, subfamily M, member 3	0.0072	-3.53972		PHF8	23133	PHD finger protein 8	3.6e-05	-1.45597
RASGEF1A	221002	RasGEF domain family, member 1A	0.0087	-3.54601		KDM6B	23135	lysine (K)-specific demethylase 6B	0.0014	-1.53702
CALY	50632	calcyon neuron-specific vesicular protein	0.0011	-3.58861		MAPK6	5597	mitogen-activated protein kinase 6	3e-07	-1.54467
CAMK4	814	calcium/calmodulin-dependent protein kinase IV	0.0014	-3.66224		HBP1	26959	HMG-box transcription factor 1	6.8e-05	-1.56029
MAPT	4137	microtubule-associated protein tau	4.6e-06	-3.76545		TRIM33	51592	tripartite motif containing 33	5.4e-06	-1.56374
PDE2A	5138	phosphodiesterase 2A, cGMP-stimulated	0.0003	-3.8813		RAB3GAP2	25782	RAB3 GTPase activating protein subunit 2 (non-catalytic)	4.6e-12	-1.57783
NRSN1	140767	neurensin 1	0.0011	-3.90331		CBLL1	79872	Cbl proto-oncogene, E3 ubiquitin protein ligase-like 1	1.8e-05	-1.5926
ALDOC	230	aldolase C, fructose-bisphosphate	0.0012	-3.9815		TAF5	6877	TAF5 RNA polymerase II, TATA box binding protein (TBP)-associated factor, 100kDa	0.0011	-1.62813
CAMK2B	816	calcium/calmodulin-dependent protein kinase II beta	2.5e-05	-3.98627		ARPP19	10776	cAMP-regulated phosphoprotein, 19kDa	0.0109	-1.66568
FAM5B	57795	family with sequence similarity 5, member B	0.0016	-4.02111		IQGAP3	128239	IQ motif containing GTPase activating protein 3	0.0083	-1.71604
OLFM1	10439	olfactomedin 1	0.0013	-4.02454		POGK	57645	pogo transposable element with KRAB domain	0.005	-1.80772
DPF1	8193	D4, zinc and double PHD fingers family 1	1e-11	-4.02653		EPB41	2035	erythrocyte membrane protein band 4.1 (elliptocytosis 1, RH-linked)	0.006	-1.81537
PGM2L1	283209	phosphoglucomutase 2-like 1	2e-06	-4.037		INCENP	3619	inner centromere protein antigens 135/155kDa	0.0004	-1.89738
KCNH4	23415	potassium voltage-gated channel, subfamily H (eag-related), member 4	0.0028	-4.10311		DOT1L	84444	DOT1-like, histone H3 methyltransferase (S. cerevisiae)	0.0007	-1.90296
ZCCHC12	170261	zinc finger, CCHC domain containing 12	0.0005	-4.16591		FBXO21	23014	F-box protein 21	0.0021	-1.94251
GRIA1	2890	glutamate receptor, ionotropic, AMPA 1	2.6e-09	-4.23204		KATNAL1	84056	katanin p60 subunit A-like 1	0.0054	-2.02207
SCN2A	6326	sodium channel, voltage-gated, type II, alpha subunit	3.8e-06	-4.26883		WHSC1	7468	Wolf-Hirschhorn syndrome candidate 1	0.0001	-2.05935
JAKMIP1	152789	janus kinase and microtubule interacting protein 1	0.0015	-4.33317		ENO1	2023	enolase 1, (alpha)	3.2e-09	-2.10112
GLS2	27165	glutaminase 2 (liver, mitochondrial)	3.2e-06	-4.58092		CITED2	10370	Cbp/p300-interacting transactivator, with Glu/Asp-rich carboxy-terminal domain, 2	0.0019	-2.17284
HPCA	3208	hippocalcin	0.0003	-4.70236		BLM	641	Bloom syndrome, RecQ helicase-like	0.0016	-2.17419
KCNC1	3746	potassium voltage-gated channel, Shaw-related subfamily, member 1	6.1e-06	-4.95055		MSI2	124540	musashi homolog 2 (Drosophila)	0.0003	-2.23561
GRIA2	2891	glutamate receptor, ionotropic, AMPA 2	4.1e-07	-5.11094		MAD2L1	4085	MAD2 mitotic arrest deficient-like 1 (yeast)	0.0004	-2.31741
RAB3A	5864	RAB3A, member RAS oncogene family	7.6e-06	-5.11396		CA12	771	carbonic anhydrase XII	1.8e-07	-2.34787
CPLX2	10814	complexin 2	0.0004	-5.20292		PTPRF	5792	protein tyrosine phosphatase, receptor type, F	2e-05	-2.3602
RAP1GAP2	23108	RAP1 GTPase activating protein 2	9.8e-07	-5.73824		ECT2	1894	epithelial cell transforming sequence 2 oncogene	0.0003	-2.46956
RAPGEF5	9771	Rap guanine nucleotide exchange factor (GEF) 5	5.3e-08	-5.75275		LBH	81606	limb bud and heart development homolog (mouse)	5.7e-06	-2.51275
NRGN	4900	neurogranin (protein kinase C substrate, RC3)	6e-07	-6.00229		AKAP12	9590	A kinase (PRKA) anchor protein 12	3.1e-05	-2.55386
GRM3	2913	glutamate receptor, metabotropic 3	0.0001	-6.01725		SKIDA1	387640	SKI/DACH domain containing 1	0.0022	-2.84035
MMP24	10893	matrix metallopeptidase 24 (membrane-inserted)	4.5e-14	-6.18563		MAFF	23764	v-maf musculoaponeurotic fibrosarcoma oncogene homolog F (avian)	0.0029	-2.9017
PCLO	27445	piccolo (presynaptic cytomatrix protein)	1.7e-05	-6.44437		FZD3	7976	frizzled family receptor 3	0.0013	-3.00909
						HILPDA	29923	hypoxia inducible lipid droplet-associated	0.0014	-3.05816
						MLLT4	4301	myeloid/lymphoid or mixed-lineage leukemia (trithorax homolog, Drosophila); translocated to, 4	1.8e-06	-3.14842
						PBX3	5090	pre-B-cell leukemia homeobox 3	5.9e-06	-3.40983
						FRMD5	84978	FERM domain containing 5	3.8e-05	-3.53225
						DNMT3B	1789	DNA (cytosine-5-)-methyltransferase 3 beta	1.8e-09	-3.74257
						SOX11	6664	SRY (sex determining region Y)-box 11	1.1e-05	-3.81884
						LGALS1	3956	lectin, galactoside-binding, soluble, 1	0.0042	-3.89465
						RASGRP1	10125	RAS guanyl releasing protein 1 (calcium and DAG-regulated)	0.0007	-4.16131
						GCNT2	2651	glucosaminyl (N-acetyl) transferase 2, I-branching enzyme (I blood group)	1.3e-09	-4.53982
						TRH	7200	thyrotropin-releasing hormone	6e-05	-4.54396
						SLC2A1	6513	solute carrier family 2 (facilitated glucose transporter), member 1	4.8e-05	-5.37516
						NKAIN1	79570	Na+/K+ transporting ATPase interacting 1	2.5e-07	-5.55389
						CTSZ	1522	cathepsin Z	0.0003	-5.95872

## Sheet: HD_Bioset 2
GSE74201	Bioset 2: Neural stem cells derived from iPSCs - Huntingtons disease patients _vs_ healthy controls (Study: Neural stem cells derived from induced pluripotent stem cells (iPSC) of Huntingtons disease patients)
hiM genes						hiI genes
Gene	EntrezGene ID	Gene Description	p-value	fold change		Gene	EntrezGene ID	Gene Description	p-value	fold change
SYT6	148281	synaptotagmin VI	5.1e-69	5.30269		INHBB	3625	inhibin, beta B	4.5e-19	3.45123
OLFM1	10439	olfactomedin 1	6e-25	3.93634		TNFRSF12A	51330	tumor necrosis factor receptor superfamily, member 12A	1.2e-10	2.01522
MOXD1	26002	monooxygenase, DBH-like 1	0	3.05116		NEDD9	4739	neural precursor cell expressed, developmentally down-regulated 9	9.6e-187	1.94195
ATP2B3	492	ATPase, Ca++ transporting, plasma membrane 3	8.5e-26	3.02747		ABCA8	10351	ATP-binding cassette, sub-family A (ABC1), member 8	2.5e-05	1.60183
PCDH20	64881	protocadherin 20	3.5e-146	2.89007		ADAMTS9	56999	ADAM metallopeptidase with thrombospondin type 1 motif, 9	1.4e-102	1.51989
MMP17	4326	matrix metallopeptidase 17 (membrane-inserted)	1.7e-27	2.73169		SLC7A5	8140	solute carrier family 7 (amino acid transporter light chain, L system), member 5	9.3e-28	1.5164
ADRA1D	146	adrenoceptor alpha 1D	9.9e-15	2.549		STC2	8614	stanniocalcin 2	1.6e-67	1.51084
IQCA1	79781	IQ motif containing with AAA domain 1	6.2e-35	2.24984		CITED2	10370	Cbp/p300-interacting transactivator, with Glu/Asp-rich carboxy-terminal domain, 2	1.9e-65	1.47932
NRXN1	9378	neurexin 1	9e-122	2.20863		FZD8	8325	frizzled family receptor 8	9.6e-12	1.45388
RERG	85004	RAS-like, estrogen-regulated, growth inhibitor	2e-44	2.17938		CAV1	857	caveolin 1, caveolae protein, 22kDa	0.0068	1.44263
YWHAE	7531	tyrosine 3-monooxygenase/tryptophan 5-monooxygenase activation protein, epsilon polypeptide	0	1.97678		ADAMTS1	9510	ADAM metallopeptidase with thrombospondin type 1 motif, 1	5.8e-28	1.42711
TMCC3	57458	transmembrane and coiled-coil domain family 3	3e-07	1.97315		NXPH4	11247	neurexophilin 4	8e-07	1.41388
GPR37	2861	G protein-coupled receptor 37 (endothelin receptor type B-like)	3.6e-45	1.94273		DAPK3	1613	death-associated protein kinase 3	1.1e-29	1.39375
SLC24A3	57419	solute carrier family 24 (sodium/potassium/calcium exchanger), member 3	4.1e-05	1.81312		EDNRA	1909	endothelin receptor type A	6.5e-33	1.365
MLC1	23209	megalencephalic leukoencephalopathy with subcortical cysts 1	9.9e-09	1.78824		MAFF	23764	v-maf musculoaponeurotic fibrosarcoma oncogene homolog F (avian)	9e-07	1.36294
GATM	2628	glycine amidinotransferase (L-arginine:glycine amidinotransferase)	9.2e-07	1.78118		PTPN21	11099	protein tyrosine phosphatase, non-receptor type 21	1.5e-31	1.36275
MDGA2	161357	MAM domain containing glycosylphosphatidylinositol anchor 2	3.8e-08	1.71684		CALD1	800	caldesmon 1	2.1e-45	1.35775
GRID1	2894	glutamate receptor, ionotropic, delta 1	3.2e-20	1.6734		COL5A2	1290	collagen, type V, alpha 2	5.3e-17	1.3568
LMO3	55885	LIM domain only 3 (rhombotin-like 2)	1.1e-68	1.57848		FRMD5	84978	FERM domain containing 5	0.016	1.35365
GPM6A	2823	glycoprotein M6A	2.8e-11	1.54939		AXL	558	AXL receptor tyrosine kinase	4.1e-07	1.34285
PRLR	5618	prolactin receptor	1.1e-05	1.53621		VCL	7414	vinculin	1.5e-35	1.33534
RAB11FIP4	84440	RAB11 family interacting protein 4 (class II)	5.8e-43	1.50466		COL4A1	1282	collagen, type IV, alpha 1	1.4e-18	1.30782
IGFBP5	3488	insulin-like growth factor binding protein 5	8.5e-18	1.44675		MTHFD2	10797	methylenetetrahydrofolate dehydrogenase (NADP+ dependent) 2, methenyltetrahydrofolate cyclohydrolase	2.4e-14	1.30504
ASTN1	460	astrotactin 1	1.7e-19	1.44432		ACTN4	81	actinin, alpha 4	5.4e-29	1.30326
KCNC1	3746	potassium voltage-gated channel, Shaw-related subfamily, member 1	3.1e-10	1.42413		SLC2A1	6513	solute carrier family 2 (facilitated glucose transporter), member 1	7.1e-19	1.29698
CPNE8	144402	copine VIII	1.8e-17	1.42199		GADD45G	10912	growth arrest and DNA-damage-inducible, gamma	0.0009	1.29686
GRM3	2913	glutamate receptor, metabotropic 3	0.0054	1.42044		LBH	81606	limb bud and heart development homolog (mouse)	5.9e-53	1.26454
DOCK9	23348	dedicator of cytokinesis 9	2.6e-06	1.40668		RPS6KA3	6197	ribosomal protein S6 kinase, 90kDa, polypeptide 3	9.8e-19	1.26146
ELOVL4	6785	ELOVL fatty acid elongase 4	9.5e-25	1.38606		PDLIM5	10611	PDZ and LIM domain 5	2.7e-12	1.25113
DCLK1	9201	doublecortin-like kinase 1	0.0003	1.3859		TBC1D15	64786	TBC1 domain family, member 15	2.9e-14	1.24742
FAM110B	90362	family with sequence similarity 110, member B	1.2e-43	1.36324		RBMS1	5937	RNA binding motif, single stranded interacting protein 1	1.9e-29	1.2468
NCALD	83988	neurocalcin delta	2.2e-35	1.34939		MLLT4	4301	myeloid/lymphoid or mixed-lineage leukemia (trithorax homolog, Drosophila); translocated to, 4	2.5e-11	1.24669
RUNX1T1	862	runt-related transcription factor 1; translocated to, 1 (cyclin D-related)	7.4e-27	1.34141		TES	26136	testis derived transcript (3 LIM domains)	6.9e-20	1.24615
GBE1	2632	glucan (1,4-alpha-), branching enzyme 1	2.5e-24	1.34123		FAM211A	388341	family with sequence similarity 211, member A	0.0023	1.24488
FGF13	2258	fibroblast growth factor 13	0.0021	1.34034		EPHA7	2045	EPH receptor A7	3.4e-08	1.2384
ALCAM	214	activated leukocyte cell adhesion molecule	4e-15	1.33791		CCND1	595	cyclin D1	9.2e-43	1.23699
MTSS1	9788	metastasis suppressor 1	1.2e-09	1.33444		WWC3	55841	WWC family member 3	6e-13	1.23529
DOK6	220164	docking protein 6	3.8e-14	1.32883		FAM105A	54491	family with sequence similarity 105, member A	2.6e-06	1.23338
EPHA4	2043	EPH receptor A4	5.7e-33	1.3238		SLC47A1	55244	solute carrier family 47, member 1	2.4e-05	1.23132
TUBA8	51807	tubulin, alpha 8	0.0011	1.31741		COL4A2	1284	collagen, type IV, alpha 2	1.2e-29	1.228
BEX1	55859	brain expressed, X-linked 1	1.3e-24	1.31699		URB2	9816	URB2 ribosome biogenesis 2 homolog (S. cerevisiae)	8e-11	1.22232
NEFL	4747	neurofilament, light polypeptide	3e-09	1.3137		RAI14	26064	retinoic acid induced 14	1e-15	1.22181
MAST1	22983	microtubule associated serine/threonine kinase 1	7.7e-12	1.30721		TARS	6897	threonyl-tRNA synthetase	4.9e-25	1.21859
DLK2	65989	delta-like 2 homolog (Drosophila)	0.02	1.30578		ERRFI1	54206	ERBB receptor feedback inhibitor 1	4.4e-19	1.21349
ADAP1	11033	ArfGAP with dual PH domains 1	0.007	1.30545		FRMD6	122786	FERM domain containing 6	4e-47	1.21155
CAMKV	79012	CaM kinase-like vesicle-associated	0.0004	1.29473		TAX1BP3	30851	Tax1 (human T-cell leukemia virus type I) binding protein 3	0.0001	1.21097
PPP1R14C	81706	protein phosphatase 1, regulatory (inhibitor) subunit 14C	0.0046	1.27964		ZYX	7791	zyxin	6.6e-09	1.20776
DYNC1I1	1780	dynein, cytoplasmic 1, intermediate chain 1	0.0015	1.27044		EIF2C2	27161	eukaryotic translation initiation factor 2C, 2	9.7e-05	1.2057
PRNP	5621	prion protein	2.5e-13	1.26065		ENAH	55740	enabled homolog (Drosophila)	7e-34	1.20531
PGBD5	79605	piggyBac transposable element derived 5	0.0212	1.24956		TLN1	7094	talin 1	3.3e-17	1.20475
ACSL4	2182	acyl-CoA synthetase long-chain family member 4	4.3e-12	1.24784		FHL2	2274	four and a half LIM domains 2	7.2e-07	1.20248
GALNTL4	374378	UDP-N-acetyl-alpha-D-galactosamine:polypeptide N-acetylgalactosaminyltransferase-like 4	1.8e-05	1.24185		FOXO4	4303	forkhead box O4	3e-12	-1.20807
GAS7	8522	growth arrest-specific 7	6.4e-06	1.23991		CXXC5	51523	CXXC finger protein 5	4.9e-10	-1.20888
REV3L	5980	REV3-like, polymerase (DNA directed), zeta, catalytic subunit	1.1e-12	1.23151		PCBP4	57060	poly(rC) binding protein 4	1e-15	-1.21015
PKIB	5570	protein kinase (cAMP-dependent, catalytic) inhibitor beta	6.2e-17	1.22945		EHD2	30846	EH-domain containing 2	0.0002	-1.21071
PTPRD	5789	protein tyrosine phosphatase, receptor type, D	3.8e-26	1.22811		FKBP10	60681	FK506 binding protein 10, 65 kDa	5.5e-32	-1.2137
CYCS	54205	cytochrome c, somatic	1.2e-10	1.21854		RARG	5916	retinoic acid receptor, gamma	6.8e-19	-1.21432
GRB14	2888	growth factor receptor-bound protein 14	0.002	1.21637		BMP1	649	bone morphogenetic protein 1	6e-06	-1.22022
TSPAN7	7102	tetraspanin 7	0.0014	1.21103		C14orf93	60686	chromosome 14 open reading frame 93	1.2e-05	-1.2216
LIMCH1	22998	LIM and calponin homology domains 1	6.9e-48	1.21068		EFS	10278	embryonal Fyn-associated substrate	9.6e-07	-1.23783
EIF4E3	317649	eukaryotic translation initiation factor 4E family member 3	0.0011	1.20249		SDC4	6385	syndecan 4	4e-09	-1.239
B3GALNT1	8706	beta-1,3-N-acetylgalactosaminyltransferase 1 (globoside blood group)	0.0003	1.20217		PIDD	55367	p53-induced death domain protein	0.0003	-1.24252
SLC35F2	54733	solute carrier family 35, member F2	1.2e-06	-1.20114		KIF18A	81930	kinesin family member 18A	1.6e-15	-1.24412
SLC12A5	57468	solute carrier family 12 (potassium/chloride transporter), member 5	0.0057	-1.21082		LRRFIP2	9209	leucine rich repeat (in FLII) interacting protein 2	9.1e-18	-1.24591
BAI2	576	brain-specific angiogenesis inhibitor 2	1.1e-06	-1.21542		HSPB1	3315	heat shock 27kDa protein 1	3.2e-17	-1.2666
EFNB3	1949	ephrin-B3	1.1e-30	-1.21804		CA12	771	carbonic anhydrase XII	3.1e-09	-1.2772
LRRC16A	55604	leucine rich repeat containing 16A	1.1e-06	-1.21953		QPRT	23475	quinolinate phosphoribosyltransferase	3.3e-18	-1.27768
PLXNA3	55558	plexin A3	0.0008	-1.22059		VCAN	1462	versican	5.2e-09	-1.28227
WSB1	26118	WD repeat and SOCS box containing 1	0.007	-1.22412		CAPG	822	capping protein (actin filament), gelsolin-like	1.5e-10	-1.29265
VAMP2	6844	vesicle-associated membrane protein 2 (synaptobrevin 2)	4.5e-10	-1.23103		TSPO	706	translocator protein (18kDa)	2.6e-15	-1.34015
LRRC23	10233	leucine rich repeat containing 23	0.0021	-1.23945		PLAT	5327	plasminogen activator, tissue	3.7e-22	-1.34515
APOE	348	apolipoprotein E	1.7e-10	-1.24648		PSMD5	5711	proteasome (prosome, macropain) 26S subunit, non-ATPase, 5	3.6e-25	-1.35744
ARHGEF3	50650	Rho guanine nucleotide exchange factor (GEF) 3	5.4e-06	-1.24882		ERG	2078	v-ets erythroblastosis virus E26 oncogene homolog (avian)	3.6e-47	-1.36789
RAP1GAP2	23108	RAP1 GTPase activating protein 2	0.0034	-1.26129		EMP1	2012	epithelial membrane protein 1	0.0002	-1.37996
DNM1	1759	dynamin 1	2.6e-07	-1.26754		CTSZ	1522	cathepsin Z	4.5e-09	-1.38519
SLC22A17	51310	solute carrier family 22, member 17	5.4e-09	-1.2685		C5orf4	10826	chromosome 5 open reading frame 4	9.9e-38	-1.41737
ADHFE1	137872	alcohol dehydrogenase, iron containing, 1	0.0009	-1.27168		EMP3	2014	epithelial membrane protein 3	5.2e-30	-1.42333
SHANK2	22941	SH3 and multiple ankyrin repeat domains 2	0.0008	-1.27261		CTSK	1513	cathepsin K	5.5e-68	-1.42871
UNC5C	8633	unc-5 homolog C (C. elegans)	2.5e-08	-1.27633		ID4	3400	inhibitor of DNA binding 4, dominant negative helix-loop-helix protein	6.5e-33	-1.4379
NDRG1	10397	N-myc downstream regulated 1	2.2e-06	-1.2766		LTBR	4055	lymphotoxin beta receptor (TNFR superfamily, member 3)	0.0003	-1.45539
EPB41L3	23136	erythrocyte membrane protein band 4.1-like 3	1.9e-53	-1.30614		LGALS1	3956	lectin, galactoside-binding, soluble, 1	1.8e-66	-1.48214
LENG8	114823	leukocyte receptor cluster (LRC) member 8	0.0114	-1.30941		GCNT1	2650	glucosaminyl (N-acetyl) transferase 1, core 2	1.5e-15	-1.48825
KIFC2	90990	kinesin family member C2	0.0086	-1.31142		KCNN1	3780	potassium intermediate/small conductance calcium-activated channel, subfamily N, member 1	1.6e-07	-1.50477
DGAT2	84649	diacylglycerol O-acyltransferase 2	0.0002	-1.31277		ANGPTL4	51129	angiopoietin-like 4	9.1e-09	-1.53714
FAAH	2166	fatty acid amide hydrolase	0.0051	-1.31587		LAMA4	3910	laminin, alpha 4	2.4e-122	-1.55467
CSAD	51380	cysteine sulfinic acid decarboxylase	0.0013	-1.32109		SLC7A8	23428	solute carrier family 7 (amino acid transporter light chain, L system), member 8	4.8e-19	-1.58885
SLCO1A2	6579	solute carrier organic anion transporter family, member 1A2	2.6e-05	-1.32475		KLF10	7071	Kruppel-like factor 10	8e-66	-1.58951
ATP1B2	482	ATPase, Na+/K+ transporting, beta 2 polypeptide	2e-09	-1.33735		GMFG	9535	glia maturation factor, gamma	0.0009	-1.66866
GRAMD1C	54762	GRAM domain containing 1C	5.5e-12	-1.34712		IFITM1	8519	interferon induced transmembrane protein 1	6.5e-126	-1.72505
TMEM80	283232	transmembrane protein 80	6.2e-08	-1.3508		TGM2	7052	transglutaminase 2 (C polypeptide, protein-glutamine-gamma-glutamyltransferase)	2.3e-10	-1.7435
MAPT	4137	microtubule-associated protein tau	0.0019	-1.35649		PROCR	10544	protein C receptor, endothelial	6.4e-15	-1.80804
GABBR1	2550	gamma-aminobutyric acid (GABA) B receptor, 1	0.0021	-1.37683		DYSF	8291	dysferlin, limb girdle muscular dystrophy 2B (autosomal recessive)	7.7e-44	-1.85903
P4HTM	54681	prolyl 4-hydroxylase, transmembrane (endoplasmic reticulum)	9.6e-06	-1.38398		MFAP4	4239	microfibrillar-associated protein 4	2.6e-157	-1.96452
NRGN	4900	neurogranin (protein kinase C substrate, RC3)	6.6e-11	-1.39661		CD93	22918	CD93 molecule	7.3e-08	-2.05394
KIAA1407	57577	KIAA1407	5.8e-08	-1.40542		ANPEP	290	alanyl (membrane) aminopeptidase	3.7e-15	-3.1061
PIK3IP1	113791	phosphoinositide-3-kinase interacting protein 1	2.7e-16	-1.41674		FXYD5	53827	FXYD domain containing ion transport regulator 5	1.2e-89	-3.28742
NDRG2	57447	NDRG family member 2	1.5e-31	-1.41911
SEC14L2	23541	SEC14-like 2 (S. cerevisiae)	3e-05	-1.42252
RBKS	64080	ribokinase	0.0002	-1.42606
PLXNC1	10154	plexin C1	0.0006	-1.44078
SULT1A1	6817	sulfotransferase family, cytosolic, 1A, phenol-preferring, member 1	3.1e-08	-1.44828
NTM	50863	neurotrimin	1.4e-06	-1.45181
LGI1	9211	leucine-rich, glioma inactivated 1	0.0109	-1.46526
PNCK	139728	pregnancy up-regulated non-ubiquitously expressed CaM kinase	0.0121	-1.47892
KIAA1598	57698	KIAA1598	4.6e-13	-1.48135
STMN2	11075	stathmin-like 2	0.0056	-1.4838
CTNNA2	1496	catenin (cadherin-associated protein), alpha 2	6.9e-07	-1.48389
EXTL1	2134	exostoses (multiple)-like 1	4.5e-06	-1.5135
RASGEF1A	221002	RasGEF domain family, member 1A	0.0006	-1.52431
TRIM14	9830	tripartite motif containing 14	1.8e-10	-1.53416
CHRM3	1131	cholinergic receptor, muscarinic 3	2.3e-34	-1.55677
ATP1A2	477	ATPase, Na+/K+ transporting, alpha 2 polypeptide	9.8e-18	-1.5633
SEZ6L2	26470	seizure related 6 homolog (mouse)-like 2	7.3e-32	-1.58032
SCN4B	6330	sodium channel, voltage-gated, type IV, beta subunit	2.5e-30	-1.58812
PLEKHB1	58473	pleckstrin homology domain containing, family B (evectins) member 1	4.6e-09	-1.60538
ASIC1	41	acid-sensing (proton-gated) ion channel 1	4.9e-49	-1.60703
ABLIM3	22885	actin binding LIM protein family, member 3	0.0001	-1.61831
PAMR1	25891	peptidase domain containing associated with muscle regeneration 1	2.2e-09	-1.69887
SPOCK2	9806	sparc/osteonectin, cwcv and kazal-like domains proteoglycan (testican) 2	1.8e-05	-1.70035
SPEG	10290	SPEG complex locus	4.8e-18	-1.74025
PRRT1	80863	proline-rich transmembrane protein 1	5.7e-07	-1.76294
NT5E	4907	5'-nucleotidase, ecto (CD73)	1.4e-59	-1.80959
LGI4	163175	leucine-rich repeat LGI family, member 4	8.9e-26	-1.81875
C1QTNF4	114900	C1q and tumor necrosis factor related protein 4	1.7e-51	-1.96319
AGT	183	angiotensinogen (serpin peptidase inhibitor, clade A, member 8)	2.2e-13	-2.0068
RTN1	6252	reticulon 1	8.2e-12	-2.16216
PAQR6	79957	progestin and adipoQ receptor family member VI	1.6e-18	-2.21763
SEMA6D	80031	sema domain, transmembrane domain (TM), and cytoplasmic domain, (semaphorin) 6D	3.5e-39	-2.2242
PHYHIP	9796	phytanoyl-CoA 2-hydroxylase interacting protein	1.2e-09	-2.43676
ARHGAP20	57569	Rho GTPase activating protein 20	8.3e-25	-3.53287

## Sheet: HD_Bioset 3
GSE64810	Bioset 3: iPSCs derived from Huntington disease patients - with HTT CAG expansion _vs_ CAG expansion corrected (Study: Huntington's disease phenotypes in induced pluripotent stem cells)
hiM genes						hiI genes
Gene	EntrezGene ID	Gene Description	p-value	fold change		Gene	EntrezGene ID	Gene Description	p-value	fold change
CNR1	1268	cannabinoid receptor 1 (brain)	0.0001	1.83		WLS	79971	wntless homolog (Drosophila)	0.028	1.47
IQCA1	79781	IQ motif containing with AAA domain 1	8e-08	1.61		STC2	8614	stanniocalcin 2	0.0023	1.47
ADCY8	114	adenylate cyclase 8 (brain)	4.2e-05	1.58		NEDD9	4739	neural precursor cell expressed, developmentally down-regulated 9	6.7e-05	1.44
GRIA1	2890	glutamate receptor, ionotropic, AMPA 1	0.0009	1.57		CBLN1	869	cerebellin 1 precursor	0.0208	1.43
DCDC2	51473	doublecortin domain containing 2	0.0053	1.53		ID4	3400	inhibitor of DNA binding 4, dominant negative helix-loop-helix protein	3e-05	1.43
NR3C2	4306	nuclear receptor subfamily 3, group C, member 2	0.0333	1.49		SLC7A5	8140	solute carrier family 7 (amino acid transporter light chain, L system), member 5	8e-05	1.41
ECE2	9718	endothelin converting enzyme 2	0.0191	1.45		ADAMTS1	9510	ADAM metallopeptidase with thrombospondin type 1 motif, 1	0.0334	1.39
SH3BGR	6450	SH3 domain binding glutamic acid-rich protein	8.3e-05	1.43		GNG11	2791	guanine nucleotide binding protein (G protein), gamma 11	0.0175	1.38
LRFN5	145581	leucine rich repeat and fibronectin type III domain containing 5	0.0004	1.42		LMNA	4000	lamin A/C	0.0046	1.37
NT5E	4907	5'-nucleotidase, ecto (CD73)	0.0222	1.4		NAB1	4664	NGFI-A binding protein 1 (EGR1 binding protein 1)	0.0224	1.31
GRM1	2911	glutamate receptor, metabotropic 1	0.0083	1.37		RBBP5	5929	retinoblastoma binding protein 5	0.011	1.29
CPNE8	144402	copine VIII	0.0202	1.35		SLC1A5	6510	solute carrier family 1 (neutral amino acid transporter), member 5	0.0006	1.28
SLC4A4	8671	solute carrier family 4, sodium bicarbonate cotransporter, member 4	0.033	1.34		TBC1D15	64786	TBC1 domain family, member 15	4.4e-05	1.24
CALB1	793	calbindin 1, 28kDa	4e-05	1.33		FRMD6	122786	FERM domain containing 6	0.0112	1.23
FAM107A	11170	family with sequence similarity 107, member A	0.0316	1.32		GTF3C1	2975	general transcription factor IIIC, polypeptide 1, alpha 220kDa	0.0237	1.22
AIFM3	150209	apoptosis-inducing factor, mitochondrion-associated, 3	0.0115	1.31		COL5A2	1290	collagen, type V, alpha 2	0.0088	1.22
GRM3	2913	glutamate receptor, metabotropic 3	0.0277	1.28		COL4A2	1284	collagen, type IV, alpha 2	0.0042	1.22
NELL1	4745	NEL-like 1 (chicken)	0.0152	1.28		TCOF1	6949	Treacher Collins-Franceschetti syndrome 1	0.0017	1.21
FAM69A	388650	family with sequence similarity 69, member A	0.0026	1.27		RRAS	6237	related RAS viral (r-ras) oncogene homolog	0.0073	1.21
GRIA4	2893	glutamate receptor, ionotropic, AMPA 4	0.0047	1.26		MAMDC2	256691	MAM domain containing 2	0.0089	1.21
TMEM132E	124842	transmembrane protein 132E	0.0127	1.26		ANP32E	81611	acidic (leucine-rich) nuclear phosphoprotein 32 family, member E	0.005	1.21
RUNX1T1	862	runt-related transcription factor 1; translocated to, 1 (cyclin D-related)	0.0027	1.25		CKAP4	10970	cytoskeleton-associated protein 4	0.0033	1.2
RERG	85004	RAS-like, estrogen-regulated, growth inhibitor	0.0073	1.24		MTFP1	51537	mitochondrial fission process 1	0.0006	1.2
TNIK	23043	TRAF2 and NCK interacting kinase	0.0023	1.24		ZNF367	195828	zinc finger protein 367	0.04	1.2
MDGA2	161357	MAM domain containing glycosylphosphatidylinositol anchor 2	0.0123	1.23		FAF2	23197	Fas associated factor family member 2	0.0001	-1.21
CXCL14	9547	chemokine (C-X-C motif) ligand 14	0.0197	1.22		NFKB2	4791	nuclear factor of kappa light polypeptide gene enhancer in B-cells 2 (p49/p100)	0.0002	-1.22
SYT17	51760	synaptotagmin XVII	0.0061	1.21		PCBP3	54039	poly(rC) binding protein 3	0.0251	-1.23
PLEKHB1	58473	pleckstrin homology domain containing, family B (evectins) member 1	0.0124	-1.21		ZNF777	27153	zinc finger protein 777	0.0092	-1.23
HGSNAT	138050	heparan-alpha-glucosaminide N-acetyltransferase	4.5e-05	-1.21		SESN3	143686	sestrin 3	0.0014	-1.24
GABBR1	2550	gamma-aminobutyric acid (GABA) B receptor, 1	0.0052	-1.21		MSI2	124540	musashi homolog 2 (Drosophila)	0.0046	-1.25
MAST1	22983	microtubule associated serine/threonine kinase 1	0.0281	-1.21		PAFAH1B2	5049	platelet-activating factor acetylhydrolase 1b, catalytic subunit 2 (30kDa)	0.027	-1.26
DZIP1	22873	DAZ interacting protein 1	0.017	-1.21		KCNK10	54207	potassium channel, subfamily K, member 10	0.0307	-1.28
SULT1A1	6817	sulfotransferase family, cytosolic, 1A, phenol-preferring, member 1	0.0262	-1.22		BGN	633	biglycan	0.0283	-1.3
SLC15A2	6565	solute carrier family 15 (H+/peptide transporter), member 2	0.028	-1.23		BMP1	649	bone morphogenetic protein 1	0.0024	-1.31
RBM24	221662	RNA binding motif protein 24	0.0062	-1.24		GADD45A	1647	growth arrest and DNA-damage-inducible, alpha	0.0064	-1.34
ALDH1L1	10840	aldehyde dehydrogenase 1 family, member L1	0.0156	-1.25		EMP1	2012	epithelial membrane protein 1	0.0002	-1.45
ASTN1	460	astrotactin 1	0.0321	-1.25		GCNT1	2650	glucosaminyl (N-acetyl) transferase 1, core 2	0.0009	-1.45
SCAF1	58506	SR-related CTD-associated factor 1	0.0413	-1.26		LAMA4	3910	laminin, alpha 4	0.0138	-1.46
PIK3IP1	113791	phosphoinositide-3-kinase interacting protein 1	0.0211	-1.29		LOXL1	4016	lysyl oxidase-like 1	1.4e-05	-1.55
KCNJ6	3763	potassium inwardly-rectifying channel, subfamily J, member 6	0.0153	-1.3		ANGPT2	285	angiopoietin 2	0.0162	-1.55
GABRG2	2566	gamma-aminobutyric acid (GABA) A receptor, gamma 2	0.0038	-1.31
PRRT1	80863	proline-rich transmembrane protein 1	0.017	-1.31
FILIP1	27145	filamin A interacting protein 1	0.0021	-1.35
NEFL	4747	neurofilament, light polypeptide	0.0007	-1.36
ATP1B2	482	ATPase, Na+/K+ transporting, beta 2 polypeptide	5.3e-06	-1.38
NPTX1	4884	neuronal pentraxin I	0.0095	-1.39
LGI4	163175	leucine-rich repeat LGI family, member 4	0.0171	-1.41
APC2	10297	adenomatosis polyposis coli 2	0.0061	-1.43
SEMA6D	80031	sema domain, transmembrane domain (TM), and cytoplasmic domain, (semaphorin) 6D	0.0001	-1.54
CPLX1	10815	complexin 1	0.0302	-1.56
NRGN	4900	neurogranin (protein kinase C substrate, RC3)	0.005	-1.81

## Sheet: HD_Bioset 4
GSE36233	Bioset 4: Induced pluripotent stem cell line XIST RNA- from Huntington's disease patient _vs_ healthy control (Study: Induced pluripotent cells (XIST RNA-positive and negative))
hiM genes						hiI genes
Gene	EntrezGene ID	Gene Description	p-value	fold change		Gene	EntrezGene ID	Gene Description	p-value	fold change
NPTN	27020	neuroplastin	0.0393	8.58		RHOBTB3	22836	Rho-related BTB domain containing 3	0.0247	12.8
PLXNA2	5362	plexin A2	0.0141	7.11		PDLIM5	10611	PDZ and LIM domain 5	0.0025	7.24
DSEL	92126	dermatan sulfate epimerase-like	0.0078	5.61		SLC20A1	6574	solute carrier family 20 (phosphate transporter), member 1	0.0451	4.7
LRFN5	145581	leucine rich repeat and fibronectin type III domain containing 5	0.0141	4.41		TES	26136	testis derived transcript (3 LIM domains)	0.0378	4.31
CPNE8	144402	copine VIII	0.0178	3.75		RBP1	5947	retinol binding protein 1, cellular	0.0241	3.69
CALB1	793	calbindin 1, 28kDa	0.0157	3.73		EMP1	2012	epithelial membrane protein 1	0.0318	3.34
PLXNC1	10154	plexin C1	0.0128	3.3		PSME4	23198	proteasome (prosome, macropain) activator subunit 4	0.0061	3.06
GLS	2744	glutaminase	0.0238	2.59		FN1	2335	fibronectin 1	0.0021	3.01
GPR37	2861	G protein-coupled receptor 37 (endothelin receptor type B-like)	0.0267	2.54		LOX	4015	lysyl oxidase	0.0485	2.87
DCLK1	9201	doublecortin-like kinase 1	0.0016	2.29		HIPK2	28996	homeodomain interacting protein kinase 2	0.0301	2.69
SNRPN	6638	small nuclear ribonucleoprotein polypeptide N	0.0317	2.28		IFITM1	8519	interferon induced transmembrane protein 1	0.0009	2.51
PDIA6	10130	protein disulfide isomerase family A, member 6	0.0219	1.74		RBMS1	5937	RNA binding motif, single stranded interacting protein 1	0.0274	2.44
GRB14	2888	growth factor receptor-bound protein 14	0.0377	1.67		UNC45A	55898	unc-45 homolog A (C. elegans)	0.0424	2.21
CDS1	1040	CDP-diacylglycerol synthase (phosphatidate cytidylyltransferase) 1	0.0288	1.61		KLF6	1316	Kruppel-like factor 6	0.0347	2.19
ACSL4	2182	acyl-CoA synthetase long-chain family member 4	0.008	1.61		LPAR6	10161	lysophosphatidic acid receptor 6	0.017	2.15
WSB1	26118	WD repeat and SOCS box containing 1	0.0405	1.6		VCAN	1462	versican	0.0186	2.04
ITFG1	81533	integrin alpha FG-GAP repeat containing 1	0.0115	1.41		SRSF4	6429	serine/arginine-rich splicing factor 4	0.0156	1.94
DOCK9	23348	dedicator of cytokinesis 9	0.0289	1.39		BAZ1A	11177	bromodomain adjacent to zinc finger domain, 1A	0.0064	1.87
PCLO	27445	piccolo (presynaptic cytomatrix protein)	0.0411	1.3		KDM6B	23135	lysine (K)-specific demethylase 6B	0.0032	1.84
PKIB	5570	protein kinase (cAMP-dependent, catalytic) inhibitor beta	0.0341	1.27		METAP2	10988	methionyl aminopeptidase 2	0.0241	1.82
PLXNA3	55558	plexin A3	0.0014	1.24		EXOC5	10640	exocyst complex component 5	0.0358	1.81
TCEAL1	9338	transcription elongation factor A (SII)-like 1	0.0146	-1.2		FNTB	2342	farnesyltransferase, CAAX box, beta	0.033	1.66
SRPK2	6733	SRSF protein kinase 2	0.0151	-1.2		TPBG	7162	trophoblast glycoprotein	0.0445	1.63
KCNIP2	30819	Kv channel interacting protein 2	0.0243	-1.21		SREK1IP1	285672	SREK1-interacting protein 1	0.0473	1.62
NKIRAS1	28512	NFKB inhibitor interacting Ras-like 1	0.0295	-1.21		CBFB	865	core-binding factor, beta subunit	0.0213	1.6
LPIN2	9663	lipin 2	0.0414	-1.23		PIGM	93183	phosphatidylinositol glycan anchor biosynthesis, class M	0.0276	1.54
RBKS	64080	ribokinase	0.0037	-1.23		TP53	7157	tumor protein p53	0.0431	1.52
SLC4A3	6508	solute carrier family 4, anion exchanger, member 3	0.0009	-1.25		KCTD5	54442	potassium channel tetramerisation domain containing 5	0.0035	1.51
TMEM80	283232	transmembrane protein 80	0.0225	-1.25		CTSC	1075	cathepsin C	0.0296	1.51
SORL1	6653	sortilin-related receptor, L(DLR class) A repeats containing	0.004	-1.27		RBM47	54502	RNA binding motif protein 47	0.0186	1.5
GAS7	8522	growth arrest-specific 7	0.0292	-1.29		CMTM6	54918	CKLF-like MARVEL transmembrane domain containing 6	0.0271	1.49
NDUFA12	55967	NADH dehydrogenase (ubiquinone) 1 alpha subcomplex, 12	0.0183	-1.29		PRPF38B	55119	PRP38 pre-mRNA processing factor 38 (yeast) domain containing B	0.03	1.42
EIF4E3	317649	eukaryotic translation initiation factor 4E family member 3	0.0077	-1.29		CDKN2AIPNL	91368	CDKN2A interacting protein N-terminal like	0.0483	1.37
SETD3	84193	SET domain containing 3	0.0486	-1.3		TTF2	8458	transcription termination factor, RNA polymerase II	0.0214	1.34
CHRM3	1131	cholinergic receptor, muscarinic 3	0.0193	-1.33		SMEK1	55671	SMEK homolog 1, suppressor of mek1 (Dictyostelium)	0.0017	1.33
PNKD	25953	paroxysmal nonkinesigenic dyskinesia	0.0095	-1.33		RNF114	55905	ring finger protein 114	0.0202	1.33
CNR1	1268	cannabinoid receptor 1 (brain)	0.0268	-1.36		PPHLN1	51535	periphilin 1	0.0476	1.3
ELMOD1	55531	ELMO/CED-12 domain containing 1	0.0202	-1.37		RBM4	5936	RNA binding motif protein 4	0.01	1.29
CCDC28B	79140	coiled-coil domain containing 28B	0.0288	-1.38		SMAD1	4086	SMAD family member 1	0.0399	1.29
ARL3	403	ADP-ribosylation factor-like 3	0.0213	-1.42		BLOC1S6	26258	biogenesis of lysosomal organelles complex-1, subunit 6, pallidin	0.0178	1.28
ESYT3	83850	extended synaptotagmin-like protein 3	0.022	-1.42		NAA50	80218	N(alpha)-acetyltransferase 50, NatE catalytic subunit	0.0004	1.28
CRYZL1	9946	crystallin, zeta (quinone reductase)-like 1	0.0008	-1.44		CPSF3L	54973	cleavage and polyadenylation specific factor 3-like	0.0447	1.28
ASAH1	427	N-acylsphingosine amidohydrolase (acid ceramidase) 1	0.0384	-1.44		ZYX	7791	zyxin	0.0142	1.28
B3GNT1	11041	UDP-GlcNAc:betaGal beta-1,3-N-acetylglucosaminyltransferase 1	0.0074	-1.45		LRRFIP2	9209	leucine rich repeat (in FLII) interacting protein 2	0.0195	1.27
PLEKHB1	58473	pleckstrin homology domain containing, family B (evectins) member 1	0.0107	-1.48		SRSF9	8683	serine/arginine-rich splicing factor 9	0.0306	1.27
C1orf216	127703	chromosome 1 open reading frame 216	0.0335	-1.48		PCBP4	57060	poly(rC) binding protein 4	0.0319	1.26
ADD3	120	adducin 3 (gamma)	0.0416	-1.5		GINS3	64785	GINS complex subunit 3 (Psf3 homolog)	0.0494	1.24
RAPGEF5	9771	Rap guanine nucleotide exchange factor (GEF) 5	0.0267	-1.51		ELMOD2	255520	ELMO/CED-12 domain containing 2	0.0442	1.23
GPR176	11245	G protein-coupled receptor 176	0.0331	-1.52		LAMA4	3910	laminin, alpha 4	0.0226	1.22
DGAT2	84649	diacylglycerol O-acyltransferase 2	0.0122	-1.59		CXXC5	51523	CXXC finger protein 5	0.0259	1.22
RASA3	22821	RAS p21 protein activator 3	0.0435	-1.62		CLIC1	1192	chloride intracellular channel 1	0.0189	1.22
ACAT1	38	acetyl-CoA acetyltransferase 1	0.0476	-1.69		SYNCRIP	10492	synaptotagmin binding, cytoplasmic RNA interacting protein	0.0057	1.21
PFKM	5213	phosphofructokinase, muscle	0.0147	-1.73		MMP19	4327	matrix metallopeptidase 19	0.0488	1.2
MINK1	50488	misshapen-like kinase 1	0.0092	-1.79		ERCC1	2067	excision repair cross-complementing rodent repair deficiency, complementation group 1 (includes overlapping antisense sequence)	0.0349	-1.25
KCTD1	284252	potassium channel tetramerisation domain containing 1	0.0169	-1.79		THG1L	54974	tRNA-histidine guanylyltransferase 1-like (S. cerevisiae)	0.0434	-1.26
PPP1R26	9858	protein phosphatase 1, regulatory subunit 26	0.0344	-1.81		TNIP2	79155	TNFAIP3 interacting protein 2	0.0259	-1.28
BID	637	BH3 interacting domain death agonist	0.0278	-1.82		SESN3	143686	sestrin 3	0.044	-1.28
JPH3	57338	junctophilin 3	0.0253	-1.83		IPO7	10527	importin 7	0.0272	-1.29
NCOA1	8648	nuclear receptor coactivator 1	0.0012	-1.83		TOX4	9878	TOX high mobility group box family member 4	0.0285	-1.31
TRIM14	9830	tripartite motif containing 14	0.0019	-1.92		PAFAH1B2	5049	platelet-activating factor acetylhydrolase 1b, catalytic subunit 2 (30kDa)	0.0324	-1.31
GPATCH4	54865	G patch domain containing 4	0.0095	-1.94		SCARB2	950	scavenger receptor class B, member 2	0.0086	-1.31
LRRC16A	55604	leucine rich repeat containing 16A	0.0276	-1.97		SF3A1	10291	splicing factor 3a, subunit 1, 120kDa	0.0399	-1.32
RASGEF1A	221002	RasGEF domain family, member 1A	0.0411	-2		FOXK2	3607	forkhead box K2	0.0497	-1.34
CAMKV	79012	CaM kinase-like vesicle-associated	0.0446	-2.05		SUPT16H	11198	suppressor of Ty 16 homolog (S. cerevisiae)	0.0061	-1.35
SHANK2	22941	SH3 and multiple ankyrin repeat domains 2	0.0485	-2.1		KDM5A	5927	lysine (K)-specific demethylase 5A	0.0228	-1.35
TRAF3	7187	TNF receptor-associated factor 3	0.0165	-2.15		SCLT1	132320	sodium channel and clathrin linker 1	0.0257	-1.36
GPLD1	2822	glycosylphosphatidylinositol specific phospholipase D1	0.0244	-2.19		POLG	5428	polymerase (DNA directed), gamma	0.0205	-1.36
SEZ6L2	26470	seizure related 6 homolog (mouse)-like 2	0.0241	-2.29		PREB	10113	prolactin regulatory element binding	0.0116	-1.36
GNAL	2774	guanine nucleotide binding protein (G protein), alpha activating activity polypeptide, olfactory type	0.0263	-2.4		SP1	6667	Sp1 transcription factor	0.0218	-1.36
MAP4	4134	microtubule-associated protein 4	0.0158	-2.46		FAM105A	54491	family with sequence similarity 105, member A	0.0298	-1.37
SEMA4D	10507	sema domain, immunoglobulin domain (Ig), transmembrane domain (TM) and short cytoplasmic domain, (semaphorin) 4D	0.011	-2.56		LAS1L	81887	LAS1-like (S. cerevisiae)	0.0414	-1.38
MMP24	10893	matrix metallopeptidase 24 (membrane-inserted)	0.0113	-2.58		SNRPB	6628	small nuclear ribonucleoprotein polypeptides B and B1	0.0372	-1.39
APOE	348	apolipoprotein E	0.0186	-2.96		HILPDA	29923	hypoxia inducible lipid droplet-associated	0.0296	-1.39
CNDP2	55748	CNDP dipeptidase 2 (metallopeptidase M20 family)	0.0311	-2.96		2018-09-09	10801	septin 9	0.0253	-1.39
SCG5	6447	secretogranin V (7B2 protein)	0.0179	-3.13		USP28	57646	ubiquitin specific peptidase 28	6.9e-05	-1.4
PRKCB	5579	protein kinase C, beta	0.0464	-3.25		ITGB3BP	23421	integrin beta 3 binding protein (beta3-endonexin)	0.0021	-1.4
NAAA	27163	N-acylethanolamine acid amidase	0.0332	-3.31		GMPS	8833	guanine monphosphate synthetase	0.0195	-1.41
MRAP2	112609	melanocortin 2 receptor accessory protein 2	0.0058	-3.39		EPRS	2058	glutamyl-prolyl-tRNA synthetase	0.0172	-1.42
PLK1S1	55857	polo-like kinase 1 substrate 1	0.0091	-3.59		RBM38	55544	RNA binding motif protein 38	0.0464	-1.42
GLS2	27165	glutaminase 2 (liver, mitochondrial)	0.0386	-4.14		RUFY1	80230	RUN and FYVE domain containing 1	0.0388	-1.44
NRXN1	9378	neurexin 1	0.0368	-4.48		NSUN4	387338	NOP2/Sun domain family, member 4	0.0471	-1.45
RAB11FIP4	84440	RAB11 family interacting protein 4 (class II)	0.007	-4.52		CREB1	1385	cAMP responsive element binding protein 1	0.0366	-1.45
FILIP1	27145	filamin A interacting protein 1	0.0276	-6.09		ASL	435	argininosuccinate lyase	0.0325	-1.46
						ARL6IP5	10550	ADP-ribosylation-like factor 6 interacting protein 5	0.0162	-1.46
						SNRPA	6626	small nuclear ribonucleoprotein polypeptide A	0.0416	-1.46
						MAPKAPK3	7867	mitogen-activated protein kinase-activated protein kinase 3	0.0179	-1.46
						EPB41	2035	erythrocyte membrane protein band 4.1 (elliptocytosis 1, RH-linked)	0.0003	-1.47
						EHD4	30844	EH-domain containing 4	0.006	-1.48
						DYSF	8291	dysferlin, limb girdle muscular dystrophy 2B (autosomal recessive)	0.0258	-1.5
						STK38L	23012	serine/threonine kinase 38 like	0.0499	-1.51
						CTPS2	56474	CTP synthase 2	0.0419	-1.51
						BBX	56987	bobby sox homolog (Drosophila)	0.0093	-1.52
						MCM2	4171	minichromosome maintenance complex component 2	0.0044	-1.52
						KCNN1	3780	potassium intermediate/small conductance calcium-activated channel, subfamily N, member 1	0.031	-1.54
						ABL1	25	c-abl oncogene 1, non-receptor tyrosine kinase	0.0452	-1.54
						WHSC1	7468	Wolf-Hirschhorn syndrome candidate 1	0.0239	-1.55
						ZBTB44	29068	zinc finger and BTB domain containing 44	0.0218	-1.57
						HSPB1	3315	heat shock 27kDa protein 1	0.0236	-1.58
						TNPO1	3842	transportin 1	0.0101	-1.59
						ZFP36L2	678	zinc finger protein 36, C3H type-like 2	0.0464	-1.6
						KCTD14	65987	potassium channel tetramerisation domain containing 14	0.006	-1.65
						FAM125A	93343	family with sequence similarity 125, member A	0.0299	-1.66
						GTF3C1	2975	general transcription factor IIIC, polypeptide 1, alpha 220kDa	0.0465	-1.66
						ITGB1	3688	integrin, beta 1 (fibronectin receptor, beta polypeptide, antigen CD29 includes MDF2, MSK12)	0.0398	-1.66
						MND1	84057	meiotic nuclear divisions 1 homolog (S. cerevisiae)	0.0466	-1.72
						PDK3	5165	pyruvate dehydrogenase kinase, isozyme 3	0.0046	-1.73
						MTHFD2	10797	methylenetetrahydrofolate dehydrogenase (NADP+ dependent) 2, methenyltetrahydrofolate cyclohydrolase	0.0441	-1.76
						RPS6KA1	6195	ribosomal protein S6 kinase, 90kDa, polypeptide 1	0.0485	-1.79
						PDCD4	27250	programmed cell death 4 (neoplastic transformation inhibitor)	0.0484	-1.81
						GCNT1	2650	glucosaminyl (N-acetyl) transferase 1, core 2	0.0332	-1.85
						AXL	558	AXL receptor tyrosine kinase	0.0112	-1.86
						FKBP5	2289	FK506 binding protein 5	0.0334	-1.91
						ORC3	23595	origin recognition complex, subunit 3	0.0122	-1.92
						CRABP2	1382	cellular retinoic acid binding protein 2	0.0119	-1.96
						TAF5	6877	TAF5 RNA polymerase II, TATA box binding protein (TBP)-associated factor, 100kDa	0.0488	-2.01
						AKAP12	9590	A kinase (PRKA) anchor protein 12	0.0234	-2.03
						UBE2H	7328	ubiquitin-conjugating enzyme E2H	0.0305	-2.09
						STC2	8614	stanniocalcin 2	0.0034	-2.12
						PIDD	55367	p53-induced death domain protein	0.0163	-2.14
						ZNF219	51222	zinc finger protein 219	0.0233	-2.14
						PRKD2	25865	protein kinase D2	0.0226	-2.19
						KLHL24	54800	kelch-like 24 (Drosophila)	0.027	-2.3
						FRMD5	84978	FERM domain containing 5	0.0438	-2.31
						GINS4	84296	GINS complex subunit 4 (Sld5 homolog)	0.0145	-2.37
						LAMB2	3913	laminin, beta 2 (laminin S)	0.0411	-2.46
						ID4	3400	inhibitor of DNA binding 4, dominant negative helix-loop-helix protein	0.0105	-2.77
						TFDP2	7029	transcription factor Dp-2 (E2F dimerization partner 2)	0.0086	-3.14
						TTYH1	57348	tweety homolog 1 (Drosophila)	0.0014	-3.91
						DDX17	10521	DEAD (Asp-Glu-Ala-Asp) box helicase 17	0.0175	-7.88

## Sheet: HD_Bioset 5
GSE79666	Bioset 5: BA4 motor cortices from grade 2 Huntingtons disease patients _vs_ normal donors (Study: BA4 motor cortices from grade 2, 3, or 4 Huntington's disease patients and normal controls)
hiM genes						hiI genes
Gene	EntrezGene ID	Gene Description	p-value	fold change		Gene	EntrezGene ID	Gene Description	p-value	fold change
NELL1	4745	NEL-like 1 (chicken)	2.9e-09	-1.67117		MAP2K3	5606	mitogen-activated protein kinase kinase 3	0.0001	1.33635
SCN3B	55800	sodium channel, voltage-gated, type III, beta subunit	2.6e-05	-1.75798		SEC24D	9871	SEC24 family, member D (S. cerevisiae)	8.2e-05	-1.55538
						PRKD2	25865	protein kinase D2	9.3e-06	-1.69313

## Sheet: HD_Bioset 6
GSE79666	Bioset 6: BA4 motor cortices from grade 3 Huntingtons disease patients _vs_ normal donors (Study: BA4 motor cortices from grade 2, 3, or 4 Huntington's disease patients and normal controls)
hiM genes						hiI genes
Gene	EntrezGene ID	Gene Description	p-value	fold change		Gene	EntrezGene ID	Gene Description	p-value	fold change
GJB6	10804	gap junction protein, beta 6, 30kDa	0.0002	2.12104		ANGPTL4	51129	angiopoietin-like 4	0.0009	2.0155
ITGB4	3691	integrin, beta 4	0.0009	1.95783		FKBP5	2289	FK506 binding protein 5	1.6e-05	1.97733
GRAMD1C	54762	GRAM domain containing 1C	3.5e-05	1.94188		TUBB6	84617	tubulin, beta 6 class V	4.6e-05	1.94329
EGFR	1956	epidermal growth factor receptor	0.0021	1.78485		ALAS2	212	aminolevulinate, delta-, synthase 2	0.0015	1.92805
FAM107A	11170	family with sequence similarity 107, member A	0.0018	1.70699		PLOD2	5352	procollagen-lysine, 2-oxoglutarate 5-dioxygenase 2	9.3e-07	1.88652
TGFB2	7042	transforming growth factor, beta 2	0.001	1.65731		FGFRL1	53834	fibroblast growth factor receptor-like 1	0.0015	1.86839
ANKDD1A	348094	ankyrin repeat and death domain containing 1A	0.0014	1.45187		TNFRSF1A	7132	tumor necrosis factor receptor superfamily, member 1A	0.0001	1.81618
RERG	85004	RAS-like, estrogen-regulated, growth inhibitor	0.0025	1.44694		FZD8	8325	frizzled family receptor 8	0.0002	1.79509
FAM188A	80013	family with sequence similarity 188, member A	0.0009	-1.21173		INHBB	3625	inhibin, beta B	0.0006	1.70662
ENOPH1	58478	enolase-phosphatase 1	0.0018	-1.21208		SLC1A5	6510	solute carrier family 1 (neutral amino acid transporter), member 5	0.0012	1.70219
COPS7A	50813	COP9 constitutive photomorphogenic homolog subunit 7A (Arabidopsis)	7.5e-05	-1.22944		RHOBTB3	22836	Rho-related BTB domain containing 3	0.0009	1.65584
RTN4	57142	reticulon 4	0.0028	-1.24666		PXN	5829	paxillin	0.0003	1.62296
CALM3	808	calmodulin 3 (phosphorylase kinase, delta)	0.0028	-1.25077		ANPEP	290	alanyl (membrane) aminopeptidase	0.0004	1.61293
RTN3	10313	reticulon 3	0.0007	-1.25412		LTBR	4055	lymphotoxin beta receptor (TNFR superfamily, member 3)	0.0005	1.59595
ICA1	3382	islet cell autoantigen 1, 69kDa	0.0022	-1.26487		PDLIM5	10611	PDZ and LIM domain 5	0.0019	1.51423
ABLIM3	22885	actin binding LIM protein family, member 3	0.0006	-1.26675		CBFB	865	core-binding factor, beta subunit	0.0007	1.48146
NRSN2	80023	neurensin 2	0.0001	-1.29961		TMEM39A	55254	transmembrane protein 39A	6.6e-05	1.46607
CRYM	1428	crystallin, mu	0.0024	-1.32239		MCL1	4170	myeloid cell leukemia sequence 1 (BCL2-related)	0.0006	1.45821
ITFG1	81533	integrin alpha FG-GAP repeat containing 1	0.0029	-1.34901		PARD6B	84612	par-6 partitioning defective 6 homolog beta (C. elegans)	1.8e-08	1.45485
SCN3B	55800	sodium channel, voltage-gated, type III, beta subunit	0.0019	-1.34943		PRKD3	23683	protein kinase D3	0.0012	1.44711
RHOV	171177	ras homolog family member V	0.0017	-1.35971		BAZ1A	11177	bromodomain adjacent to zinc finger domain, 1A	0.0034	1.43965
ADAM11	4185	ADAM metallopeptidase domain 11	7.8e-05	-1.36682		CASP6	839	caspase 6, apoptosis-related cysteine peptidase	0.0022	1.43895
FGF13	2258	fibroblast growth factor 13	0.0019	-1.36689		TNIP2	79155	TNFAIP3 interacting protein 2	0.0022	1.43597
CAMKK2	10645	calcium/calmodulin-dependent protein kinase kinase 2, beta	0.0004	-1.38609		SMAD4	4089	SMAD family member 4	5.4e-13	1.43312
SNAP25	6616	synaptosomal-associated protein, 25kDa	0.0024	-1.39274		PLOD1	5351	procollagen-lysine, 2-oxoglutarate 5-dioxygenase 1	0.0004	1.43174
NCALD	83988	neurocalcin delta	0.0017	-1.40512		KLHL24	54800	kelch-like 24 (Drosophila)	0.0006	1.37125
SYT4	6860	synaptotagmin IV	5.8e-05	-1.42453		RUFY1	80230	RUN and FYVE domain containing 1	0.0002	1.35626
DYNC1I1	1780	dynein, cytoplasmic 1, intermediate chain 1	0.0001	-1.43619		PTPN21	11099	protein tyrosine phosphatase, non-receptor type 21	0.0023	1.33575
TMEM38A	79041	transmembrane protein 38A	0.0003	-1.46012		KDELC1	79070	KDEL (Lys-Asp-Glu-Leu) containing 1	0.002	1.33264
CAMK4	814	calcium/calmodulin-dependent protein kinase IV	0.002	-1.46447		BCL10	8915	B-cell CLL/lymphoma 10	1.7e-05	1.33241
RIT2	6014	Ras-like without CAAX 2	0.0015	-1.5207		LYAR	55646	Ly1 antibody reactive homolog (mouse)	0.001	1.32003
NEFL	4747	neurofilament, light polypeptide	0.0007	-1.52728		CCNF	899	cyclin F	0.0027	1.30961
FABP3	2170	fatty acid binding protein 3, muscle and heart (mammary-derived growth inhibitor)	0.0006	-1.53546		USP28	57646	ubiquitin specific peptidase 28	0.0012	1.30423
SCN4B	6330	sodium channel, voltage-gated, type IV, beta subunit	0.0033	-1.5489		PTPN12	5782	protein tyrosine phosphatase, non-receptor type 12	0.0019	1.2884
ADRA1D	146	adrenoceptor alpha 1D	0.0009	-1.71224		HBP1	26959	HMG-box transcription factor 1	0.0032	1.28795
						SMC6	79677	structural maintenance of chromosomes 6	0.0009	1.26983
						PRPF38B	55119	PRP38 pre-mRNA processing factor 38 (yeast) domain containing B	1.3e-05	1.26288
						EYA3	2140	eyes absent homolog 3 (Drosophila)	2.3e-06	1.26222
						CNOT6	57472	CCR4-NOT transcription complex, subunit 6	0.0002	1.25411
						PPP4R1	9989	protein phosphatase 4, regulatory subunit 1	0.0001	1.24116
						SMAD1	4086	SMAD family member 1	6.7e-05	1.23981
						SMEK1	55671	SMEK homolog 1, suppressor of mek1 (Dictyostelium)	0.0004	1.23911
						TXLNA	200081	taxilin alpha	0.0028	1.2339
						CCNG2	901	cyclin G2	0.0032	1.23125
						SREK1	140890	splicing regulatory glutamine/lysine-rich protein 1	0.0017	1.22859
						PAPOLA	10914	poly(A) polymerase alpha	0.0011	1.21206
						KDM5B	10765	lysine (K)-specific demethylase 5B	0.0015	1.20881
						SLC20A1	6574	solute carrier family 20 (phosphate transporter), member 1	0.0029	-1.21567
						CCDC91	55297	coiled-coil domain containing 91	0.003	-1.22186
						EXOSC9	5393	exosome component 9	0.003	-1.23665
						PTP4A1	7803	protein tyrosine phosphatase type IVA, member 1	0.001	-1.31914
						ARPP19	10776	cAMP-regulated phosphoprotein, 19kDa	1.4e-05	-1.47245
						CDT1	81620	chromatin licensing and DNA replication factor 1	0.0003	-1.56787
						FAM211A	388341	family with sequence similarity 211, member A	1.3e-06	-1.58822
						CPXM2	119587	carboxypeptidase X (M14 family), member 2	0.002	-1.69726
						RASGRP1	10125	RAS guanyl releasing protein 1 (calcium and DAG-regulated)	4.5e-05	-1.70587
						TPBG	7162	trophoblast glycoprotein	0.0003	-1.71171
						IQGAP3	128239	IQ motif containing GTPase activating protein 3	3.5e-06	-2.0114

## Sheet: HD_Bioset 7
GSE79666	Bioset 7: BA4 motor cortices from grade 4 Huntingtons disease patients _vs_ normal donors (Study: BA4 motor cortices from grade 2, 3, or 4 Huntington's disease patients and normal controls)
hiM genes						hiI genes
Gene	EntrezGene ID	Gene Description	p-value	fold change		Gene	EntrezGene ID	Gene Description	p-value	fold change
CRYM	1428	crystallin, mu	0.0002	-1.76772		ARPP19	10776	cAMP-regulated phosphoprotein, 19kDa	0.0002	-1.59114
						TPBG	7162	trophoblast glycoprotein	1.3e-05	-1.87888

## Sheet: HD_Bioset 8
GSE45516	Bioset 8: Dermal fibroblasts from Huntington disease patients _vs_ healthy controls (Study: Expression data from human Huntington fibroblasts)
hiM genes						hiI genes
Gene	EntrezGene ID	Gene Description	p-value	fold change		Gene	EntrezGene ID	Gene Description	p-value	fold change
NPTN	27020	neuroplastin	0.0018	4.46		CALD1	800	caldesmon 1	0.0365	5.19
EEA1	8411	early endosome antigen 1	0.0319	4.18		SEC24D	9871	SEC24 family, member D (S. cerevisiae)	0.0003	4.95
ALCAM	214	activated leukocyte cell adhesion molecule	0.0016	3.64		UBE2D3	7323	ubiquitin-conjugating enzyme E2D 3	0.0035	4.72
ZBTB20	26137	zinc finger and BTB domain containing 20	6.4e-05	3.53		RIF1	55183	RAP1 interacting factor homolog (yeast)	0.0453	4.56
FKTN	2218	fukutin	9.2e-05	3.4		ASCC3	10973	activating signal cointegrator 1 complex subunit 3	0.0002	4.04
GPM6B	2824	glycoprotein M6B	0.036	2.92		ARID4B	51742	AT rich interactive domain 4B (RBP1-like)	0.0086	3.94
KIAA1598	57698	KIAA1598	0.0007	2.73		ZNF585A	199704	zinc finger protein 585A	0.0003	3.86
RUNX1T1	862	runt-related transcription factor 1; translocated to, 1 (cyclin D-related)	0.039	2.64		LCA5	167691	Leber congenital amaurosis 5	0.0172	3.83
TRPC1	7220	transient receptor potential cation channel, subfamily C, member 1	0.0004	2.6		SMC5	23137	structural maintenance of chromosomes 5	0.0047	3.72
WSB1	26118	WD repeat and SOCS box containing 1	0.0008	2.59		STAG2	10735	stromal antigen 2	0.0181	3.67
DSEL	92126	dermatan sulfate epimerase-like	0.0193	2.58		SCLT1	132320	sodium channel and clathrin linker 1	0.0113	3.31
CRYZL1	9946	crystallin, zeta (quinone reductase)-like 1	0.0028	2.58		MKLN1	4289	muskelin 1, intracellular mediator containing kelch motifs	0.0057	3.31
ITSN2	50618	intersectin 2	0.0064	2.5		SMC6	79677	structural maintenance of chromosomes 6	0.002	3.24
RALGPS2	55103	Ral GEF with PH domain and SH3 binding motif 2	0.0036	2.49		XPO1	7514	exportin 1 (CRM1 homolog, yeast)	0.0025	3.24
C2orf88	84281	chromosome 2 open reading frame 88	0.033	2.41		PRPF4B	8899	PRP4 pre-mRNA processing factor 4 homolog B (yeast)	4.5e-05	3.15
MYCBP2	23077	MYC binding protein 2, E3 ubiquitin protein ligase	0.0023	2.4		SREK1	140890	splicing regulatory glutamine/lysine-rich protein 1	0.009	3.14
IBTK	25998	inhibitor of Bruton agammaglobulinemia tyrosine kinase	0.0169	2.4		CREB1	1385	cAMP responsive element binding protein 1	0.0006	3.14
ADD3	120	adducin 3 (gamma)	0.0087	2.38		BBX	56987	bobby sox homolog (Drosophila)	0.0236	3.07
LGALS8	3964	lectin, galactoside-binding, soluble, 8	0.0483	2.37		EXOC5	10640	exocyst complex component 5	0.0263	3.04
ARFGEF1	10565	ADP-ribosylation factor guanine nucleotide-exchange factor 1 (brefeldin A-inhibited)	0.0324	2.3		ITGA1	3672	integrin, alpha 1	0.0092	2.98
FRA10AC1	118924	fragile site, folic acid type, rare, fra(10)(q23.3) or fra(10)(q24.2) candidate 1	0.0042	2.26		PPM1A	5494	protein phosphatase, Mg2+/Mn2+ dependent, 1A	7.5e-05	2.97
TGFB2	7042	transforming growth factor, beta 2	0.0321	2.21		RBPJ	3516	recombination signal binding protein for immunoglobulin kappa J region	0.0048	2.97
B3GALNT1	8706	beta-1,3-N-acetylgalactosaminyltransferase 1 (globoside blood group)	0.0034	2.2		KIF5B	3799	kinesin family member 5B	0.0418	2.96
PLK1S1	55857	polo-like kinase 1 substrate 1	0.0027	2.2		PAPOLA	10914	poly(A) polymerase alpha	0.0379	2.85
RBM5	10181	RNA binding motif protein 5	0.0355	2.19		ENAH	55740	enabled homolog (Drosophila)	0.005	2.81
GLS	2744	glutaminase	0.0236	2.14		XRN1	54464	5'-3' exoribonuclease 1	0.0012	2.78
ACSL4	2182	acyl-CoA synthetase long-chain family member 4	0.0392	2.11		NPAT	4863	nuclear protein, ataxia-telangiectasia locus	0.0399	2.77
CSAD	51380	cysteine sulfinic acid decarboxylase	0.0013	1.98		USO1	8615	USO1 vesicle docking protein homolog (yeast)	0.0163	2.73
SERINC1	57515	serine incorporator 1	0.0005	1.95		PRPF38B	55119	PRP38 pre-mRNA processing factor 38 (yeast) domain containing B	0.0179	2.7
ITFG1	81533	integrin alpha FG-GAP repeat containing 1	0.0034	1.92		LRRFIP1	9208	leucine rich repeat (in FLII) interacting protein 1	0.0001	2.68
SNRPN	6638	small nuclear ribonucleoprotein polypeptide N	0.0222	1.89		SPDL1	54908	spindle apparatus coiled-coil protein 1	0.0071	2.66
GDAP1	54332	ganglioside induced differentiation associated protein 1	0.007	1.89		ZAK	51776	sterile alpha motif and leucine zipper containing kinase AZK	0.0351	2.64
MAP7	9053	microtubule-associated protein 7	0.0266	1.85		SREK1IP1	285672	SREK1-interacting protein 1	0.0298	2.63
STX7	8417	syntaxin 7	0.004	1.84		ELMOD2	255520	ELMO/CED-12 domain containing 2	0.0337	2.58
RNF19A	25897	ring finger protein 19A, E3 ubiquitin protein ligase	0.0069	1.81		TNPO1	3842	transportin 1	0.0437	2.56
LMO7	4008	LIM domain 7	0.0276	1.79		ASF1A	25842	ASF1 anti-silencing function 1 homolog A (S. cerevisiae)	0.0009	2.56
SERPINI1	5274	serpin peptidase inhibitor, clade I (neuroserpin), member 1	0.0417	1.77		ZBTB44	29068	zinc finger and BTB domain containing 44	0.0369	2.52
GPD2	2820	glycerol-3-phosphate dehydrogenase 2 (mitochondrial)	0.0016	1.77		PDS5A	23244	PDS5, regulator of cohesion maintenance, homolog A (S. cerevisiae)	0.0164	2.49
WDR47	22911	WD repeat domain 47	6.5e-05	1.77		ORC3	23595	origin recognition complex, subunit 3	0.0011	2.47
BEND6	221336	BEN domain containing 6	0.0385	1.76		PSIP1	11168	PC4 and SFRS1 interacting protein 1	0.0062	2.46
CAMK2G	818	calcium/calmodulin-dependent protein kinase II gamma	0.0244	1.75		RPS6KA3	6197	ribosomal protein S6 kinase, 90kDa, polypeptide 3	0.0289	2.45
TTLL7	79739	tubulin tyrosine ligase-like family, member 7	0.0025	1.68		RAB3GAP2	25782	RAB3 GTPase activating protein subunit 2 (non-catalytic)	0.0111	2.44
ANKDD1A	348094	ankyrin repeat and death domain containing 1A	0.0014	1.67		TRIM33	51592	tripartite motif containing 33	0.0064	2.44
SNX14	57231	sorting nexin 14	0.0376	1.64		ATP11B	23200	ATPase, class VI, type 11B	0.0254	2.44
RBM24	221662	RNA binding motif protein 24	0.0389	1.63		BNIP2	663	BCL2/adenovirus E1B 19kDa interacting protein 2	0.0027	2.41
FAM134B	54463	family with sequence similarity 134, member B	0.0477	1.62		PRKD3	23683	protein kinase D3	0.0006	2.38
CHN1	1123	chimerin (chimaerin) 1	0.0176	1.62		TBC1D15	64786	TBC1 domain family, member 15	0.0232	2.32
SLC22A3	6581	solute carrier family 22 (extraneuronal monoamine transporter), member 3	0.003	1.55		TFDP2	7029	transcription factor Dp-2 (E2F dimerization partner 2)	0.023	2.3
LYRM5	144363	LYR motif containing 5	0.0161	1.54		FZD3	7976	frizzled family receptor 3	0.011	2.26
ABI1	10006	abl-interactor 1	0.0009	1.53		BLOC1S6	26258	biogenesis of lysosomal organelles complex-1, subunit 6, pallidin	5.7e-06	2.23
MINA	84864	MYC induced nuclear antigen	0.0208	1.52		SMARCA5	8467	SWI/SNF related, matrix associated, actin dependent regulator of chromatin, subfamily a, member 5	0.0078	2.21
SRPK2	6733	SRSF protein kinase 2	0.0054	1.52		IPO7	10527	importin 7	0.0367	2.19
GRAMD1C	54762	GRAM domain containing 1C	0.0084	1.52		COMMD8	54951	COMM domain containing 8	0.0486	2.18
DOCK10	55619	dedicator of cytokinesis 10	0.0255	1.48		SRSF4	6429	serine/arginine-rich splicing factor 4	0.0069	2.18
CLASP2	23122	cytoplasmic linker associated protein 2	0.0019	1.48		PRSS23	11098	protease, serine, 23	0.0053	2.16
DZIP1	22873	DAZ interacting protein 1	0.0351	1.42		PLOD2	5352	procollagen-lysine, 2-oxoglutarate 5-dioxygenase 2	0.0313	2.16
KIFAP3	22920	kinesin-associated protein 3	0.0012	1.39		PDCD4	27250	programmed cell death 4 (neoplastic transformation inhibitor)	6.2e-05	2.08
ARGLU1	55082	arginine and glutamate rich 1	0.027	1.37		LMAN1	3998	lectin, mannose-binding, 1	0.0221	2.07
FAM188A	80013	family with sequence similarity 188, member A	0.0451	1.36		CGGBP1	8545	CGG triplet repeat binding protein 1	0.0005	2.06
KIAA1737	85457	KIAA1737	0.008	1.3		HS2ST1	9653	heparan sulfate 2-O-sulfotransferase 1	0.0019	2.04
STIM2	57620	stromal interaction molecule 2	0.0134	1.27		LPAR6	10161	lysophosphatidic acid receptor 6	0.036	2.04
FRY	10129	furry homolog (Drosophila)	0.0382	1.26		TOR1AIP2	163590	torsin A interacting protein 2	3.3e-05	2.03
SLC9A6	10479	solute carrier family 9, subfamily A (NHE6, cation proton antiporter 6), member 6	0.0056	1.26		GLCCI1	113263	glucocorticoid induced transcript 1	0.0148	2.02
KIFC3	3801	kinesin family member C3	0.0411	-1.2		2018-09-10	151011	septin 10	0.0001	2.02
ALDH1L1	10840	aldehyde dehydrogenase 1 family, member L1	0.0013	-1.22		METAP2	10988	methionyl aminopeptidase 2	0.0045	2
CAMK2A	815	calcium/calmodulin-dependent protein kinase II alpha	0.0331	-1.23		CRNKL1	51340	crooked neck pre-mRNA splicing factor-like 1 (Drosophila)	0.0317	1.99
NRSN1	140767	neurensin 1	0.0097	-1.23		PTPN12	5782	protein tyrosine phosphatase, non-receptor type 12	0.0181	1.97
SMARCA2	6595	SWI/SNF related, matrix associated, actin dependent regulator of chromatin, subfamily a, member 2	0.0386	-1.23		NFE2L2	4780	nuclear factor (erythroid-derived 2)-like 2	0.0091	1.97
NCDN	23154	neurochondrin	0.0278	-1.24		EPRS	2058	glutamyl-prolyl-tRNA synthetase	0.0048	1.96
DLG3	1741	discs, large homolog 3 (Drosophila)	0.0342	-1.24		FHL1	2273	four and a half LIM domains 1	0.0098	1.95
ZBTB4	57659	zinc finger and BTB domain containing 4	0.0276	-1.24		PPP4R2	151987	protein phosphatase 4, regulatory subunit 2	0.0413	1.95
TUBB2A	7280	tubulin, beta 2A class IIa	0.0419	-1.25		RWDD4	201965	RWD domain containing 4	0.0248	1.93
PHYHIP	9796	phytanoyl-CoA 2-hydroxylase interacting protein	0.0053	-1.25		KDM5A	5927	lysine (K)-specific demethylase 5A	4.7e-05	1.93
RRAGB	10325	Ras-related GTP binding B	0.0106	-1.25		MDM2	4193	Mdm2, p53 E3 ubiquitin protein ligase homolog (mouse)	0.0043	1.93
ABCC8	6833	ATP-binding cassette, sub-family C (CFTR/MRP), member 8	0.0173	-1.26		UBE2Q2	92912	ubiquitin-conjugating enzyme E2Q family member 2	0.0001	1.92
GPLD1	2822	glycosylphosphatidylinositol specific phospholipase D1	0.0046	-1.26		RBMS1	5937	RNA binding motif, single stranded interacting protein 1	0.0311	1.92
ABHD12	26090	abhydrolase domain containing 12	0.0404	-1.26		KATNAL1	84056	katanin p60 subunit A-like 1	5.4e-05	1.91
GATM	2628	glycine amidinotransferase (L-arginine:glycine amidinotransferase)	0.0112	-1.26		FZD6	8323	frizzled family receptor 6	0.0034	1.91
FN3K	64122	fructosamine 3 kinase	0.0041	-1.26		2018-09-11	55752	septin 11	0.0425	1.89
TRAF3	7187	TNF receptor-associated factor 3	0.016	-1.26		XRCC5	7520	X-ray repair complementing defective repair in Chinese hamster cells 5 (double-strand-break rejoining)	0.0037	1.84
EEPD1	80820	endonuclease/exonuclease/phosphatase family domain containing 1	0.0307	-1.26		RAB27A	5873	RAB27A, member RAS oncogene family	0.017	1.83
GABBR1	2550	gamma-aminobutyric acid (GABA) B receptor, 1	0.0075	-1.27		CNOT6	57472	CCR4-NOT transcription complex, subunit 6	0.0103	1.82
ATP2B3	492	ATPase, Ca++ transporting, plasma membrane 3	0.0197	-1.27		MAPK6	5597	mitogen-activated protein kinase 6	0.0162	1.8
PDE2A	5138	phosphodiesterase 2A, cGMP-stimulated	0.0251	-1.27		SNX2	6643	sorting nexin 2	0.0099	1.79
SYT17	51760	synaptotagmin XVII	0.039	-1.27		WAPAL	23063	wings apart-like homolog (Drosophila)	0.0042	1.78
CMTM5	116173	CKLF-like MARVEL transmembrane domain containing 5	0.0222	-1.27		RLIM	51132	ring finger protein, LIM domain interacting	0.0001	1.77
MAPT	4137	microtubule-associated protein tau	0.0141	-1.28		ROCK2	9475	Rho-associated, coiled-coil containing protein kinase 2	0.0018	1.77
PGM2L1	283209	phosphoglucomutase 2-like 1	0.0038	-1.28		PUM2	23369	pumilio homolog 2 (Drosophila)	0.0024	1.77
NMB	4828	neuromedin B	0.0185	-1.29		CPSF2	53981	cleavage and polyadenylation specific factor 2, 100kDa	0.0133	1.76
LGI4	163175	leucine-rich repeat LGI family, member 4	0.0006	-1.29		PSME4	23198	proteasome (prosome, macropain) activator subunit 4	0.0029	1.73
RBFOX1	54715	RNA binding protein, fox-1 homolog (C. elegans) 1	0.0296	-1.3		WDR36	134430	WD repeat domain 36	0.0109	1.73
MBP	4155	myelin basic protein	0.0097	-1.3		PRPF18	8559	PRP18 pre-mRNA processing factor 18 homolog (S. cerevisiae)	0.0042	1.72
PRKCB	5579	protein kinase C, beta	0.0353	-1.31		ELL2	22936	elongation factor, RNA polymerase II, 2	0.0196	1.72
RAB3A	5864	RAB3A, member RAS oncogene family	0.0232	-1.31		USP28	57646	ubiquitin specific peptidase 28	0.0209	1.71
AKAP7	9465	A kinase (PRKA) anchor protein 7	0.0248	-1.31		CMTM6	54918	CKLF-like MARVEL transmembrane domain containing 6	0.0111	1.71
MTSS1	9788	metastasis suppressor 1	0.0124	-1.31		PAN3	255967	PAN3 poly(A) specific ribonuclease subunit homolog (S. cerevisiae)	0.0027	1.7
RIMKLA	284716	ribosomal modification protein rimK-like family member A	0.0271	-1.31		HIPK2	28996	homeodomain interacting protein kinase 2	0.0214	1.7
TMEM127	55654	transmembrane protein 127	0.0178	-1.31		PBX3	5090	pre-B-cell leukemia homeobox 3	0.0343	1.7
GLRA2	2742	glycine receptor, alpha 2	0.0008	-1.32		XBP1	7494	X-box binding protein 1	0.0449	1.69
CLTA	1211	clathrin, light chain A	0.0377	-1.32		RYBP	23429	RING1 and YY1 binding protein	0.0389	1.68
BCAN	63827	brevican	0.0007	-1.33		KIAA1429	25962	KIAA1429	0.0002	1.68
NTRK2	4915	neurotrophic tyrosine kinase, receptor, type 2	0.0126	-1.33		PDLIM5	10611	PDZ and LIM domain 5	0.0155	1.68
ACSBG1	23205	acyl-CoA synthetase bubblegum family member 1	0.0065	-1.33		ZFR	51663	zinc finger RNA binding protein	0.0441	1.67
CPNE6	9362	copine VI (neuronal)	0.0068	-1.34		STT3B	201595	STT3, subunit of the oligosaccharyltransferase complex, homolog B (S. cerevisiae)	0.0008	1.66
CAMK2B	816	calcium/calmodulin-dependent protein kinase II beta	0.0234	-1.34		CEP97	79598	centrosomal protein 97kDa	0.0064	1.65
ATP1A1	476	ATPase, Na+/K+ transporting, alpha 1 polypeptide	0.0027	-1.34		GCNT1	2650	glucosaminyl (N-acetyl) transferase 1, core 2	0.0362	1.65
CCDC164	92749	coiled-coil domain containing 164	0.0137	-1.35		YME1L1	10730	YME1-like 1 (S. cerevisiae)	0.0148	1.63
SNCA	6622	synuclein, alpha (non A4 component of amyloid precursor)	0.0374	-1.35		TARS	6897	threonyl-tRNA synthetase	0.0258	1.63
RNF207	388591	ring finger protein 207	0.0291	-1.35		LRRFIP2	9209	leucine rich repeat (in FLII) interacting protein 2	0.0345	1.62
GPATCH4	54865	G patch domain containing 4	0.0193	-1.35		TAF5	6877	TAF5 RNA polymerase II, TATA box binding protein (TBP)-associated factor, 100kDa	0.0116	1.61
KCNIP2	30819	Kv channel interacting protein 2	0.0255	-1.36		BZW1	9689	basic leucine zipper and W2 domains 1	0.0081	1.6
CAMKV	79012	CaM kinase-like vesicle-associated	0.0166	-1.36		EPB41	2035	erythrocyte membrane protein band 4.1 (elliptocytosis 1, RH-linked)	0.0052	1.59
FAAH	2166	fatty acid amide hydrolase	0.0032	-1.36		USP38	84640	ubiquitin specific peptidase 38	0.0307	1.58
RAP1GAP	5909	RAP1 GTPase activating protein	0.045	-1.36		RNF168	165918	ring finger protein 168, E3 ubiquitin protein ligase	0.005	1.57
DLK2	65989	delta-like 2 homolog (Drosophila)	0.0197	-1.36		NAA50	80218	N(alpha)-acetyltransferase 50, NatE catalytic subunit	0.0088	1.56
NCOA1	8648	nuclear receptor coactivator 1	0.0117	-1.36		ZNF281	23528	zinc finger protein 281	0.0474	1.56
PNKD	25953	paroxysmal nonkinesigenic dyskinesia	0.0247	-1.37		C3orf38	285237	chromosome 3 open reading frame 38	0.0215	1.55
TRPM3	80036	transient receptor potential cation channel, subfamily M, member 3	0.0041	-1.38		TMEM170A	124491	transmembrane protein 170A	0.0143	1.54
GPR176	11245	G protein-coupled receptor 176	0.0165	-1.38		SLC39A6	25800	solute carrier family 39 (zinc transporter), member 6	0.0437	1.53
ABCA2	20	ATP-binding cassette, sub-family A (ABC1), member 2	0.0484	-1.39		ASAP1	50807	ArfGAP with SH3 domain, ankyrin repeat and PH domain 1	0.0184	1.53
MAGEE1	57692	melanoma antigen family E, 1	0.0164	-1.39		ARF6	382	ADP-ribosylation factor 6	0.0316	1.53
NDUFB9	4715	NADH dehydrogenase (ubiquinone) 1 beta subcomplex, 9, 22kDa	2.5e-06	-1.39		CPNE3	8895	copine III	0.0019	1.53
DTNB	1838	dystrobrevin, beta	0.0053	-1.39		PDCL	5082	phosducin-like	0.0093	1.53
C1orf216	127703	chromosome 1 open reading frame 216	0.014	-1.39		FRMD6	122786	FERM domain containing 6	0.0035	1.52
CPLX2	10814	complexin 2	0.0078	-1.4		APLF	200558	aprataxin and PNKP like factor	0.0193	1.51
SSTR2	6752	somatostatin receptor 2	0.0064	-1.4		ARPP19	10776	cAMP-regulated phosphoprotein, 19kDa	0.0057	1.49
DNAH2	146754	dynein, axonemal, heavy chain 2	0.0452	-1.4		ITGB1	3688	integrin, beta 1 (fibronectin receptor, beta polypeptide, antigen CD29 includes MDF2, MSK12)	0.0051	1.46
PKD1	5310	polycystic kidney disease 1 (autosomal dominant)	0.0369	-1.4		CCNG2	901	cyclin G2	0.0096	1.44
KIAA1211L	343990	KIAA1211-like	0.0458	-1.41		CAPRIN1	4076	cell cycle associated protein 1	0.0003	1.43
KCNC3	3748	potassium voltage-gated channel, Shaw-related subfamily, member 3	0.0039	-1.41		TNS1	7145	tensin 1	0.0278	1.43
STMN3	50861	stathmin-like 3	0.0246	-1.42		SERP1	27230	stress-associated endoplasmic reticulum protein 1	0.0134	1.43
RAPGEFL1	51195	Rap guanine nucleotide exchange factor (GEF)-like 1	0.0119	-1.43		ADAMTS9	56999	ADAM metallopeptidase with thrombospondin type 1 motif, 9	0.0129	1.42
ATP6AP1	537	ATPase, H+ transporting, lysosomal accessory protein 1	0.0164	-1.43		TRMT10A	93587	tRNA methyltransferase 10 homolog A (S. cerevisiae)	0.0044	1.41
GDA	9615	guanine deaminase	0.0083	-1.44		USP6NL	9712	USP6 N-terminal like	0.0158	1.41
COPS7A	50813	COP9 constitutive photomorphogenic homolog subunit 7A (Arabidopsis)	0.0178	-1.44		SCARB2	950	scavenger receptor class B, member 2	0.036	1.4
ADAM11	4185	ADAM metallopeptidase domain 11	0.0379	-1.45		MKI67IP	84365	MKI67 (FHA domain) interacting nucleolar phosphoprotein	0.0288	1.39
CNR1	1268	cannabinoid receptor 1 (brain)	0.0144	-1.45		XPO4	64328	exportin 4	0.0496	1.39
ABHD8	79575	abhydrolase domain containing 8	0.047	-1.45		PAFAH1B2	5049	platelet-activating factor acetylhydrolase 1b, catalytic subunit 2 (30kDa)	0.0057	1.38
TMEM80	283232	transmembrane protein 80	0.0415	-1.45		NSMCE4A	54780	non-SMC element 4 homolog A (S. cerevisiae)	0.0318	1.38
ECE2	9718	endothelin converting enzyme 2	0.0119	-1.45		HBP1	26959	HMG-box transcription factor 1	0.0044	1.38
LRRC23	10233	leucine rich repeat containing 23	0.0197	-1.46		SMAD4	4089	SMAD family member 4	0.0004	1.37
GRM4	2914	glutamate receptor, metabotropic 4	0.0072	-1.46		PTPN21	11099	protein tyrosine phosphatase, non-receptor type 21	0.0371	1.37
NRGN	4900	neurogranin (protein kinase C substrate, RC3)	0.0111	-1.47		TAF1	6872	TAF1 RNA polymerase II, TATA box binding protein (TBP)-associated factor, 250kDa	0.014	1.36
FAIM2	23017	Fas apoptotic inhibitory molecule 2	0.0311	-1.47		SYNCRIP	10492	synaptotagmin binding, cytoplasmic RNA interacting protein	0.0133	1.34
PITPNM2	57605	phosphatidylinositol transfer protein, membrane-associated 2	0.0072	-1.47		KLHL24	54800	kelch-like 24 (Drosophila)	0.0476	1.33
SLC25A23	79085	solute carrier family 25 (mitochondrial carrier; phosphate carrier), member 23	0.0081	-1.5		RIOK3	8780	RIO kinase 3 (yeast)	0.0334	1.32
RFT1	91869	RFT1 homolog (S. cerevisiae)	0.0001	-1.52		VEZF1	7716	vascular endothelial zinc finger 1	0.0405	1.32
B3GNT1	11041	UDP-GlcNAc:betaGal beta-1,3-N-acetylglucosaminyltransferase 1	0.0089	-1.55		EAPP	55837	E2F-associated phosphoprotein	0.0322	1.3
AKIP1	56672	A kinase (PRKA) interacting protein 1	0.0045	-1.55		WDR41	55255	WD repeat domain 41	0.0252	1.29
CCDC28B	79140	coiled-coil domain containing 28B	0.038	-1.55		SMAD1	4086	SMAD family member 1	0.0166	1.29
FAM98C	147965	family with sequence similarity 98, member C	0.0018	-1.6		LIN54	132660	lin-54 homolog (C. elegans)	0.0039	1.26
TAMM41	132001	TAM41, mitochondrial translocator assembly and maintenance protein, homolog (S. cerevisiae)	0.0101	-1.62		PSMD5	5711	proteasome (prosome, macropain) 26S subunit, non-ATPase, 5	0.0016	1.26
ITPA	3704	inosine triphosphatase (nucleoside triphosphate pyrophosphatase)	4e-05	-1.63		PARVA	55742	parvin, alpha	0.0033	1.25
SPRYD4	283377	SPRY domain containing 4	0.0154	-1.63		TSTD2	158427	thiosulfate sulfurtransferase (rhodanese)-like domain containing 2	0.0039	1.25
ALDH2	217	aldehyde dehydrogenase 2 family (mitochondrial)	0.0014	-1.63		MYOF	26509	myoferlin	0.0407	1.21
CNDP2	55748	CNDP dipeptidase 2 (metallopeptidase M20 family)	0.0013	-1.66		TLN1	7094	talin 1	0.0451	1.2
RASA3	22821	RAS p21 protein activator 3	0.0399	-1.67		RBX1	9978	ring-box 1, E3 ubiquitin protein ligase	0.027	-1.2
SEC14L2	23541	SEC14-like 2 (S. cerevisiae)	0.0235	-1.68		TTC9C	283237	tetratricopeptide repeat domain 9C	0.0365	-1.21
CALY	50632	calcyon neuron-specific vesicular protein	0.0001	-1.7		EHD4	30844	EH-domain containing 4	0.0108	-1.21
AGAP3	116988	ArfGAP with GTPase domain, ankyrin repeat and PH domain 3	0.0208	-1.72		ANPEP	290	alanyl (membrane) aminopeptidase	0.0158	-1.21
C9orf91	203197	chromosome 9 open reading frame 91	0.0109	-1.74		FBXL12	54850	F-box and leucine-rich repeat protein 12	0.0385	-1.22
B9D1	27077	B9 protein domain 1	0.0011	-1.81		TUBB6	84617	tubulin, beta 6 class V	0.0062	-1.22
SH3BP5	9467	SH3-domain binding protein 5 (BTK-associated)	0.0397	-2.14		ADCK4	79934	aarF domain containing kinase 4	0.0005	-1.23
						CBLN1	869	cerebellin 1 precursor	0.0406	-1.23
						VWF	7450	von Willebrand factor	0.001	-1.24
						BAZ2A	11176	bromodomain adjacent to zinc finger domain, 2A	0.0209	-1.24
						SNX1	6642	sorting nexin 1	0.0487	-1.25
						GTF3C1	2975	general transcription factor IIIC, polypeptide 1, alpha 220kDa	0.0062	-1.25
						BUB3	9184	budding uninhibited by benzimidazoles 3 homolog (yeast)	0.0355	-1.25
						LAS1L	81887	LAS1-like (S. cerevisiae)	0.0359	-1.26
						KLC4	89953	kinesin light chain 4	0.0153	-1.26
						BMP1	649	bone morphogenetic protein 1	0.0495	-1.26
						RHBDL3	162494	rhomboid, veinlet-like 3 (Drosophila)	0.0161	-1.27
						POLE3	54107	polymerase (DNA directed), epsilon 3, accessory subunit	0.0249	-1.27
						DOT1L	84444	DOT1-like, histone H3 methyltransferase (S. cerevisiae)	3e-05	-1.28
						IPO5	3843	importin 5	0.0237	-1.28
						EIF2B2	8892	eukaryotic translation initiation factor 2B, subunit 2 beta, 39kDa	0.0065	-1.29
						HMGCL	3155	3-hydroxymethyl-3-methylglutaryl-CoA lyase	0.0014	-1.29
						SGPL1	8879	sphingosine-1-phosphate lyase 1	0.043	-1.29
						TXLNA	200081	taxilin alpha	0.0475	-1.29
						GADD45G	10912	growth arrest and DNA-damage-inducible, gamma	0.0146	-1.29
						SMG8	55181	smg-8 homolog, nonsense mediated mRNA decay factor (C. elegans)	0.0244	-1.3
						MAD2L1BP	9587	MAD2L1 binding protein	0.0055	-1.3
						ORMDL2	29095	ORM1-like 2 (S. cerevisiae)	0.0248	-1.3
						CA12	771	carbonic anhydrase XII	0.0145	-1.3
						REEP4	80346	receptor accessory protein 4	0.0111	-1.31
						SF3A1	10291	splicing factor 3a, subunit 1, 120kDa	0.0189	-1.31
						FHL2	2274	four and a half LIM domains 2	0.023	-1.31
						ZC3H3	23144	zinc finger CCCH-type containing 3	0.0355	-1.32
						LTBR	4055	lymphotoxin beta receptor (TNFR superfamily, member 3)	0.0038	-1.32
						STK40	83931	serine/threonine kinase 40	0.0376	-1.32
						CDH23	64072	cadherin-related 23	0.02	-1.32
						RBM4	5936	RNA binding motif protein 4	0.0012	-1.33
						HSPB1	3315	heat shock 27kDa protein 1	0.037	-1.33
						ARAF	369	v-raf murine sarcoma 3611 viral oncogene homolog	0.0173	-1.33
						C5orf4	10826	chromosome 5 open reading frame 4	0.0482	-1.33
						CHST10	9486	carbohydrate sulfotransferase 10	0.0091	-1.33
						NSUN4	387338	NOP2/Sun domain family, member 4	0.0017	-1.34
						CCNF	899	cyclin F	0.0084	-1.34
						KCTD5	54442	potassium channel tetramerisation domain containing 5	0.0358	-1.35
						FOXK2	3607	forkhead box K2	0.0083	-1.36
						GMPPB	29925	GDP-mannose pyrophosphorylase B	0.0008	-1.36
						IQGAP1	8826	IQ motif containing GTPase activating protein 1	0.004	-1.36
						RPS6KA1	6195	ribosomal protein S6 kinase, 90kDa, polypeptide 1	0.0327	-1.36
						PTBP1	5725	polypyrimidine tract binding protein 1	0.0076	-1.36
						MRPL44	65080	mitochondrial ribosomal protein L44	0.0438	-1.37
						GPR56	9289	G protein-coupled receptor 56	0.017	-1.37
						VAMP5	10791	vesicle-associated membrane protein 5 (myobrevin)	0.0434	-1.37
						WRAP53	55135	WD repeat containing, antisense to TP53	0.0091	-1.38
						TNFRSF1A	7132	tumor necrosis factor receptor superfamily, member 1A	0.0322	-1.39
						NFKBIB	4793	nuclear factor of kappa light polypeptide gene enhancer in B-cells inhibitor, beta	0.0006	-1.39
						TRH	7200	thyrotropin-releasing hormone	0.0363	-1.39
						INCENP	3619	inner centromere protein antigens 135/155kDa	0.0256	-1.39
						RMND5B	64777	required for meiotic nuclear division 5 homolog B (S. cerevisiae)	0.0195	-1.4
						C19orf53	28974	chromosome 19 open reading frame 53	0.001	-1.4
						TMEM129	92305	transmembrane protein 129	0.0495	-1.4
						PSME1	5720	proteasome (prosome, macropain) activator subunit 1 (PA28 alpha)	0.0003	-1.4
						TINF2	26277	TERF1 (TRF1)-interacting nuclear factor 2	0.0002	-1.41
						UNC45A	55898	unc-45 homolog A (C. elegans)	0.0049	-1.41
						TIGD5	84948	tigger transposable element derived 5	0.0043	-1.42
						LIMK1	3984	LIM domain kinase 1	0.002	-1.42
						ZNF777	27153	zinc finger protein 777	0.0249	-1.42
						CTDSP1	58190	CTD (carboxy-terminal domain, RNA polymerase II, polypeptide A) small phosphatase 1	0.0396	-1.42
						KCTD14	65987	potassium channel tetramerisation domain containing 14	0.0344	-1.42
						EMP3	2014	epithelial membrane protein 3	0.0209	-1.43
						TAX1BP3	30851	Tax1 (human T-cell leukemia virus type I) binding protein 3	0.0008	-1.43
						ENO1	2023	enolase 1, (alpha)	0.0007	-1.43
						LIMD1	8994	LIM domains containing 1	0.0043	-1.43
						RNF40	9810	ring finger protein 40, E3 ubiquitin protein ligase	0.0139	-1.44
						SRSF9	8683	serine/arginine-rich splicing factor 9	0.0005	-1.44
						PIH1D1	55011	PIH1 domain containing 1	0.0002	-1.45
						ELAVL1	1994	ELAV (embryonic lethal, abnormal vision, Drosophila)-like 1 (Hu antigen R)	0.0049	-1.45
						RBM38	55544	RNA binding motif protein 38	0.0216	-1.45
						CPSF3L	54973	cleavage and polyadenylation specific factor 3-like	0.0028	-1.46
						CDC34	997	cell division cycle 34 homolog (S. cerevisiae)	0.0224	-1.46
						SLC1A5	6510	solute carrier family 1 (neutral amino acid transporter), member 5	0.0254	-1.46
						DRG2	1819	developmentally regulated GTP binding protein 2	0.0043	-1.47
						POLR2A	5430	polymerase (RNA) II (DNA directed) polypeptide A, 220kDa	0.0288	-1.47
						NFKB2	4791	nuclear factor of kappa light polypeptide gene enhancer in B-cells 2 (p49/p100)	0.008	-1.47
						RBM15B	29890	RNA binding motif protein 15B	0.0015	-1.48
						SNRPA	6626	small nuclear ribonucleoprotein polypeptide A	0.0216	-1.48
						RAB34	83871	RAB34, member RAS oncogene family	0.0244	-1.49
						RNF114	55905	ring finger protein 114	0.0089	-1.5
						PSMD8	5714	proteasome (prosome, macropain) 26S subunit, non-ATPase, 8	0.0036	-1.5
						DDX56	54606	DEAD (Asp-Glu-Ala-Asp) box helicase 56	0.0047	-1.51
						CUEDC2	79004	CUE domain containing 2	0.0096	-1.51
						SLC39A1	27173	solute carrier family 39 (zinc transporter), member 1	0.0018	-1.51
						PROCR	10544	protein C receptor, endothelial	0.0399	-1.51
						LMAN2	10960	lectin, mannose-binding 2	0.0121	-1.52
						TAF6L	10629	TAF6-like RNA polymerase II, p300/CBP-associated factor (PCAF)-associated factor, 65kDa	0.0226	-1.52
						ARHGEF40	55701	Rho guanine nucleotide exchange factor (GEF) 40	0.0073	-1.52
						CXXC5	51523	CXXC finger protein 5	0.0196	-1.52
						FBXO21	23014	F-box protein 21	0.0464	-1.53
						PCGF2	7703	polycomb group ring finger 2	0.0388	-1.53
						FBL	2091	fibrillarin	0.0019	-1.53
						MAP2K3	5606	mitogen-activated protein kinase kinase 3	0.0477	-1.54
						FNTB	2342	farnesyltransferase, CAAX box, beta	0.0019	-1.54
						PHF17	79960	PHD finger protein 17	0.0242	-1.55
						MDFIC	29969	MyoD family inhibitor domain containing	0.0253	-1.55
						LMNA	4000	lamin A/C	0.0418	-1.56
						TNFRSF12A	51330	tumor necrosis factor receptor superfamily, member 12A	0.0087	-1.56
						LRRC41	10489	leucine rich repeat containing 41	0.0035	-1.57
						PREB	10113	prolactin regulatory element binding	0.0112	-1.57
						CHMP1B	57132	charged multivesicular body protein 1B	0.0023	-1.58
						BRMS1	25855	breast cancer metastasis suppressor 1	0.0015	-1.58
						TNIP2	79155	TNFAIP3 interacting protein 2	0.0003	-1.59
						MAPKAPK2	9261	mitogen-activated protein kinase-activated protein kinase 2	0.0066	-1.59
						URB2	9816	URB2 ribosome biogenesis 2 homolog (S. cerevisiae)	0.014	-1.59
						LLGL1	3996	lethal giant larvae homolog 1 (Drosophila)	0.0451	-1.59
						DDX39A	10212	DEAD (Asp-Glu-Ala-Asp) box polypeptide 39A	0.05	-1.6
						TP53	7157	tumor protein p53	0.0039	-1.6
						TOX4	9878	TOX high mobility group box family member 4	0.0439	-1.61
						TSPO	706	translocator protein (18kDa)	0.0119	-1.61
						ZNF410	57862	zinc finger protein 410	0.0099	-1.62
						H2AFX	3014	H2A histone family, member X	0.0343	-1.62
						ALKBH5	54890	alkB, alkylation repair homolog 5 (E. coli)	0.0115	-1.63
						ERCC1	2067	excision repair cross-complementing rodent repair deficiency, complementation group 1 (includes overlapping antisense sequence)	0.0007	-1.64
						SNRPB	6628	small nuclear ribonucleoprotein polypeptides B and B1	0.0004	-1.64
						TAGLN2	8407	transgelin 2	0.0092	-1.65
						FAM125A	93343	family with sequence similarity 125, member A	0.0046	-1.65
						SYS1	90196	SYS1 Golgi-localized integral membrane protein homolog (S. cerevisiae)	0.0023	-1.67
						CARHSP1	23589	calcium regulated heat stable protein 1, 24kDa	0.0134	-1.67
						SLC3A2	6520	solute carrier family 3 (activators of dibasic and neutral amino acid transport), member 2	0.0041	-1.7
						INPP5A	3632	inositol polyphosphate-5-phosphatase, 40kDa	0.0356	-1.71
						UCK2	7371	uridine-cytidine kinase 2	0.023	-1.72
						MAPKAPK3	7867	mitogen-activated protein kinase-activated protein kinase 3	0.0167	-1.72
						CCDC22	28952	coiled-coil domain containing 22	0.0031	-1.73
						RAB32	10981	RAB32, member RAS oncogene family	0.0472	-1.76
						MAD2L2	10459	MAD2 mitotic arrest deficient-like 2 (yeast)	0.0023	-1.77
						HMG20B	10362	high mobility group 20B	4.5e-05	-1.8
						MTFP1	51537	mitochondrial fission process 1	0.025	-1.85
						DAPK3	1613	death-associated protein kinase 3	0.0275	-1.86
						FZD8	8325	frizzled family receptor 8	0.0061	-1.91
						CKAP4	10970	cytoskeleton-associated protein 4	0.0138	-1.97
						SDC1	6382	syndecan 1	0.0241	-2.03
						KLF10	7071	Kruppel-like factor 10	0.0099	-2.06
						MAFF	23764	v-maf musculoaponeurotic fibrosarcoma oncogene homolog F (avian)	0.012	-2.21
						IER2	9592	immediate early response 2	0.0359	-2.81

## Sheet: HD_Bioset 9
GSE64810	Bioset 9: Prefrontal cortex BA9 regions from male subject post mortems - Huntingtons disease _vs_ normal (Study: Huntington's disease BA9 prefrontal cortices)
hiM genes						hiI genes
Gene	EntrezGene ID	Gene Description	p-value	fold change		Gene	EntrezGene ID	Gene Description	p-value	fold change
CCDC28B	79140	coiled-coil domain containing 28B	0.0009	2.39603		GMFG	9535	glia maturation factor, gamma	2.8e-11	4.55777
LIN7B	64130	lin-7 homolog B (C. elegans)	0.0004	2.35386		RAB32	10981	RAB32, member RAS oncogene family	5e-06	3.22282
PNCK	139728	pregnancy up-regulated non-ubiquitously expressed CaM kinase	0.0028	2.138		FBL	2091	fibrillarin	0.0007	2.63407
NDUFB9	4715	NADH dehydrogenase (ubiquinone) 1 beta subcomplex, 9, 22kDa	0.0007	2.07427		CRABP2	1382	cellular retinoic acid binding protein 2	0.0036	2.62769
CALY	50632	calcyon neuron-specific vesicular protein	0.0008	2.02087		BRMS1	25855	breast cancer metastasis suppressor 1	0.0013	2.51842
ITPA	3704	inosine triphosphatase (nucleoside triphosphate pyrophosphatase)	0.0016	1.99478		RBM4	5936	RNA binding motif protein 4	0.0008	2.24467
ANKRD13D	338692	ankyrin repeat domain 13 family, member D	0.0046	1.89666		PIH1D1	55011	PIH1 domain containing 1	0.0005	2.22511
EWSR1	2130	Ewing sarcoma breakpoint region 1	0.0008	1.71027		DDX39A	10212	DEAD (Asp-Glu-Ala-Asp) box polypeptide 39A	0.0032	2.21967
P4HTM	54681	prolyl 4-hydroxylase, transmembrane (endoplasmic reticulum)	0.0041	1.62584		SNRPB	6628	small nuclear ribonucleoprotein polypeptides B and B1	0.0005	2.16133
FAM188A	80013	family with sequence similarity 188, member A	0.0001	-1.79765		GET4	51608	golgi to ER traffic protein 4 homolog (S. cerevisiae)	0.0005	2.15293
GPD2	2820	glycerol-3-phosphate dehydrogenase 2 (mitochondrial)	0.0015	-1.90436		MRPL51	51258	mitochondrial ribosomal protein L51	0.0002	2.07611
KIF16B	55614	kinesin family member 16B	0.0013	-1.95525		DAPK3	1613	death-associated protein kinase 3	0.0016	2.07507
GRM3	2913	glutamate receptor, metabotropic 3	0.0006	-2.13124		MAP2K3	5606	mitogen-activated protein kinase kinase 3	0.0034	2.07156
FKTN	2218	fukutin	0.0004	-2.18384		NFKBIB	4793	nuclear factor of kappa light polypeptide gene enhancer in B-cells inhibitor, beta	0.0014	2.00043
NPY5R	4889	neuropeptide Y receptor Y5	0.001	-2.83407		DDX56	54606	DEAD (Asp-Glu-Ala-Asp) box helicase 56	0.0019	1.92288
PDIA6	10130	protein disulfide isomerase family A, member 6	3.6e-07	-3.01172		CCDC22	28952	coiled-coil domain containing 22	0.0019	1.85658
TTLL7	79739	tubulin tyrosine ligase-like family, member 7	0.0028	-3.07788		CUEDC2	79004	CUE domain containing 2	0.0034	1.8562
SH3BP5	9467	SH3-domain binding protein 5 (BTK-associated)	0.0013	-3.17265		ERCC1	2067	excision repair cross-complementing rodent repair deficiency, complementation group 1 (includes overlapping antisense sequence)	0.0012	1.80929
FAM168A	23201	family with sequence similarity 168, member A	0.0029	-3.18928		PCBP3	54039	poly(rC) binding protein 3	0.0018	1.7096
FILIP1	27145	filamin A interacting protein 1	8.2e-05	-3.71106		MPLKIP	136647	M-phase specific PLK1 interacting protein	0.0037	1.69396
VGLL4	9686	vestigial like 4 (Drosophila)	1.6e-07	-4.35857		KLC4	89953	kinesin light chain 4	0.0031	1.58642
						GTPBP2	54676	GTP binding protein 2	0.0026	-1.38064
						UBE2H	7328	ubiquitin-conjugating enzyme E2H	0.0008	-1.49417
						KIAA1429	25962	KIAA1429	0.0022	-1.49712
						PAPOLA	10914	poly(A) polymerase alpha	0.003	-1.50558
						PTPN12	5782	protein tyrosine phosphatase, non-receptor type 12	0.0021	-1.54728
						SMC6	79677	structural maintenance of chromosomes 6	0.002	-1.71297
						PATL1	219988	protein associated with topoisomerase II homolog 1 (yeast)	0.0021	-1.75398
						ASCC3	10973	activating signal cointegrator 1 complex subunit 3	0.0041	-1.85568
						SCARB2	950	scavenger receptor class B, member 2	0.0045	-1.96062
						PSMD5	5711	proteasome (prosome, macropain) 26S subunit, non-ATPase, 5	1.9e-07	-1.98619
						NAB1	4664	NGFI-A binding protein 1 (EGR1 binding protein 1)	0.0026	-2.18467
						XPO4	64328	exportin 4	0.0001	-2.18638
						ZNF521	25925	zinc finger protein 521	0.0002	-2.21068
						HBP1	26959	HMG-box transcription factor 1	0.0012	-2.22287
						SCLT1	132320	sodium channel and clathrin linker 1	2.3e-05	-2.23717
						CXXC5	51523	CXXC finger protein 5	2.4e-05	-2.63956
						RASGRP1	10125	RAS guanyl releasing protein 1 (calcium and DAG-regulated)	0.0014	-2.75239
						KLF10	7071	Kruppel-like factor 10	0.0013	-2.77722
						NUP155	9631	nucleoporin 155kDa	0.0002	-2.88121
						THG1L	54974	tRNA-histidine guanylyltransferase 1-like (S. cerevisiae)	1.3e-05	-3.06486
						FNTB	2342	farnesyltransferase, CAAX box, beta	0.0039	-3.12207
						LIX1L	128077	Lix1 homolog (mouse)-like	0.0009	-3.23307
						RBL1	5933	retinoblastoma-like 1 (p107)	0.0015	-3.29159
						CTNND1	1500	catenin (cadherin-associated protein), delta 1	0.0016	-3.47627
						PPP4R2	151987	protein phosphatase 4, regulatory subunit 2	0.0003	-3.91215
						ROCK2	9475	Rho-associated, coiled-coil containing protein kinase 2	0.0002	-4.08749
						RNF217	154214	ring finger protein 217	2.6e-05	-4.13417
						ZNF281	23528	zinc finger protein 281	7.5e-07	-6.18038
						STT3B	201595	STT3, subunit of the oligosaccharyltransferase complex, homolog B (S. cerevisiae)	6.9e-10	-8.48973
