# Supplementary material for: Transcriptomic immaturity inducible by neural hyperexcitation is shared by multiple neuropsychiatric disorders
Source: Commun Biol. 2019 Jan 22;2:32. doi: 10.1038/s42003-018-0277-2 (PMC6342824; doi:10.1038/s42003-018-0277-2)
Supplement: Supplementary file 10 — Supplementary Data 8 [file 42003_2018_277_MOESM10_ESM.xlsx]

## Sheet: MDD_Bioset 1
GSE54568	Bioset 1: Dorsolateral prefrontal cortex tissues from major depressive disorder patients _vs_ matched controls (Study: Dorsolateral prefrontal cortices from major depressive disorder patients)
hiM genes						hiI genes
Gene	EntrezGene ID	Gene Description	p-value	fold change		Gene	EntrezGene ID	Gene Description	p-value	fold change
NPTN	27020	neuroplastin	0.0194	1.45		KLHL24	54800	kelch-like 24 (Drosophila)	0.0195	1.23
RYR2	6262	ryanodine receptor 2 (cardiac)	0.0296	1.32		LRRFIP1	9208	leucine rich repeat (in FLII) interacting protein 1	0.0023	1.23
SNRPN	6638	small nuclear ribonucleoprotein polypeptide N	0.0096	1.29		EPHA7	2045	EPH receptor A7	0.0479	-1.2
SLC22A3	6581	solute carrier family 22 (extraneuronal monoamine transporter), member 3	0.0029	1.28		ENY2	56943	enhancer of yellow 2 homolog (Drosophila)	0.0202	-1.21
ATP2B3	492	ATPase, Ca++ transporting, plasma membrane 3	0.03	1.27		SERP1	27230	stress-associated endoplasmic reticulum protein 1	0.0055	-1.21
GPR155	151556	G protein-coupled receptor 155	0.0454	1.24		BUB3	9184	budding uninhibited by benzimidazoles 3 homolog (yeast)	0.015	-1.22
SHANK2	22941	SH3 and multiple ankyrin repeat domains 2	0.0354	1.23		LMAN1	3998	lectin, mannose-binding, 1	0.0106	-1.23
PLCXD2	257068	phosphatidylinositol-specific phospholipase C, X domain containing 2	0.0176	1.22		CRKL	1399	v-crk sarcoma virus CT10 oncogene homolog (avian)-like	0.0243	-1.23
PHYHIP	9796	phytanoyl-CoA 2-hydroxylase interacting protein	0.0325	1.21		WAPAL	23063	wings apart-like homolog (Drosophila)	0.0099	-1.24
RUNX1T1	862	runt-related transcription factor 1; translocated to, 1 (cyclin D-related)	0.0054	1.2		UBE2T	29089	ubiquitin-conjugating enzyme E2T (putative)	0.0423	-1.24
DOCK10	55619	dedicator of cytokinesis 10	0.0124	-1.2		CDC5L	988	CDC5 cell division cycle 5-like (S. pombe)	0.0332	-1.25
PDIA6	10130	protein disulfide isomerase family A, member 6	0.0046	-1.21		CGGBP1	8545	CGG triplet repeat binding protein 1	0.0259	-1.26
LIMCH1	22998	LIM and calponin homology domains 1	0.0123	-1.21		UBE2H	7328	ubiquitin-conjugating enzyme E2H	0.0181	-1.26
STX7	8417	syntaxin 7	0.007	-1.21		PDCD4	27250	programmed cell death 4 (neoplastic transformation inhibitor)	0.0217	-1.26
NCOA1	8648	nuclear receptor coactivator 1	0.0259	-1.21		RAB3GAP2	25782	RAB3 GTPase activating protein subunit 2 (non-catalytic)	0.0158	-1.27
NCAM2	4685	neural cell adhesion molecule 2	0.0314	-1.22		2018-09-10	151011	septin 10	0.0137	-1.27
ABI1	10006	abl-interactor 1	0.0493	-1.22		ASF1A	25842	ASF1 anti-silencing function 1 homolog A (S. cerevisiae)	0.0181	-1.27
FRY	10129	furry homolog (Drosophila)	0.0195	-1.24		2018-09-11	55752	septin 11	0.0223	-1.28
EPB41L3	23136	erythrocyte membrane protein band 4.1-like 3	0.0426	-1.24		FHL1	2273	four and a half LIM domains 1	0.0142	-1.31
SNAP25	6616	synaptosomal-associated protein, 25kDa	0.0201	-1.26		ZFR	51663	zinc finger RNA binding protein	0.0485	-1.32
SMARCA2	6595	SWI/SNF related, matrix associated, actin dependent regulator of chromatin, subfamily a, member 2	0.0274	-1.26		CREB1	1385	cAMP responsive element binding protein 1	0.0437	-1.33
EEA1	8411	early endosome antigen 1	0.0017	-1.26		SDPR	8436	serum deprivation response	0.0303	-1.33
ABHD6	57406	abhydrolase domain containing 6	0.045	-1.27		ITGB1	3688	integrin, beta 1 (fibronectin receptor, beta polypeptide, antigen CD29 includes MDF2, MSK12)	0.0113	-1.34
CLASP2	23122	cytoplasmic linker associated protein 2	0.0208	-1.29		LPAR6	10161	lysophosphatidic acid receptor 6	0.0176	-1.34
ASAH1	427	N-acylsphingosine amidohydrolase (acid ceramidase) 1	0.0136	-1.29		PPM1A	5494	protein phosphatase, Mg2+/Mn2+ dependent, 1A	0.0248	-1.35
NUDT4	11163	nudix (nucleoside diphosphate linked moiety X)-type motif 4	0.0268	-1.29		BZW1	9689	basic leucine zipper and W2 domains 1	0.0105	-1.36
MEF2C	4208	myocyte enhancer factor 2C	0.0277	-1.33		CAPRIN1	4076	cell cycle associated protein 1	0.0144	-1.37
ITFG1	81533	integrin alpha FG-GAP repeat containing 1	0.0142	-1.34		ELL2	22936	elongation factor, RNA polymerase II, 2	0.0083	-1.38
FAM188A	80013	family with sequence similarity 188, member A	0.0298	-1.34		UBE2D3	7323	ubiquitin-conjugating enzyme E2D 3	0.0124	-1.39
ARFGEF1	10565	ADP-ribosylation factor guanine nucleotide-exchange factor 1 (brefeldin A-inhibited)	0.0027	-1.38		NAB1	4664	NGFI-A binding protein 1 (EGR1 binding protein 1)	0.0121	-1.39
ETV1	2115	ets variant 1	0.0011	-1.39		PTP4A1	7803	protein tyrosine phosphatase type IVA, member 1	0.028	-1.4
SLCO1A2	6579	solute carrier organic anion transporter family, member 1A2	0.0016	-1.39		MAD2L1	4085	MAD2 mitotic arrest deficient-like 1 (yeast)	0.0204	-1.4
EIF4E3	317649	eukaryotic translation initiation factor 4E family member 3	0.0441	-1.39		NAA50	80218	N(alpha)-acetyltransferase 50, NatE catalytic subunit	0.0272	-1.41
PTPRD	5789	protein tyrosine phosphatase, receptor type, D	0.0145	-1.41		RIOK3	8780	RIO kinase 3 (yeast)	0.0049	-1.41
GLS	2744	glutaminase	0.0152	-1.42		CDV3	55573	CDV3 homolog (mouse)	0.0042	-1.43
GAS7	8522	growth arrest-specific 7	0.0464	-1.43		SLC39A6	25800	solute carrier family 39 (zinc transporter), member 6	0.0149	-1.47
KCNAB1	7881	potassium voltage-gated channel, shaker-related subfamily, beta member 1	0.0114	-1.45		INPP5A	3632	inositol polyphosphate-5-phosphatase, 40kDa	0.011	-1.47
PRNP	5621	prion protein	0.0228	-1.46		SCARB2	950	scavenger receptor class B, member 2	0.0204	-1.5
GUCY1B3	2983	guanylate cyclase 1, soluble, beta 3	0.0219	-1.49		EXOC5	10640	exocyst complex component 5	0.0299	-1.52
B3GALNT1	8706	beta-1,3-N-acetylgalactosaminyltransferase 1 (globoside blood group)	0.0205	-1.51		CCNG2	901	cyclin G2	0.0344	-1.52
GABRG2	2566	gamma-aminobutyric acid (GABA) A receptor, gamma 2	0.0188	-1.54		PRPF4B	8899	PRP4 pre-mRNA processing factor 4 homolog B (yeast)	0.019	-1.54
CLCN4	1183	chloride channel, voltage-sensitive 4	0.0061	-1.59
GDAP1	54332	ganglioside induced differentiation associated protein 1	0.0061	-1.7

## Sheet: MDD_Bioset 2
GSE54565	Biose 2: Brain anterior cingulate cortex of major depressive disorder patients _vs_ non-psychiatric controls (Study: Anterior cingulate cortex expression in patients with major depressive disorder (MDD))
hiM genes						hiI genes
Gene	EntrezGene ID	Gene Description	p-value	fold change		Gene	EntrezGene ID	Gene Description	p-value	fold change
CLCN4	1183	chloride channel, voltage-sensitive 4	0.0388	1.27
CPEB1	64506	cytoplasmic polyadenylation element binding protein 1	0.0008	1.22		No overlapping gene
CXCL14	9547	chemokine (C-X-C motif) ligand 14	0.0448	-1.2
2018-09-05	5413	septin 5	0.0031	-1.2
LGALS8	3964	lectin, galactoside-binding, soluble, 8	0.0479	-1.31

## Sheet: MDD_Bioset 3
GSE54571	Bioset3: Anterior cingulate cortex from major depressive disorder patients _vs_ normal control (Study: Anterior cingulate cortices from major depressive disorder patients)
hiM genes						hiI genes
Gene	EntrezGene ID	Gene Description	p-value	fold change		Gene	EntrezGene ID	Gene Description	p-value	fold change
NUDT4	11163	nudix (nucleoside diphosphate linked moiety X)-type motif 4	0.0253	1.28		TLN1	7094	talin 1	0.0185	-1.21
NRXN1	9378	neurexin 1	0.025	1.24		SP1	6667	Sp1 transcription factor	0.0398	-1.21
GPR155	151556	G protein-coupled receptor 155	0.0459	1.23		BBX	56987	bobby sox homolog (Drosophila)	0.03	-1.21
GRB14	2888	growth factor receptor-bound protein 14	0.0421	1.23		MCM5	4174	minichromosome maintenance complex component 5	0.0245	-1.21
CAMK4	814	calcium/calmodulin-dependent protein kinase IV	0.019	1.21		PTPN12	5782	protein tyrosine phosphatase, non-receptor type 12	0.0153	-1.22
DCDC2	51473	doublecortin domain containing 2	0.0055	1.21		ITGB1	3688	integrin, beta 1 (fibronectin receptor, beta polypeptide, antigen CD29 includes MDF2, MSK12)	0.0426	-1.22
SNRPN	6638	small nuclear ribonucleoprotein polypeptide N	0.0322	1.2		DYSF	8291	dysferlin, limb girdle muscular dystrophy 2B (autosomal recessive)	0.0196	-1.23
ABCA2	20	ATP-binding cassette, sub-family A (ABC1), member 2	0.0094	-1.23		C5orf4	10826	chromosome 5 open reading frame 4	0.0333	-1.23
C2orf88	84281	chromosome 2 open reading frame 88	0.0382	-1.27		ENTPD1	953	ectonucleoside triphosphate diphosphohydrolase 1	0.0087	-1.26
GPD2	2820	glycerol-3-phosphate dehydrogenase 2 (mitochondrial)	0.0428	-1.28		ZFP36L2	678	zinc finger protein 36, C3H type-like 2	0.001	-1.26
SERINC5	256987	serine incorporator 5	0.0443	-1.28		LPAR6	10161	lysophosphatidic acid receptor 6	0.027	-1.28
TMCC3	57458	transmembrane and coiled-coil domain family 3	0.0296	-1.3		HIPK2	28996	homeodomain interacting protein kinase 2	0.0099	-1.29
CMTM5	116173	CKLF-like MARVEL transmembrane domain containing 5	0.0339	-1.3		2018-09-10	151011	septin 10	0.0159	-1.29
MBP	4155	myelin basic protein	0.0397	-1.31		PLOD2	5352	procollagen-lysine, 2-oxoglutarate 5-dioxygenase 2	0.0077	-1.29
SEMA4D	10507	sema domain, immunoglobulin domain (Ig), transmembrane domain (TM) and short cytoplasmic domain, (semaphorin) 4D	0.043	-1.31		ZFP36L1	677	zinc finger protein 36, C3H type-like 1	0.0438	-1.3
NCAM1	4684	neural cell adhesion molecule 1	0.0339	-1.33		VEZF1	7716	vascular endothelial zinc finger 1	0.0146	-1.33
DOCK10	55619	dedicator of cytokinesis 10	0.0079	-1.34		CPNE3	8895	copine III	0.0383	-1.36
GPR37	2861	G protein-coupled receptor 37 (endothelin receptor type B-like)	0.0251	-1.61		TYMS	7298	thymidylate synthetase	0.0179	-1.45
SLCO1A2	6579	solute carrier organic anion transporter family, member 1A2	0.0011	-1.67		ABCA8	10351	ATP-binding cassette, sub-family A (ABC1), member 8	0.0134	-1.8
						DDX17	10521	DEAD (Asp-Glu-Ala-Asp) box helicase 17	0.0069	-1.84

## Sheet: MDD_Bioset 4
GSE54575	Bioset 4: Orbital ventral prefrontal cortices from major depressive disorder patients _vs_ matched controls (Study: Orbital ventral prefrontal cortices from major depressive disorder patients)
hiM genes						hiI genes
Gene	EntrezGene ID	Gene Description	p-value	fold change		Gene	EntrezGene ID	Gene Description	p-value	fold change
						GADD45A	1647	growth arrest and DNA-damage-inducible, alpha	0.0398	-1.23
No overlapping gene						ASF1A	25842	ASF1 anti-silencing function 1 homolog A (S. cerevisiae)	0.0091	-1.26
						ZFP36L1	677	zinc finger protein 36, C3H type-like 1	0.0248	-1.36
						TIPARP	25976	TCDD-inducible poly(ADP-ribose) polymerase	0.0402	-1.4

## Sheet: MDD_Bioset 5
GSE54566	Bioset 5: Amygdala tissues from brains of major depressive disorder patients _vs_ matched controls (Study: Amygdala tissues from major depressive disorder patients)
hiM genes						hiI genes
Gene	EntrezGene ID	Gene Description	p-value	fold change		Gene	EntrezGene ID	Gene Description	p-value	fold change
PRKCB	5579	protein kinase C, beta	0.0423	-1.23		TPBG	7162	trophoblast glycoprotein	0.0134	-1.44

## Sheet: MDD_Bioset 6
GSE54564	Bioset 6: Amygdala tissues from brains of major depressive disorder patients _vs_ matched controls (Study: Amygdala tissues from major depressive disorder patients)
hiM genes						hiI genes
Gene	EntrezGene ID	Gene Description	p-value	fold change		Gene	EntrezGene ID	Gene Description	p-value	fold change
MBP	4155	myelin basic protein	0.0071	1.55
RYR2	6262	ryanodine receptor 2 (cardiac)	0.0103	1.32		No overlapping gene
PAQR6	79957	progestin and adipoQ receptor family member VI	0.0193	1.29
KIFC2	90990	kinesin family member C2	0.0044	1.29
PLA2G16	11145	phospholipase A2, group XVI	0.01	1.21
NAP1L2	4674	nucleosome assembly protein 1-like 2	0.0352	-1.21
RAB27B	5874	RAB27B, member RAS oncogene family	0.0377	-1.22
ACOT7	11332	acyl-CoA thioesterase 7	0.0112	-1.23
PFKM	5213	phosphofructokinase, muscle	0.0106	-1.24
DYNC1I1	1780	dynein, cytoplasmic 1, intermediate chain 1	0.0252	-1.27
RAP1GAP2	23108	RAP1 GTPase activating protein 2	0.0355	-1.28
SNCA	6622	synuclein, alpha (non A4 component of amyloid precursor)	0.0466	-1.35
SLC32A1	140679	solute carrier family 32 (GABA vesicular transporter), member 1	0.0347	-1.4
ZCCHC12	170261	zinc finger, CCHC domain containing 12	0.0237	-1.45

## Sheet: MDD_Bioset 7
GSE44593	Bioset 7: Amygdalae from postmortem brains of major depressive disorder patients _vs_ healthy subjects (Study: Amygdalae from postmortem brains of patients with major depressive disorder)
hiM genes						hiI genes
Gene	EntrezGene ID	Gene Description	p-value	fold change		Gene	EntrezGene ID	Gene Description	p-value	fold change
PTPRD	5789	protein tyrosine phosphatase, receptor type, D	0.0387	1.23
CXCL14	9547	chemokine (C-X-C motif) ligand 14	0.043	-1.22		No overlapping gene
SLC25A23	79085	solute carrier family 25 (mitochondrial carrier; phosphate carrier), member 23	0.0457	-1.45

## Sheet: MDD_Bioset 8
GSE53987	Bioset 8: Hippocampus tissues from major depressive disorder patients _vs_ normals (Study: Brain regions from patients with schizophrenia, depression or bipolar disorder)
hiM genes						hiI genes
Gene	EntrezGene ID	Gene Description	p-value	fold change		Gene	EntrezGene ID	Gene Description	p-value	fold change
FRA10AC1	118924	fragile site, folic acid type, rare, fra(10)(q23.3) or fra(10)(q24.2) candidate 1	0.0459	1.21		ANGPT2	285	angiopoietin 2	0.0125	-1.3
MEF2C	4208	myocyte enhancer factor 2C	0.0113	-1.28
KCTD4	386618	potassium channel tetramerisation domain containing 4	0.0389	-1.29
PPP1R3C	5507	protein phosphatase 1, regulatory subunit 3C	0.0292	-1.34

## Sheet: MDD_Bioset 9
GSE53987	Bioset 9: Associative striatum tissues from major depressive disorder patients _vs_ normals (Study: Brain regions from patients with schizophrenia, depression or bipolar disorder)
hiM genes						hiI genes
Gene	EntrezGene ID	Gene Description	p-value	fold change		Gene	EntrezGene ID	Gene Description	p-value	fold change
TMCC3	57458	transmembrane and coiled-coil domain family 3	0.0037	1.46		TYMS	7298	thymidylate synthetase	0.0205	1.32
SEMA4D	10507	sema domain, immunoglobulin domain (Ig), transmembrane domain (TM) and short cytoplasmic domain, (semaphorin) 4D	0.0112	1.36		ABCA8	10351	ATP-binding cassette, sub-family A (ABC1), member 8	0.0392	1.31
WSB1	26118	WD repeat and SOCS box containing 1	0.0422	1.35		SOX11	6664	SRY (sex determining region Y)-box 11	0.0178	1.25
GPR37	2861	G protein-coupled receptor 37 (endothelin receptor type B-like)	0.0492	1.28		ELL2	22936	elongation factor, RNA polymerase II, 2	0.0176	1.24
UNC5C	8633	unc-5 homolog C (C. elegans)	0.0027	1.27		RBPJ	3516	recombination signal binding protein for immunoglobulin kappa J region	0.0035	1.23
MBP	4155	myelin basic protein	0.001	1.25		ZNF281	23528	zinc finger protein 281	0.0436	1.21
LARP6	55323	La ribonucleoprotein domain family, member 6	0.0291	1.25		ID4	3400	inhibitor of DNA binding 4, dominant negative helix-loop-helix protein	0.0175	-1.23
PTPRD	5789	protein tyrosine phosphatase, receptor type, D	0.0489	1.22
PLA2G16	11145	phospholipase A2, group XVI	0.0359	1.22
APOE	348	apolipoprotein E	0.0407	-1.22
SCG3	29106	secretogranin III	0.0293	-1.22

## Sheet: MDD_Bioset 10
GSE53987	Bioset 10: Pre-frontal cortex (BA46) tissues from major depressive disorder patients _vs_ normals (Study: Brain regions from patients with schizophrenia, depression or bipolar disorder)
hiM genes						hiI genes
Gene	EntrezGene ID	Gene Description	p-value	fold change		Gene	EntrezGene ID	Gene Description	p-value	fold change
EGFR	1956	epidermal growth factor receptor	0.0301	1.21		GINS4	84296	GINS complex subunit 4 (Sld5 homolog)	0.0054	1.21
FRA10AC1	118924	fragile site, folic acid type, rare, fra(10)(q23.3) or fra(10)(q24.2) candidate 1	0.0327	1.21		PDLIM5	10611	PDZ and LIM domain 5	0.0117	-1.2
GAS7	8522	growth arrest-specific 7	0.0476	-1.24		INPP5A	3632	inositol polyphosphate-5-phosphatase, 40kDa	0.0491	-1.21
GLS	2744	glutaminase	0.0004	-1.27		ENO1	2023	enolase 1, (alpha)	0.0252	-1.22
NDRG2	57447	NDRG family member 2	0.0279	-1.3		CDV3	55573	CDV3 homolog (mouse)	0.0099	-1.24
						CAPG	822	capping protein (actin filament), gelsolin-like	0.0003	-1.24
						PTPN12	5782	protein tyrosine phosphatase, non-receptor type 12	0.01	-1.25

[truncated: 1 more sheets: MDD_Bioset 11]
