# Supplementary material for: Transcriptomic immaturity inducible by neural hyperexcitation is shared by multiple neuropsychiatric disorders
Source: Commun Biol. 2019 Jan 22;2:32. doi: 10.1038/s42003-018-0277-2 (PMC6342824; doi:10.1038/s42003-018-0277-2)
Supplement: Supplementary file 11 — Supplementary Data 9 [file 42003_2018_277_MOESM11_ESM.xlsx]

## Sheet: PD_Bioset 1
GSE43364	Bioset 1: Dopaminergic neurons derived from iPSCs of PD patients with mutant LRRK2 _vs_ healthy controls (Study: In-vitro differentiation of Parkinson's Disease derived iPSCs into dopaminergic neurons)
hiM genes						hiI genes
Gene	EntrezGene ID	Gene Description	p-value	fold change		Gene	EntrezGene ID	Gene Description	p-value	fold change
CLMP	79827	CXADR-like membrane protein	0.0185	1.65		NCAPD2	9918	non-SMC condensin I complex, subunit D2	0.0142	2.68
TRPM3	80036	transient receptor potential cation channel, subfamily M, member 3	0.0089	1.61		LOXL1	4016	lysyl oxidase-like 1	0.0171	1.84
BHLHE22	27319	basic helix-loop-helix family, member e22	0.0315	1.32		PCNA	5111	proliferating cell nuclear antigen	0.0169	1.84
GPM6B	2824	glycoprotein M6B	0.0417	-1.56		FEN1	2237	flap structure-specific endonuclease 1	0.0241	1.82
						CDT1	81620	chromatin licensing and DNA replication factor 1	0.0277	1.65
						CTNNAL1	8727	catenin (cadherin-associated protein), alpha-like 1	0.032	1.6
						MCM2	4171	minichromosome maintenance complex component 2	0.0045	1.6
						CDCA7	83879	cell division cycle associated 7	0.0326	1.59
						MCM7	4176	minichromosome maintenance complex component 7	0.0003	1.55
						GMNN	51053	geminin, DNA replication inhibitor	0.0032	1.49
						SHC1	6464	SHC (Src homology 2 domain containing) transforming protein 1	0.0244	1.48
						GINS3	64785	GINS complex subunit 3 (Psf3 homolog)	0.0301	1.48
						FKBP5	2289	FK506 binding protein 5	0.0428	1.48
						SNRPB	6628	small nuclear ribonucleoprotein polypeptides B and B1	0.0353	1.46
						POLE2	5427	polymerase (DNA directed), epsilon 2, accessory subunit	0.0139	1.44
						CCNF	899	cyclin F	0.0423	1.39
						ZYX	7791	zyxin	0.0165	1.35
						ZW10	9183	ZW10, kinetochore associated, homolog (Drosophila)	0.0034	1.33
						GINS4	84296	GINS complex subunit 4 (Sld5 homolog)	0.0152	1.3
						CASP6	839	caspase 6, apoptosis-related cysteine peptidase	0.0061	1.28
						BLM	641	Bloom syndrome, RecQ helicase-like	0.0171	1.25

## Sheet: PD_Bioset 2
GSE30792	Bioset 2: iPSC derived from PD patients with alpha-synuclein (SNCA) triplication _vs_ normal subjects (Study: iPSC derived from patients with Parkinson's disease with SNCA triplication)
hiM genes						hiI genes
Gene	EntrezGene ID	Gene Description	p-value	fold change		Gene	EntrezGene ID	Gene Description	p-value	fold change
KCNAB1	7881	potassium voltage-gated channel, shaker-related subfamily, beta member 1	0.0449	2.57		CTPS2	56474	CTP synthase 2	0.0494	1.62
CALM1	801	calmodulin 1 (phosphorylase kinase, delta)	0.0404	1.87		MTAP	4507	methylthioadenosine phosphorylase	0.0485	1.53
DEGS1	8560	delta(4)-desaturase, sphingolipid 1	0.04	1.56		RHBDL3	162494	rhomboid, veinlet-like 3 (Drosophila)	0.0389	1.28
GALNT14	79623	UDP-N-acetyl-alpha-D-galactosamine:polypeptide N-acetylgalactosaminyltransferase 14 (GalNAc-T14)	0.0159	1.5		INCENP	3619	inner centromere protein antigens 135/155kDa	0.0354	1.25
ESYT3	83850	extended synaptotagmin-like protein 3	0.0213	1.5		FGFRL1	53834	fibroblast growth factor receptor-like 1	0.0116	1.22
SLC1A3	6507	solute carrier family 1 (glial high affinity glutamate transporter), member 3	0.0475	1.42		CDKN3	1033	cyclin-dependent kinase inhibitor 3	0.0212	-1.22
ATP1B1	481	ATPase, Na+/K+ transporting, beta 1 polypeptide	0.0465	-1.22		PIDD	55367	p53-induced death domain protein	0.0312	-1.31
B3GNT1	11041	UDP-GlcNAc:betaGal beta-1,3-N-acetylglucosaminyltransferase 1	0.0464	-1.31		SLC47A1	55244	solute carrier family 47, member 1	0.0325	-2.88
DSEL	92126	dermatan sulfate epimerase-like	0.0328	-1.32
CRYZL1	9946	crystallin, zeta (quinone reductase)-like 1	0.0383	-1.34
GNAL	2774	guanine nucleotide binding protein (G protein), alpha activating activity polypeptide, olfactory type	0.0232	-1.48
AKIP1	56672	A kinase (PRKA) interacting protein 1	0.0361	-1.52
LYRM5	144363	LYR motif containing 5	0.0222	-1.61
RNF19A	25897	ring finger protein 19A, E3 ubiquitin protein ligase	0.0466	-1.64
PCDH20	64881	protocadherin 20	0.0358	-2.1

## Sheet: PD_Bioset 3
GSE99253	Bioset 3: Dopaminergic neuron progenitors differentiated from iPSCs of PD patients _vs_ of healthy persons (Study: Dopaminergic neuron progenitors derived from iPSCs of Parkinson's disease patients)
hiM genes						hiI genes
Gene	EntrezGene ID	Gene Description	p-value	fold change		Gene	EntrezGene ID	Gene Description	p-value	fold change
NTRK2	4915	neurotrophic tyrosine kinase, receptor, type 2	0.014	2.86		SLC7A3	84889	solute carrier family 7 (cationic amino acid transporter, y+ system), member 3	0.0459	1.84
RASA3	22821	RAS p21 protein activator 3	0.0087	1.42		PLIN2	123	perilipin 2	0.0404	1.71
DEGS1	8560	delta(4)-desaturase, sphingolipid 1	0.04	1.3		GADD45G	10912	growth arrest and DNA-damage-inducible, gamma	0.0277	1.29
ANKRD6	22881	ankyrin repeat domain 6	0.019	1.26		TUBB6	84617	tubulin, beta 6 class V	0.0108	1.26
FAM81A	145773	family with sequence similarity 81, member A	0.0146	1.21		PAFAH1B2	5049	platelet-activating factor acetylhydrolase 1b, catalytic subunit 2 (30kDa)	0.0185	1.24
SLC6A6	6533	solute carrier family 6 (neurotransmitter transporter, taurine), member 6	0.0225	-1.23		KLHL24	54800	kelch-like 24 (Drosophila)	0.0125	-1.25
NXPH1	30010	neurexophilin 1	0.0453	-1.5		XRN1	54464	5'-3' exoribonuclease 1	0.0105	-1.26
						HES1	3280	hairy and enhancer of split 1, (Drosophila)	0.0328	-1.31
						RBMS1	5937	RNA binding motif, single stranded interacting protein 1	0.0161	-1.32
						CCNG2	901	cyclin G2	0.0416	-1.33

## Sheet: PD_Bioset 4
GSE89883	Bioset 4: iPSC from dermal fibroblasts of Parkinson patient with SNCA triplication _vs_ healthy donors (Study: iPSC from dermal fibroblasts of Parkinson's patients with SNCA A53T mutation or SNCA triplication)
hiM genes						hiI genes
Gene	EntrezGene ID	Gene Description	p-value	fold change		Gene	EntrezGene ID	Gene Description	p-value	fold change
SMARCA2	6595	SWI/SNF related, matrix associated, actin dependent regulator of chromatin, subfamily a, member 2	0.0048	2.2		CAV1	857	caveolin 1, caveolae protein, 22kDa	0.0082	1.58
OLFM1	10439	olfactomedin 1	0.023	1.62		FHL2	2274	four and a half LIM domains 2	0.0112	1.52
ABHD12	26090	abhydrolase domain containing 12	0.0171	1.58		ZFP36L2	678	zinc finger protein 36, C3H type-like 2	0.0183	1.52
GPR176	11245	G protein-coupled receptor 176	0.0026	1.51		EAPP	55837	E2F-associated phosphoprotein	0.0427	1.5
FGF13	2258	fibroblast growth factor 13	0.003	1.4		DNMT3B	1789	DNA (cytosine-5-)-methyltransferase 3 beta	0.0236	1.45
ACOT4	122970	acyl-CoA thioesterase 4	0.0159	1.4		RIF1	55183	RAP1 interacting factor homolog (yeast)	0.0283	1.44
ELOVL4	6785	ELOVL fatty acid elongase 4	9.4e-05	1.38		NAA50	80218	N(alpha)-acetyltransferase 50, NatE catalytic subunit	0.0177	1.36
RAPGEF5	9771	Rap guanine nucleotide exchange factor (GEF) 5	0.0028	1.36		RBPJ	3516	recombination signal binding protein for immunoglobulin kappa J region	0.0413	1.36
SH3BGR	6450	SH3 domain binding glutamic acid-rich protein	0.0413	1.34		PDLIM1	9124	PDZ and LIM domain 1	0.0253	1.36
LPPR4	9890	lipid phosphate phosphatase-related protein type 4	0.0049	1.33		MKI67IP	84365	MKI67 (FHA domain) interacting nucleolar phosphoprotein	0.0499	1.33
BCAN	63827	brevican	0.044	1.31		MCL1	4170	myeloid cell leukemia sequence 1 (BCL2-related)	0.0225	1.33
KCNN2	3781	potassium intermediate/small conductance calcium-activated channel, subfamily N, member 2	0.0031	1.26		ELL2	22936	elongation factor, RNA polymerase II, 2	0.034	1.31
DEGS1	8560	delta(4)-desaturase, sphingolipid 1	0.0149	1.24		SREK1IP1	285672	SREK1-interacting protein 1	0.002	1.3
LMO7	4008	LIM domain 7	0.0164	1.21		CGGBP1	8545	CGG triplet repeat binding protein 1	0.0385	1.29
NDUFB9	4715	NADH dehydrogenase (ubiquinone) 1 beta subcomplex, 9, 22kDa	0.0278	1.21		STAG2	10735	stromal antigen 2	0.0028	1.28
2018-09-05	5413	septin 5	0.0352	-1.2		SERP1	27230	stress-associated endoplasmic reticulum protein 1	0.0302	1.27
RTN1	6252	reticulon 1	0.0308	-1.23		ASF1A	25842	ASF1 anti-silencing function 1 homolog A (S. cerevisiae)	0.0272	1.26
ARGLU1	55082	arginine and glutamate rich 1	0.0299	-1.27		XPO4	64328	exportin 4	0.0456	1.25
PIK3IP1	113791	phosphoinositide-3-kinase interacting protein 1	0.0387	-1.27		CCDC91	55297	coiled-coil domain containing 91	0.0099	1.24
KIFC2	90990	kinesin family member C2	0.0391	-1.28		YME1L1	10730	YME1-like 1 (S. cerevisiae)	0.0224	1.24
IDUA	3425	iduronidase, alpha-L-	0.0319	-1.28		PAFAH1B2	5049	platelet-activating factor acetylhydrolase 1b, catalytic subunit 2 (30kDa)	0.0052	1.23
DLG3	1741	discs, large homolog 3 (Drosophila)	0.0398	-1.29		EXOC5	10640	exocyst complex component 5	0.0153	1.23
ARL3	403	ADP-ribosylation factor-like 3	0.0225	-1.29		CSNK2A2	1459	casein kinase 2, alpha prime polypeptide	0.019	1.23
GRB14	2888	growth factor receptor-bound protein 14	0.0107	-1.3		NUP155	9631	nucleoporin 155kDa	0.0052	1.23
ADHFE1	137872	alcohol dehydrogenase, iron containing, 1	0.0162	-1.32		AKAP12	9590	A kinase (PRKA) anchor protein 12	0.0342	1.22
ALDOC	230	aldolase C, fructose-bisphosphate	0.0422	-1.33		TARS	6897	threonyl-tRNA synthetase	0.0121	1.22
ABI1	10006	abl-interactor 1	0.0417	-1.37		STK38L	23012	serine/threonine kinase 38 like	0.0406	1.22
RBM5	10181	RNA binding motif protein 5	0.0174	-1.42		QPRT	23475	quinolinate phosphoribosyltransferase	0.0327	-1.22
AKIP1	56672	A kinase (PRKA) interacting protein 1	0.0079	-1.42		COPZ1	22818	coatomer protein complex, subunit zeta 1	0.0316	-1.22
GATM	2628	glycine amidinotransferase (L-arginine:glycine amidinotransferase)	0.0316	-1.46		C5orf4	10826	chromosome 5 open reading frame 4	0.028	-1.23
GABBR1	2550	gamma-aminobutyric acid (GABA) B receptor, 1	0.0029	-1.48		PDCL	5082	phosducin-like	0.0171	-1.23
GBE1	2632	glucan (1,4-alpha-), branching enzyme 1	0.0083	-1.49		MCM7	4176	minichromosome maintenance complex component 7	0.0098	-1.23
CRYZL1	9946	crystallin, zeta (quinone reductase)-like 1	0.0032	-1.54		ALDH16A1	126133	aldehyde dehydrogenase 16 family, member A1	0.0493	-1.24
CSAD	51380	cysteine sulfinic acid decarboxylase	0.0022	-1.63		DYRK3	8444	dual-specificity tyrosine-(Y)-phosphorylation regulated kinase 3	0.0264	-1.26
ANKDD1A	348094	ankyrin repeat and death domain containing 1A	0.0404	-1.65		PATL1	219988	protein associated with topoisomerase II homolog 1 (yeast)	0.0274	-1.27
CAMKK2	10645	calcium/calmodulin-dependent protein kinase kinase 2, beta	0.0304	-1.89		HMG20B	10362	high mobility group 20B	0.0198	-1.28
WSB1	26118	WD repeat and SOCS box containing 1	0.0067	-2.41		CENPK	64105	centromere protein K	0.0324	-1.28
						LAMB2	3913	laminin, beta 2 (laminin S)	0.0166	-1.3
						TTF2	8458	transcription termination factor, RNA polymerase II	0.0346	-1.3
						CALD1	800	caldesmon 1	0.0292	-1.3
						FANCA	2175	Fanconi anemia, complementation group A	0.0173	-1.32
						CUEDC2	79004	CUE domain containing 2	0.0231	-1.33
						LIX1L	128077	Lix1 homolog (mouse)-like	0.0225	-1.33
						ERCC1	2067	excision repair cross-complementing rodent repair deficiency, complementation group 1 (includes overlapping antisense sequence)	0.0102	-1.36
						LPAR6	10161	lysophosphatidic acid receptor 6	0.0243	-1.36
						PIDD	55367	p53-induced death domain protein	0.0172	-1.42
						CTSK	1513	cathepsin K	0.0068	-1.45
						FHOD1	29109	formin homology 2 domain containing 1	0.0012	-1.49
						KIF22	3835	kinesin family member 22	0.004	-1.52
						HES1	3280	hairy and enhancer of split 1, (Drosophila)	0.0178	-1.53
						CCNG2	901	cyclin G2	0.0195	-1.6
						SLC25A37	51312	solute carrier family 25 (mitochondrial iron transporter), member 37	0.0222	-1.6
						DDX17	10521	DEAD (Asp-Glu-Ala-Asp) box helicase 17	0.0135	-1.61
						CCL2	6347	chemokine (C-C motif) ligand 2	0.0036	-1.68
						WIPI1	55062	WD repeat domain, phosphoinositide interacting 1	0.0021	-1.73
						PRPF4B	8899	PRP4 pre-mRNA processing factor 4 homolog B (yeast)	0.0061	-1.88

## Sheet: PD_Bioset 5
GSE62642	Bioset 5: Neurons (iPS-derived) mutant GBA (N370S) - Parkinson's disease patients _vs_ healthy controls (Study: Neurons derived from iPSCs of Parkinson's disease patients or healthy controls)
hiM genes						hiI genes
Gene	EntrezGene ID	Gene Description	p-value	fold change		Gene	EntrezGene ID	Gene Description	p-value	fold change
MAOB	4129	monoamine oxidase B	0.0008	2.56382		PDLIM1	9124	PDZ and LIM domain 1	3e-10	4.76338
TRPM3	80036	transient receptor potential cation channel, subfamily M, member 3	0.0021	2.2798		PROCR	10544	protein C receptor, endothelial	5.8e-05	3.25791
DCDC2	51473	doublecortin domain containing 2	3.4e-07	2.24958		TNFRSF12A	51330	tumor necrosis factor receptor superfamily, member 12A	9.7e-07	2.79189
PRODH	5625	proline dehydrogenase (oxidase) 1	0.0002	2.2148		CCL2	6347	chemokine (C-C motif) ligand 2	0.0011	2.60317
PCSK5	5125	proprotein convertase subtilisin/kexin type 5	0.0008	1.91825		FZD6	8323	frizzled family receptor 6	6e-08	2.59557
NPY1R	4886	neuropeptide Y receptor Y1	0.0023	1.90681		MAMDC2	256691	MAM domain containing 2	4.5e-05	2.57407
SPTSSB	165679	serine palmitoyltransferase, small subunit B	0.0009	1.80293		CAV1	857	caveolin 1, caveolae protein, 22kDa	0.0015	2.47467
VGLL4	9686	vestigial like 4 (Drosophila)	0.0016	1.7563		ANGPTL4	51129	angiopoietin-like 4	0.002	2.46917
PLCD3	113026	phospholipase C, delta 3	0.0017	1.73643		CA12	771	carbonic anhydrase XII	0.0021	2.45015
LPIN2	9663	lipin 2	0.0013	1.6157		TUBB6	84617	tubulin, beta 6 class V	0.0017	2.29655
FAM69A	388650	family with sequence similarity 69, member A	4.4e-05	1.59059		CTSC	1075	cathepsin C	0.0019	2.23912
NPTN	27020	neuroplastin	0.0003	1.52689		EPHA7	2045	EPH receptor A7	0.0002	2.17973
DEGS1	8560	delta(4)-desaturase, sphingolipid 1	0.0015	1.43091		RBM47	54502	RNA binding motif protein 47	0.0022	2.11288
PKD1	5310	polycystic kidney disease 1 (autosomal dominant)	0.0003	-1.51916		C1orf85	112770	chromosome 1 open reading frame 85	0.0004	2.08485
SLC12A5	57468	solute carrier family 12 (potassium/chloride transporter), member 5	0.0022	-2.10449		CASP7	840	caspase 7, apoptosis-related cysteine peptidase	0.0005	2.01725
CAMK2A	815	calcium/calmodulin-dependent protein kinase II alpha	0.0002	-2.10477		TNFRSF1A	7132	tumor necrosis factor receptor superfamily, member 1A	0.001	1.99051
NRSN1	140767	neurensin 1	0.0003	-2.10622		RAB32	10981	RAB32, member RAS oncogene family	0.0021	1.97009
PNCK	139728	pregnancy up-regulated non-ubiquitously expressed CaM kinase	0.0021	-2.17145		NEDD9	4739	neural precursor cell expressed, developmentally down-regulated 9	9.8e-05	1.96898
RAPGEF5	9771	Rap guanine nucleotide exchange factor (GEF) 5	0.0007	-2.21971		LAMB2	3913	laminin, beta 2 (laminin S)	0.0015	1.89421
LMO3	55885	LIM domain only 3 (rhombotin-like 2)	0.0019	-2.28361		MYOF	26509	myoferlin	0.0004	1.89405
GPM6A	2823	glycoprotein M6A	8.4e-05	-2.45705		LOXL1	4016	lysyl oxidase-like 1	7.5e-05	1.81575
GRIA2	2891	glutamate receptor, ionotropic, AMPA 2	2.8e-06	-2.7114		MDM2	4193	Mdm2, p53 E3 ubiquitin protein ligase homolog (mouse)	0.002	1.39001
						SMAD4	4089	SMAD family member 4	0.0001	-1.27502
						PHF8	23133	PHD finger protein 8	0.0016	-1.38619
						BAZ2A	11176	bromodomain adjacent to zinc finger domain, 2A	0.0002	-1.41297
						KLHL24	54800	kelch-like 24 (Drosophila)	6.3e-05	-1.44813
						SOX11	6664	SRY (sex determining region Y)-box 11	0.0009	-1.60571
						EPB41	2035	erythrocyte membrane protein band 4.1 (elliptocytosis 1, RH-linked)	1.4e-05	-1.64735
						KCNN1	3780	potassium intermediate/small conductance calcium-activated channel, subfamily N, member 1	0.0002	-1.7189
						SULF2	55959	sulfatase 2	0.0008	-1.81578
						RHBDL3	162494	rhomboid, veinlet-like 3 (Drosophila)	1.9e-05	-1.84758
						GLCCI1	113263	glucocorticoid induced transcript 1	0.0014	-1.89576
						PCBP4	57060	poly(rC) binding protein 4	4.7e-06	-2.16238
						DGKB	1607	diacylglycerol kinase, beta 90kDa	0.0008	-2.29271

## Sheet: PD_Bioset 6
GSE77663	Bioset 6: iPSCs from dermal fibroblasts of LRRK2 G2019S variant Parkinson's disease subjects _vs_ normal (Study: Induced pluripotent stem cells from subjects with LRKK2 G2019S variant Parkinson's disease)
hiM genes						hiI genes
Gene	EntrezGene ID	Gene Description	p-value	fold change		Gene	EntrezGene ID	Gene Description	p-value	fold change
SERPINI1	5274	serpin peptidase inhibitor, clade I (neuroserpin), member 1	0.0463	1.39		CCAR1	55749	cell division cycle and apoptosis regulator 1	0.0259	1.66
SLC9A6	10479	solute carrier family 9, subfamily A (NHE6, cation proton antiporter 6), member 6	0.0247	1.3		ATP11B	23200	ATPase, class VI, type 11B	0.0348	1.42
ABI1	10006	abl-interactor 1	0.0241	1.26		HMGCL	3155	3-hydroxymethyl-3-methylglutaryl-CoA lyase	0.0281	1.36
ACSL4	2182	acyl-CoA synthetase long-chain family member 4	0.0174	1.22		KLHL24	54800	kelch-like 24 (Drosophila)	0.0166	1.35
SULT1A1	6817	sulfotransferase family, cytosolic, 1A, phenol-preferring, member 1	0.0205	1.2		PRKDC	5591	protein kinase, DNA-activated, catalytic polypeptide	0.0144	1.33
DOCK10	55619	dedicator of cytokinesis 10	0.0438	-1.23		HMG20B	10362	high mobility group 20B	0.0142	1.32
NCDN	23154	neurochondrin	0.0234	-1.25		HSPB1	3315	heat shock 27kDa protein 1	0.0026	1.3
SORL1	6653	sortilin-related receptor, L(DLR class) A repeats containing	0.0047	-1.33		ENO1	2023	enolase 1, (alpha)	0.0238	1.26
TSPYL1	7259	TSPY-like 1	0.0221	-1.38		NFKB2	4791	nuclear factor of kappa light polypeptide gene enhancer in B-cells 2 (p49/p100)	0.042	1.24
TMEM14A	28978	transmembrane protein 14A	0.0088	-1.43		ARID4B	51742	AT rich interactive domain 4B (RBP1-like)	0.0206	1.21
ACOT7	11332	acyl-CoA thioesterase 7	0.0192	-1.44		MYBL2	4605	v-myb myeloblastosis viral oncogene homolog (avian)-like 2	0.0074	-1.2
TSPAN7	7102	tetraspanin 7	0.0431	-1.46		BRMS1	25855	breast cancer metastasis suppressor 1	9.6e-05	-1.25
MMP24	10893	matrix metallopeptidase 24 (membrane-inserted)	0.0402	-1.47		SYS1	90196	SYS1 Golgi-localized integral membrane protein homolog (S. cerevisiae)	0.0105	-1.27
SMARCA2	6595	SWI/SNF related, matrix associated, actin dependent regulator of chromatin, subfamily a, member 2	0.0334	-1.5		INPP5A	3632	inositol polyphosphate-5-phosphatase, 40kDa	0.0014	-1.28
RFT1	91869	RFT1 homolog (S. cerevisiae)	0.0033	-1.58		ALG8	79053	asparagine-linked glycosylation 8, alpha-1,3-glucosyltransferase homolog (S. cerevisiae)	0.0282	-1.29
ATP1B1	481	ATPase, Na+/K+ transporting, beta 1 polypeptide	5.1e-05	-1.61		E2F5	1875	E2F transcription factor 5, p130-binding	0.0487	-1.3
ACSBG1	23205	acyl-CoA synthetase bubblegum family member 1	0.011	-1.61		SPDL1	54908	spindle apparatus coiled-coil protein 1	0.0009	-1.3
BID	637	BH3 interacting domain death agonist	0.0416	-1.66		EXOSC9	5393	exosome component 9	0.0275	-1.31
RAPGEF5	9771	Rap guanine nucleotide exchange factor (GEF) 5	0.037	-1.8		UBTD2	92181	ubiquitin domain containing 2	0.0098	-1.31
						SMG8	55181	smg-8 homolog, nonsense mediated mRNA decay factor (C. elegans)	0.0284	-1.32
						USP38	84640	ubiquitin specific peptidase 38	0.0137	-1.32
						CHST10	9486	carbohydrate sulfotransferase 10	0.0136	-1.32
						SDE2	163859	SDE2 telomere maintenance homolog (S. pombe)	0.0198	-1.33
						CSNK2A2	1459	casein kinase 2, alpha prime polypeptide	0.0265	-1.34
						TNPO1	3842	transportin 1	0.0261	-1.37
						CAPRIN1	4076	cell cycle associated protein 1	1.4e-05	-1.39
						SLC39A1	27173	solute carrier family 39 (zinc transporter), member 1	0.0476	-1.39
						CTSC	1075	cathepsin C	0.0142	-1.41
						IPO7	10527	importin 7	0.0381	-1.45
						CDV3	55573	CDV3 homolog (mouse)	0.0082	-1.45
						CISD2	493856	CDGSH iron sulfur domain 2	0.0018	-1.47
						DNMT3A	1788	DNA (cytosine-5-)-methyltransferase 3 alpha	0.024	-1.49
						GET4	51608	golgi to ER traffic protein 4 homolog (S. cerevisiae)	0.0183	-1.5
						FAM53C	51307	family with sequence similarity 53, member C	0.01	-1.53
						C3orf38	285237	chromosome 3 open reading frame 38	0.0202	-1.54
						CDK12	51755	cyclin-dependent kinase 12	0.0336	-1.65
						PIGM	93183	phosphatidylinositol glycan anchor biosynthesis, class M	0.0005	-1.65
						DUSP11	8446	dual specificity phosphatase 11 (RNA/RNP complex 1-interacting)	0.0022	-1.66
						PPHLN1	51535	periphilin 1	0.0231	-1.67
						GINS3	64785	GINS complex subunit 3 (Psf3 homolog)	0.0172	-1.68
						MCM7	4176	minichromosome maintenance complex component 7	0.0343	-1.69
						FHL2	2274	four and a half LIM domains 2	0.0342	-1.75
						MAMDC2	256691	MAM domain containing 2	0.0272	-1.9
						VCL	7414	vinculin	0.003	-1.95

## Sheet: PD_Bioset 7
GSE84684	Bioset 7: Neurons from iPSCs from skin fibroblasts of PD patients with SNCA mutation _vs_ unaffected controls (Study: Neurons from iPSCs from skin fibroblasts of Parkinson's disease patients with SNCA mutation)
hiM genes						hiI genes
Gene	EntrezGene ID	Gene Description	p-value	fold change		Gene	EntrezGene ID	Gene Description	p-value	fold change
						UBE2T	29089	ubiquitin-conjugating enzyme E2T (putative)	1.2e-07	2.85543
No overlappig genes						MND1	84057	meiotic nuclear divisions 1 homolog (S. cerevisiae)	7.4e-05	2.33874
						ALDH16A1	126133	aldehyde dehydrogenase 16 family, member A1	5.8e-05	2.31672
						NUF2	83540	NUF2, NDC80 kinetochore complex component, homolog (S. cerevisiae)	1.5e-05	2.2014
						CDK1	983	cyclin-dependent kinase 1	6.2e-07	2.14816

## Sheet: PD_Bioset 8
GSE7621	Bioset 8: Substantia nigrae from postmortem brain - Parkinson's disease patients _vs_ normal (Study: Substantia nigrae from brains of Parkinson's disease patients)
hiM genes						hiI genes
Gene	EntrezGene ID	Gene Description	p-value	fold change		Gene	EntrezGene ID	Gene Description	p-value	fold change
PCDH20	64881	protocadherin 20	0.0062	2.88		ANGPT2	285	angiopoietin 2	0.0094	2.48
IGFBP5	3488	insulin-like growth factor binding protein 5	0.0137	2.12		DDX17	10521	DEAD (Asp-Glu-Ala-Asp) box helicase 17	0.0392	2.34
EPHA4	2043	EPH receptor A4	0.0288	1.69		HILPDA	29923	hypoxia inducible lipid droplet-associated	0.0327	2.27
ETV1	2115	ets variant 1	0.0427	1.65		PPP4R2	151987	protein phosphatase 4, regulatory subunit 2	0.0021	2.11
KCTD4	386618	potassium channel tetramerisation domain containing 4	0.0358	1.56		HSPB1	3315	heat shock 27kDa protein 1	0.0207	1.94
WDSUB1	151525	WD repeat, sterile alpha motif and U-box domain containing 1	0.0125	1.52		CDKN2C	1031	cyclin-dependent kinase inhibitor 2C (p18, inhibits CDK4)	0.0007	1.91
MUM1	84939	melanoma associated antigen (mutated) 1	0.0004	1.51		PRPF4B	8899	PRP4 pre-mRNA processing factor 4 homolog B (yeast)	0.0015	1.87
ALCAM	214	activated leukocyte cell adhesion molecule	0.0134	1.49		PAPOLA	10914	poly(A) polymerase alpha	0.0016	1.78
TPST2	8459	tyrosylprotein sulfotransferase 2	0.0076	1.46		ZNF281	23528	zinc finger protein 281	0.0058	1.77
SMTN	6525	smoothelin	0.0075	1.45		BAZ1A	11177	bromodomain adjacent to zinc finger domain, 1A	0.0035	1.64
NCAM1	4684	neural cell adhesion molecule 1	0.0099	1.42		PIDD	55367	p53-induced death domain protein	0.0008	1.63
SEMA4D	10507	sema domain, immunoglobulin domain (Ig), transmembrane domain (TM) and short cytoplasmic domain, (semaphorin) 4D	0.022	1.4		IQGAP1	8826	IQ motif containing GTPase activating protein 1	0.007	1.59
PDIA6	10130	protein disulfide isomerase family A, member 6	0.0102	1.39		XPO1	7514	exportin 1 (CRM1 homolog, yeast)	0.0001	1.58
VGLL4	9686	vestigial like 4 (Drosophila)	0.0008	1.39		PDS5A	23244	PDS5, regulator of cohesion maintenance, homolog A (S. cerevisiae)	0.0007	1.54
GALNTL4	374378	UDP-N-acetyl-alpha-D-galactosamine:polypeptide N-acetylgalactosaminyltransferase-like 4	0.0047	1.36		PTBP1	5725	polypyrimidine tract binding protein 1	0.0007	1.54
ADCY8	114	adenylate cyclase 8 (brain)	0.0288	1.35		UBE2D3	7323	ubiquitin-conjugating enzyme E2D 3	0.0109	1.53
CAMTA2	23125	calmodulin binding transcription activator 2	0.0065	1.35		FRMD5	84978	FERM domain containing 5	0.005	1.49
FAM69A	388650	family with sequence similarity 69, member A	0.0196	1.34		STC2	8614	stanniocalcin 2	0.005	1.49
ZBTB20	26137	zinc finger and BTB domain containing 20	0.0083	1.34		CGGBP1	8545	CGG triplet repeat binding protein 1	0.0008	1.48
REV3L	5980	REV3-like, polymerase (DNA directed), zeta, catalytic subunit	0.0373	1.34		ELAVL1	1994	ELAV (embryonic lethal, abnormal vision, Drosophila)-like 1 (Hu antigen R)	0.0122	1.46
ITSN2	50618	intersectin 2	0.0008	1.34		TNS1	7145	tensin 1	0.0269	1.45
ABHD6	57406	abhydrolase domain containing 6	0.0037	1.33		TAF5	6877	TAF5 RNA polymerase II, TATA box binding protein (TBP)-associated factor, 100kDa	0.0004	1.44
NTM	50863	neurotrimin	0.03	1.32		PHF17	79960	PHD finger protein 17	0.0084	1.43
LMO7	4008	LIM domain 7	0.0102	1.32		POGK	57645	pogo transposable element with KRAB domain	1.3e-06	1.42
ARGLU1	55082	arginine and glutamate rich 1	0.0069	1.31		VCAN	1462	versican	0.0088	1.42
PLK1S1	55857	polo-like kinase 1 substrate 1	0.0026	1.31		GLCCI1	113263	glucocorticoid induced transcript 1	0.0264	1.42
PKD1	5310	polycystic kidney disease 1 (autosomal dominant)	0.0001	1.31		CARHSP1	23589	calcium regulated heat stable protein 1, 24kDa	0.0047	1.42
NDRG1	10397	N-myc downstream regulated 1	0.0436	1.29		CUX1	1523	cut-like homeobox 1	0.0004	1.42
NR3C2	4306	nuclear receptor subfamily 3, group C, member 2	0.0137	1.26		WDR41	55255	WD repeat domain 41	0.0082	1.41
DOCK9	23348	dedicator of cytokinesis 9	0.0131	1.26		HBP1	26959	HMG-box transcription factor 1	0.0002	1.41
SORL1	6653	sortilin-related receptor, L(DLR class) A repeats containing	0.0081	1.25		WWC3	55841	WWC family member 3	0.0022	1.39
GRIA4	2893	glutamate receptor, ionotropic, AMPA 4	0.0388	1.25		RBM4	5936	RNA binding motif protein 4	0.0012	1.39
LIMCH1	22998	LIM and calponin homology domains 1	0.0177	1.23		MKLN1	4289	muskelin 1, intracellular mediator containing kelch motifs	0.0135	1.39
SLC15A2	6565	solute carrier family 15 (H+/peptide transporter), member 2	0.0308	1.21		RUFY1	80230	RUN and FYVE domain containing 1	3.1e-05	1.39
SSTR2	6752	somatostatin receptor 2	0.0179	1.21		NCAPD2	9918	non-SMC condensin I complex, subunit D2	0.0025	1.39
PIK3IP1	113791	phosphoinositide-3-kinase interacting protein 1	0.0379	-1.21		RYBP	23429	RING1 and YY1 binding protein	0.0053	1.38
ITPA	3704	inosine triphosphatase (nucleoside triphosphate pyrophosphatase)	0.0133	-1.22		KLHL24	54800	kelch-like 24 (Drosophila)	0.0073	1.38
PAQR6	79957	progestin and adipoQ receptor family member VI	0.0478	-1.24		RBBP5	5929	retinoblastoma binding protein 5	0.0054	1.37
MTSS1	9788	metastasis suppressor 1	0.0011	-1.24		STAG2	10735	stromal antigen 2	0.0043	1.37
FKTN	2218	fukutin	0.0294	-1.24		PMEPA1	56937	prostate transmembrane protein, androgen induced 1	0.0202	1.36
CSDC2	27254	cold shock domain containing C2, RNA binding	0.0403	-1.25		ZNF521	25925	zinc finger protein 521	0.0464	1.36
TLCD1	116238	TLC domain containing 1	0.029	-1.25		TNIP2	79155	TNFAIP3 interacting protein 2	0.0072	1.35
CLASP2	23122	cytoplasmic linker associated protein 2	0.046	-1.25		PAXIP1	22976	PAX interacting (with transcription-activation domain) protein 1	0.0298	1.34
SLC48A1	55652	solute carrier family 48 (heme transporter), member 1	0.0273	-1.25		FOXO4	4303	forkhead box O4	0.0152	1.33
ACOT4	122970	acyl-CoA thioesterase 4	0.0016	-1.26		EIF2C2	27161	eukaryotic translation initiation factor 2C, 2	0.0441	1.33
CTXN1	404217	cortexin 1	0.0309	-1.27		SP1	6667	Sp1 transcription factor	0.002	1.33
SH3BP5	9467	SH3-domain binding protein 5 (BTK-associated)	0.0457	-1.27		MCM7	4176	minichromosome maintenance complex component 7	0.0019	1.33
FAAH	2166	fatty acid amide hydrolase	0.0393	-1.28		ANKS1A	23294	ankyrin repeat and sterile alpha motif domain containing 1A	0.0005	1.32
SLC6A1	6529	solute carrier family 6 (neurotransmitter transporter, GABA), member 1	0.0174	-1.31		CAD	790	carbamoyl-phosphate synthetase 2, aspartate transcarbamylase, and dihydroorotase	0.0047	1.32
2018-09-05	5413	septin 5	0.033	-1.32		SMEK1	55671	SMEK homolog 1, suppressor of mek1 (Dictyostelium)	0.0076	1.31
AJAP1	55966	adherens junctions associated protein 1	0.0381	-1.32		BNIP2	663	BCL2/adenovirus E1B 19kDa interacting protein 2	0.0063	1.31
RASA3	22821	RAS p21 protein activator 3	0.0065	-1.32		CXXC5	51523	CXXC finger protein 5	0.0039	1.31
ASIC2	40	acid-sensing (proton-gated) ion channel 2	0.0341	-1.34		CCAR1	55749	cell division cycle and apoptosis regulator 1	0.0206	1.3
RIMKLA	284716	ribosomal modification protein rimK-like family member A	0.0278	-1.34		FNTB	2342	farnesyltransferase, CAAX box, beta	0.0392	1.3
KIAA1407	57577	KIAA1407	0.0054	-1.34		ZBTB44	29068	zinc finger and BTB domain containing 44	0.0009	1.29
HGSNAT	138050	heparan-alpha-glucosaminide N-acetyltransferase	0.0139	-1.35		LYAR	55646	Ly1 antibody reactive homolog (mouse)	0.0413	1.29
MBP	4155	myelin basic protein	0.0042	-1.36		ZNF585A	199704	zinc finger protein 585A	0.0103	1.29
SEMA6D	80031	sema domain, transmembrane domain (TM), and cytoplasmic domain, (semaphorin) 6D	0.0427	-1.36		NUDT5	11164	nudix (nucleoside diphosphate linked moiety X)-type motif 5	0.0268	1.29
ROGDI	79641	rogdi homolog (Drosophila)	0.0077	-1.36		TNPO1	3842	transportin 1	0.0059	1.28
FAM188A	80013	family with sequence similarity 188, member A	0.0157	-1.45		PLOD1	5351	procollagen-lysine, 2-oxoglutarate 5-dioxygenase 1	0.0138	1.28
SEC14L2	23541	SEC14-like 2 (S. cerevisiae)	0.0326	-1.45		BLM	641	Bloom syndrome, RecQ helicase-like	0.0194	1.28
CRYZL1	9946	crystallin, zeta (quinone reductase)-like 1	0.0096	-1.47		TP53	7157	tumor protein p53	0.0043	1.28
GUCY1B3	2983	guanylate cyclase 1, soluble, beta 3	0.0384	-1.49		CDK2AP1	8099	cyclin-dependent kinase 2 associated protein 1	0.0106	1.27
RAB3A	5864	RAB3A, member RAS oncogene family	0.0096	-1.5		CASP7	840	caspase 7, apoptosis-related cysteine peptidase	0.0256	1.27
CALM3	808	calmodulin 3 (phosphorylase kinase, delta)	0.0189	-1.5		CTSC	1075	cathepsin C	0.0295	1.27
SYT17	51760	synaptotagmin XVII	0.0199	-1.51		SREK1IP1	285672	SREK1-interacting protein 1	0.0225	1.27
ECE2	9718	endothelin converting enzyme 2	0.0029	-1.51		ERRFI1	54206	ERBB receptor feedback inhibitor 1	0.0434	1.26
EPHA5	2044	EPH receptor A5	0.0242	-1.52		CNOT6	57472	CCR4-NOT transcription complex, subunit 6	0.0436	1.26
EIF4E3	317649	eukaryotic translation initiation factor 4E family member 3	0.0013	-1.52		CALD1	800	caldesmon 1	0.0445	1.26
NDRG2	57447	NDRG family member 2	0.0257	-1.55		IPO7	10527	importin 7	0.0116	1.25
JAKMIP1	152789	janus kinase and microtubule interacting protein 1	0.0421	-1.59		SLC47A1	55244	solute carrier family 47, member 1	0.0021	1.25
LMO3	55885	LIM domain only 3 (rhombotin-like 2)	0.02	-1.63		PHF2	5253	PHD finger protein 2	0.0047	1.25
SNCA	6622	synuclein, alpha (non A4 component of amyloid precursor)	0.0433	-1.64		ENTPD1	953	ectonucleoside triphosphate diphosphohydrolase 1	0.0148	1.25
GDAP1	54332	ganglioside induced differentiation associated protein 1	0.0009	-1.67		PSMA3	5684	proteasome (prosome, macropain) subunit, alpha type, 3	0.0015	1.25
LARP6	55323	La ribonucleoprotein domain family, member 6	0.027	-1.71		VEZF1	7716	vascular endothelial zinc finger 1	0.0199	1.25
CMTM5	116173	CKLF-like MARVEL transmembrane domain containing 5	0.0256	-1.75		SLC7A6	9057	solute carrier family 7 (amino acid transporter light chain, y+L system), member 6	0.0109	1.23
TUBB2A	7280	tubulin, beta 2A class IIa	0.0157	-1.8		FOXK2	3607	forkhead box K2	0.0069	1.23
LGALS8	3964	lectin, galactoside-binding, soluble, 8	0.018	-1.99		SRSF4	6429	serine/arginine-rich splicing factor 4	0.0046	1.23
SCN3B	55800	sodium channel, voltage-gated, type III, beta subunit	0.0276	-2.08		MPLKIP	136647	M-phase specific PLK1 interacting protein	0.0373	1.22
CPLX2	10814	complexin 2	0.015	-2.16		RNF114	55905	ring finger protein 114	0.009	1.22
DCLK1	9201	doublecortin-like kinase 1	0.0175	-2.19		C2orf29	55571	chromosome 2 open reading frame 29	0.0401	1.22
PGM2L1	283209	phosphoglucomutase 2-like 1	0.0389	-2.32		LIX1L	128077	Lix1 homolog (mouse)-like	0.0077	1.22
RERG	85004	RAS-like, estrogen-regulated, growth inhibitor	0.0177	-2.47		TEX30	93081	testis expressed 30	0.0126	1.22
GBE1	2632	glucan (1,4-alpha-), branching enzyme 1	0.0107	-2.53		RHBDL3	162494	rhomboid, veinlet-like 3 (Drosophila)	0.0329	1.22
DOK6	220164	docking protein 6	0.023	-2.75		BUB3	9184	budding uninhibited by benzimidazoles 3 homolog (yeast)	0.0248	1.22
PLCXD2	257068	phosphatidylinositol-specific phospholipase C, X domain containing 2	0.0251	-2.88		DOT1L	84444	DOT1-like, histone H3 methyltransferase (S. cerevisiae)	0.0206	1.21
KCNJ6	3763	potassium inwardly-rectifying channel, subfamily J, member 6	0.006	-3.46		STT3B	201595	STT3, subunit of the oligosaccharyltransferase complex, homolog B (S. cerevisiae)	0.0132	1.21
FGF13	2258	fibroblast growth factor 13	0.0183	-3.52		KDM5A	5927	lysine (K)-specific demethylase 5A	0.0224	1.21
						PHF8	23133	PHD finger protein 8	0.0165	1.2
						RNLS	55328	renalase, FAD-dependent amine oxidase	0.0107	-1.2
						KIF22	3835	kinesin family member 22	0.0166	-1.2
						LAS1L	81887	LAS1-like (S. cerevisiae)	0.0188	-1.21
						DRG2	1819	developmentally regulated GTP binding protein 2	0.0121	-1.21
						WHSC1	7468	Wolf-Hirschhorn syndrome candidate 1	0.0357	-1.22
						TOX4	9878	TOX high mobility group box family member 4	0.0296	-1.25
						SERP1	27230	stress-associated endoplasmic reticulum protein 1	0.0101	-1.25
						RBMS1	5937	RNA binding motif, single stranded interacting protein 1	0.0269	-1.25
						TLN1	7094	talin 1	0.0389	-1.26
						MAPRE1	22919	microtubule-associated protein, RP/EB family, member 1	0.0229	-1.28
						GCFC2	6936	GC-rich sequence DNA-binding factor 2	0.0156	-1.29
						ARPP19	10776	cAMP-regulated phosphoprotein, 19kDa	0.0048	-1.3
						LOXL1	4016	lysyl oxidase-like 1	0.0043	-1.3
						TOR1AIP2	163590	torsin A interacting protein 2	0.0073	-1.31
						ZW10	9183	ZW10, kinetochore associated, homolog (Drosophila)	0.0247	-1.31
						UBE2Q2	92912	ubiquitin-conjugating enzyme E2Q family member 2	0.0252	-1.32
						CDKN3	1033	cyclin-dependent kinase inhibitor 3	0.0124	-1.34
						MLLT4	4301	myeloid/lymphoid or mixed-lineage leukemia (trithorax homolog, Drosophila); translocated to, 4	0.0098	-1.37
						FHL1	2273	four and a half LIM domains 1	0.0474	-1.38
						BZW1	9689	basic leucine zipper and W2 domains 1	0.0385	-1.4
						HSF2	3298	heat shock transcription factor 2	0.0175	-1.42
						LAMA4	3910	laminin, alpha 4	0.0355	-1.42
						2018-09-10	151011	septin 10	0.0131	-1.43
						DAPK3	1613	death-associated protein kinase 3	0.0176	-1.44
						SULF2	55959	sulfatase 2	0.0027	-1.45
						RBP1	5947	retinol binding protein 1, cellular	0.0364	-1.45
						PPHLN1	51535	periphilin 1	0.0285	-1.46
						GALNT2	2590	UDP-N-acetyl-alpha-D-galactosamine:polypeptide N-acetylgalactosaminyltransferase 2 (GalNAc-T2)	0.0049	-1.46
						ASL	435	argininosuccinate lyase	0.0117	-1.47
						METAP2	10988	methionyl aminopeptidase 2	0.0016	-1.48
						ZAK	51776	sterile alpha motif and leucine zipper containing kinase AZK	0.0138	-1.49
						ENY2	56943	enhancer of yellow 2 homolog (Drosophila)	0.0008	-1.52
						RIOK3	8780	RIO kinase 3 (yeast)	0.0134	-1.53
						ANP32E	81611	acidic (leucine-rich) nuclear phosphoprotein 32 family, member E	0.0498	-1.54
						CREM	1390	cAMP responsive element modulator	0.0059	-1.61
						PTP4A1	7803	protein tyrosine phosphatase type IVA, member 1	0.0051	-1.64
						SYNCRIP	10492	synaptotagmin binding, cytoplasmic RNA interacting protein	0.0019	-1.73
						AFF3	3899	AF4/FMR2 family, member 3	0.0282	-1.74
						LBH	81606	limb bud and heart development homolog (mouse)	0.0109	-1.76
						SDC1	6382	syndecan 1	0.0136	-1.82
						CBLN1	869	cerebellin 1 precursor	0.0415	-2.36
						TPBG	7162	trophoblast glycoprotein	0.0041	-2.71

## Sheet: PD_Bioset 9
GSE20159	Bioset 9: Substantia nigras from patients with incidental Lewy Body disease _vs_ unaffected controls (Study: Substantia nigras of patients with incidental Lewy Body disease)
hiM genes						hiI genes
Gene	EntrezGene ID	Gene Description	p-value	fold change		Gene	EntrezGene ID	Gene Description	p-value	fold change
						RNF168	165918	ring finger protein 168, E3 ubiquitin protein ligase	0.0026	-1.27
No overlapping genes

## Sheet: PD_Bioset 10
GSE20164	Bioset 10: Substantia nigra collected at autopsy from brains of Parkinsons disease patients _vs_ control (Study: Substantia nigra of Parkinson's disease patients)
hiM genes						hiI genes
Gene	EntrezGene ID	Gene Description	p-value	fold change		Gene	EntrezGene ID	Gene Description	p-value	fold change
ADD3	120	adducin 3 (gamma)	0.0063	1.91		TGM2	7052	transglutaminase 2 (C polypeptide, protein-glutamine-gamma-glutamyltransferase)	0.0102	2.12
IGFBP5	3488	insulin-like growth factor binding protein 5	0.044	1.54		VIM	7431	vimentin	0.0141	2.01
VGLL4	9686	vestigial like 4 (Drosophila)	0.0093	1.28		PLOD2	5352	procollagen-lysine, 2-oxoglutarate 5-dioxygenase 2	0.0131	1.46
NCAM1	4684	neural cell adhesion molecule 1	0.027	1.28		SERP1	27230	stress-associated endoplasmic reticulum protein 1	0.0303	1.39
ABHD6	57406	abhydrolase domain containing 6	0.0164	1.25		RLIM	51132	ring finger protein, LIM domain interacting	0.0351	1.36
GNAL	2774	guanine nucleotide binding protein (G protein), alpha activating activity polypeptide, olfactory type	0.0087	-1.2		CCNG2	901	cyclin G2	0.0192	1.27
ICA1	3382	islet cell autoantigen 1, 69kDa	0.0154	-1.23		EHD2	30846	EH-domain containing 2	0.0216	1.25
LGALS8	3964	lectin, galactoside-binding, soluble, 8	0.035	-1.23		CAV1	857	caveolin 1, caveolae protein, 22kDa	0.0325	1.24
TACC2	10579	transforming, acidic coiled-coil containing protein 2	0.0027	-1.24		MAPRE1	22919	microtubule-associated protein, RP/EB family, member 1	0.0336	1.23
LIN7B	64130	lin-7 homolog B (C. elegans)	0.0318	-1.25		DNASE1L1	1774	deoxyribonuclease I-like 1	0.0447	1.21
ATP6AP1	537	ATPase, H+ transporting, lysosomal accessory protein 1	0.0373	-1.25		LIMD1	8994	LIM domains containing 1	0.027	1.2
RAP1GAP2	23108	RAP1 GTPase activating protein 2	0.0293	-1.29		ERCC1	2067	excision repair cross-complementing rodent repair deficiency, complementation group 1 (includes overlapping antisense sequence)	0.0331	-1.21
CSDC2	27254	cold shock domain containing C2, RNA binding	0.0175	-1.29		SDC1	6382	syndecan 1	0.0424	-1.21
RIT2	6014	Ras-like without CAAX 2	0.0454	-1.36		SLC7A8	23428	solute carrier family 7 (amino acid transporter light chain, L system), member 8	0.0021	-1.25
FXYD6	53826	FXYD domain containing ion transport regulator 6	0.0457	-1.42		CBLN1	869	cerebellin 1 precursor	0.0488	-1.34
ATP1B1	481	ATPase, Na+/K+ transporting, beta 1 polypeptide	0.0164	-1.47		LBH	81606	limb bud and heart development homolog (mouse)	0.044	-1.47
SLC4A3	6508	solute carrier family 4, anion exchanger, member 3	0.0115	-1.48		CERK	64781	ceramide kinase	0.0279	-1.67
NCALD	83988	neurocalcin delta	0.026	-1.48
CALM3	808	calmodulin 3 (phosphorylase kinase, delta)	0.0068	-1.49
RAB3A	5864	RAB3A, member RAS oncogene family	0.0206	-1.61
GUCY1B3	2983	guanylate cyclase 1, soluble, beta 3	0.0265	-1.72
SNCB	6620	synuclein, beta	0.0235	-1.75
GLS	2744	glutaminase	0.0301	-1.84
BEX1	55859	brain expressed, X-linked 1	0.0203	-1.96
TUBB2A	7280	tubulin, beta 2A class IIa	0.0281	-2.1
ACOT7	11332	acyl-CoA thioesterase 7	0.0043	-2.3
FGF13	2258	fibroblast growth factor 13	0.0107	-2.6
CALY	50632	calcyon neuron-specific vesicular protein	0.0166	-2.64
STMN2	11075	stathmin-like 2	0.0372	-2.85

[truncated: 6 more sheets: PD_Bioset 11, PD_Bioset 12, PD_Bioset 13, PD_Bioset 14, PD_Bioset 15, PD_Bioset 16]
