# Supplementary material for: Transcriptomic immaturity inducible by neural hyperexcitation is shared by multiple neuropsychiatric disorders
Source: Commun Biol. 2019 Jan 22;2:32. doi: 10.1038/s42003-018-0277-2 (PMC6342824; doi:10.1038/s42003-018-0277-2)
Supplement: Supplementary file 12 — Supplementary Data 10 [file 42003_2018_277_MOESM12_ESM.xlsx]

## Sheet: SCZ_Bioset 1
GSE21138	Bioset 1: Prefrontal cortex Brodmann area 46 - schizophrenics with intermediate DOI _vs_ healthy controls (Study: Prefrontal cortex gene expression in schizophrenic patients at different stages of illness)
hiM genes						hiI genes
Gene	EntrezGene ID	Gene Description	p-value	fold change		Gene	EntrezGene ID	Gene Description	p-value	fold change
S100B	6285	S100 calcium binding protein B	0.0043	1.46		ZFP36L1	677	zinc finger protein 36, C3H type-like 1	0.0087	1.75
FAM107A	11170	family with sequence similarity 107, member A	0.048	1.39		HSPB1	3315	heat shock 27kDa protein 1	0.0346	1.66
FRA10AC1	118924	fragile site, folic acid type, rare, fra(10)(q23.3) or fra(10)(q24.2) candidate 1	0.0008	1.39		CPNE3	8895	copine III	0.0089	1.61
RBM5	10181	RNA binding motif protein 5	0.0072	1.36		MYH10	4628	myosin, heavy chain 10, non-muscle	0.0093	1.6
FTH1	2495	ferritin, heavy polypeptide 1	0.0019	1.32		VIM	7431	vimentin	0.0191	1.51
TNIK	23043	TRAF2 and NCK interacting kinase	0.022	1.3		TAX1BP3	30851	Tax1 (human T-cell leukemia virus type I) binding protein 3	0.0065	1.49
GATM	2628	glycine amidinotransferase (L-arginine:glycine amidinotransferase)	0.0435	1.28		RHOBTB3	22836	Rho-related BTB domain containing 3	0.0459	1.47
PLEKHB1	58473	pleckstrin homology domain containing, family B (evectins) member 1	0.0347	1.27		BBX	56987	bobby sox homolog (Drosophila)	0.0094	1.43
PAQR6	79957	progestin and adipoQ receptor family member VI	0.0478	1.27		KDM5A	5927	lysine (K)-specific demethylase 5A	0.0151	1.42
CALM1	801	calmodulin 1 (phosphorylase kinase, delta)	0.0378	1.27		ANP32E	81611	acidic (leucine-rich) nuclear phosphoprotein 32 family, member E	0.0194	1.4
NDRG1	10397	N-myc downstream regulated 1	0.0235	1.25		PDLIM5	10611	PDZ and LIM domain 5	0.0301	1.37
ADD3	120	adducin 3 (gamma)	0.018	1.24		HES1	3280	hairy and enhancer of split 1, (Drosophila)	0.0122	1.37
DZIP1	22873	DAZ interacting protein 1	0.0305	1.22		CDKN2C	1031	cyclin-dependent kinase inhibitor 2C (p18, inhibits CDK4)	0.014	1.36
GEMIN8	54960	gem (nuclear organelle) associated protein 8	0.0185	1.2		MSI2	124540	musashi homolog 2 (Drosophila)	0.0407	1.34
MGST3	4259	microsomal glutathione S-transferase 3	0.0163	-1.2		VCAN	1462	versican	0.0306	1.34
TMEM59L	25789	transmembrane protein 59-like	0.0178	-1.21		YME1L1	10730	YME1-like 1 (S. cerevisiae)	0.035	1.32
TCEAL1	9338	transcription elongation factor A (SII)-like 1	0.0432	-1.21		NFE2L2	4780	nuclear factor (erythroid-derived 2)-like 2	0.0262	1.32
SPOCK2	9806	sparc/osteonectin, cwcv and kazal-like domains proteoglycan (testican) 2	0.0331	-1.22		ENAH	55740	enabled homolog (Drosophila)	0.0075	1.31
GALNT14	79623	UDP-N-acetyl-alpha-D-galactosamine:polypeptide N-acetylgalactosaminyltransferase 14 (GalNAc-T14)	0.0238	-1.22		TTYH1	57348	tweety homolog 1 (Drosophila)	0.0427	1.31
RAB11FIP4	84440	RAB11 family interacting protein 4 (class II)	0.0277	-1.23		PSME4	23198	proteasome (prosome, macropain) activator subunit 4	0.0063	1.31
LIN7B	64130	lin-7 homolog B (C. elegans)	0.0419	-1.23		MCL1	4170	myeloid cell leukemia sequence 1 (BCL2-related)	0.0208	1.3
PKIB	5570	protein kinase (cAMP-dependent, catalytic) inhibitor beta	0.0491	-1.23		ZAK	51776	sterile alpha motif and leucine zipper containing kinase AZK	0.0245	1.29
ATP2A2	488	ATPase, Ca++ transporting, cardiac muscle, slow twitch 2	0.0416	-1.23		RBP1	5947	retinol binding protein 1, cellular	0.0254	1.28
MYCBP2	23077	MYC binding protein 2, E3 ubiquitin protein ligase	0.0278	-1.24		TMEM170A	124491	transmembrane protein 170A	0.0388	1.28
NPTX1	4884	neuronal pentraxin I	0.0165	-1.24		KIF5B	3799	kinesin family member 5B	0.0265	1.27
FXYD6	53826	FXYD domain containing ion transport regulator 6	0.0399	-1.24		BAZ1A	11177	bromodomain adjacent to zinc finger domain, 1A	0.0496	1.27
OXCT1	5019	3-oxoacid CoA transferase 1	0.0289	-1.24		SMC5	23137	structural maintenance of chromosomes 5	0.0153	1.26
RIMKLA	284716	ribosomal modification protein rimK-like family member A	0.0048	-1.25		STAG2	10735	stromal antigen 2	0.0259	1.26
CAMK2B	816	calcium/calmodulin-dependent protein kinase II beta	0.0469	-1.26		LMNA	4000	lamin A/C	0.0036	1.25
ETV1	2115	ets variant 1	0.0432	-1.26		CALD1	800	caldesmon 1	0.0261	1.25
FAIM2	23017	Fas apoptotic inhibitory molecule 2	0.0343	-1.26		VAMP5	10791	vesicle-associated membrane protein 5 (myobrevin)	0.0354	1.24
LARGE	9215	like-glycosyltransferase	0.0348	-1.26		MAPRE1	22919	microtubule-associated protein, RP/EB family, member 1	0.0351	1.24
ARPC2	10109	actin related protein 2/3 complex, subunit 2, 34kDa	0.0057	-1.26		LLGL1	3996	lethal giant larvae homolog 1 (Drosophila)	0.0046	1.24
BEND6	221336	BEN domain containing 6	0.0493	-1.27		SP1	6667	Sp1 transcription factor	0.0252	1.24
TACC2	10579	transforming, acidic coiled-coil containing protein 2	0.0218	-1.27		INHBB	3625	inhibin, beta B	0.039	1.23
HERC3	8916	HECT and RLD domain containing E3 ubiquitin protein ligase 3	0.0057	-1.27		FKBP10	60681	FK506 binding protein 10, 65 kDa	0.0282	1.23
BID	637	BH3 interacting domain death agonist	0.0046	-1.27		PRTFDC1	56952	phosphoribosyl transferase domain containing 1	0.0497	1.22
EFNB3	1949	ephrin-B3	0.0343	-1.27		KLHL24	54800	kelch-like 24 (Drosophila)	0.0272	1.22
MRPL48	51642	mitochondrial ribosomal protein L48	0.0063	-1.27		MDM2	4193	Mdm2, p53 E3 ubiquitin protein ligase homolog (mouse)	0.0168	1.22
SNX14	57231	sorting nexin 14	0.042	-1.28		CCAR1	55749	cell division cycle and apoptosis regulator 1	0.03	1.21
WDSUB1	151525	WD repeat, sterile alpha motif and U-box domain containing 1	0.0078	-1.28		PTBP1	5725	polypyrimidine tract binding protein 1	0.0353	1.21
DLG3	1741	discs, large homolog 3 (Drosophila)	0.0232	-1.29		PKM	5315	pyruvate kinase, muscle	0.0069	-1.21
C16orf45	89927	chromosome 16 open reading frame 45	0.0087	-1.29		HDLBP	3069	high density lipoprotein binding protein	0.0356	-1.21
NKIRAS1	28512	NFKB inhibitor interacting Ras-like 1	0.0194	-1.3		USO1	8615	USO1 vesicle docking protein homolog (yeast)	0.0478	-1.21
CRYM	1428	crystallin, mu	0.0488	-1.31		AFF3	3899	AF4/FMR2 family, member 3	0.0499	-1.23
CDS1	1040	CDP-diacylglycerol synthase (phosphatidate cytidylyltransferase) 1	0.0261	-1.31		SESN3	143686	sestrin 3	0.0372	-1.23
PPP1R14C	81706	protein phosphatase 1, regulatory (inhibitor) subunit 14C	0.034	-1.31		RBMS1	5937	RNA binding motif, single stranded interacting protein 1	0.002	-1.23
FGF9	2254	fibroblast growth factor 9 (glia-activating factor)	0.0072	-1.31		NSUN4	387338	NOP2/Sun domain family, member 4	0.0041	-1.24
NRXN1	9378	neurexin 1	0.037	-1.34		PSMA3	5684	proteasome (prosome, macropain) subunit, alpha type, 3	0.0497	-1.25
ZCCHC12	170261	zinc finger, CCHC domain containing 12	0.0134	-1.35		CDKN2AIPNL	91368	CDKN2A interacting protein N-terminal like	0.0476	-1.26
ITPR1	3708	inositol 1,4,5-trisphosphate receptor, type 1	0.042	-1.35		CDV3	55573	CDV3 homolog (mouse)	0.0365	-1.26
STMN2	11075	stathmin-like 2	0.0254	-1.35		UBE2D3	7323	ubiquitin-conjugating enzyme E2D 3	0.0419	-1.27
KCNAB1	7881	potassium voltage-gated channel, shaker-related subfamily, beta member 1	0.0458	-1.37		CISD2	493856	CDGSH iron sulfur domain 2	0.0189	-1.27
DYNC1I1	1780	dynein, cytoplasmic 1, intermediate chain 1	0.0399	-1.37		PSMD8	5714	proteasome (prosome, macropain) 26S subunit, non-ATPase, 8	0.0279	-1.27
CLCN4	1183	chloride channel, voltage-sensitive 4	0.0453	-1.37		SNRPB	6628	small nuclear ribonucleoprotein polypeptides B and B1	0.0044	-1.27
LNX1	84708	ligand of numb-protein X 1, E3 ubiquitin protein ligase	0.0409	-1.38		CERK	64781	ceramide kinase	0.0226	-1.27
FAM188A	80013	family with sequence similarity 188, member A	0.0305	-1.38		ZDHHC3	51304	zinc finger, DHHC-type containing 3	0.008	-1.28
RTN1	6252	reticulon 1	0.0487	-1.39		MRPL44	65080	mitochondrial ribosomal protein L44	0.04	-1.31
KIFAP3	22920	kinesin-associated protein 3	0.0344	-1.4		MAPKAP1	79109	mitogen-activated protein kinase associated protein 1	0.0374	-1.31
EIF4E3	317649	eukaryotic translation initiation factor 4E family member 3	0.0383	-1.4		FEN1	2237	flap structure-specific endonuclease 1	0.0356	-1.31
ABHD6	57406	abhydrolase domain containing 6	0.0342	-1.4		NAA50	80218	N(alpha)-acetyltransferase 50, NatE catalytic subunit	0.0429	-1.33
DCLK1	9201	doublecortin-like kinase 1	0.0472	-1.41		RPS6KA3	6197	ribosomal protein S6 kinase, 90kDa, polypeptide 3	0.0137	-1.36
MRAP2	112609	melanocortin 2 receptor accessory protein 2	0.0398	-1.41		ARPP19	10776	cAMP-regulated phosphoprotein, 19kDa	0.0478	-1.37
CRTAC1	55118	cartilage acidic protein 1	0.0232	-1.41		RAB3GAP2	25782	RAB3 GTPase activating protein subunit 2 (non-catalytic)	0.0357	-1.37
SLC32A1	140679	solute carrier family 32 (GABA vesicular transporter), member 1	0.0242	-1.42		TPBG	7162	trophoblast glycoprotein	0.0406	-1.37
ARHGAP20	57569	Rho GTPase activating protein 20	0.0429	-1.42		DAPK3	1613	death-associated protein kinase 3	0.024	-1.41
NRSN1	140767	neurensin 1	0.0256	-1.42		GLCCI1	113263	glucocorticoid induced transcript 1	0.0051	-1.43
GUCY1B3	2983	guanylate cyclase 1, soluble, beta 3	0.0134	-1.43		FHL2	2274	four and a half LIM domains 2	0.0321	-1.46
EPHA4	2043	EPH receptor A4	0.0246	-1.46		UBE2T	29089	ubiquitin-conjugating enzyme E2T (putative)	0.0142	-1.46
SNCA	6622	synuclein, alpha (non A4 component of amyloid precursor)	0.007	-1.49		CDKN3	1033	cyclin-dependent kinase inhibitor 3	0.0059	-1.47
GAS7	8522	growth arrest-specific 7	0.0484	-1.51		PPM1A	5494	protein phosphatase, Mg2+/Mn2+ dependent, 1A	0.0361	-1.48
ITFG1	81533	integrin alpha FG-GAP repeat containing 1	0.0352	-1.53		ASAP1	50807	ArfGAP with SH3 domain, ankyrin repeat and PH domain 1	0.0065	-1.51
SNAP25	6616	synaptosomal-associated protein, 25kDa	0.0321	-1.55		PDK3	5165	pyruvate dehydrogenase kinase, isozyme 3	0.0163	-1.51
B3GALNT1	8706	beta-1,3-N-acetylgalactosaminyltransferase 1 (globoside blood group)	0.0195	-1.55
ACOT7	11332	acyl-CoA thioesterase 7	0.0187	-1.56
GABRA5	2558	gamma-aminobutyric acid (GABA) A receptor, alpha 5	0.0182	-1.57
GLS	2744	glutaminase	0.0336	-1.57
PRNP	5621	prion protein	0.0351	-1.6
GNAL	2774	guanine nucleotide binding protein (G protein), alpha activating activity polypeptide, olfactory type	0.0017	-1.64
LGALS8	3964	lectin, galactoside-binding, soluble, 8	0.0198	-1.66
ZNF385B	151126	zinc finger protein 385B	0.0273	-1.73
GABRG2	2566	gamma-aminobutyric acid (GABA) A receptor, gamma 2	0.0295	-1.84
CHRM3	1131	cholinergic receptor, muscarinic 3	0.0347	-1.92

## Sheet: SCZ_Bioset 2
GSE17612	Bioset 2: Brain BA10 from all schizophrenic samples _vs_ controls above control group mean pH6.5 (Study: Post-mortem tissue from brain BA10 region of schizophrenic and control patients)
hiM genes						hiI genes
Gene	EntrezGene ID	Gene Description	p-value	fold change		Gene	EntrezGene ID	Gene Description	p-value	fold change
TGFB2	7042	transforming growth factor, beta 2	0.0007	1.47		HILPDA	29923	hypoxia inducible lipid droplet-associated	1.8e-05	2.11
FAM107A	11170	family with sequence similarity 107, member A	0.0036	1.47		FKBP5	2289	FK506 binding protein 5	0.0268	1.99
ITGB4	3691	integrin, beta 4	0.0012	1.4		MAFF	23764	v-maf musculoaponeurotic fibrosarcoma oncogene homolog F (avian)	0.0045	1.91
ALDH1L1	10840	aldehyde dehydrogenase 1 family, member L1	0.0014	1.38		HSPB1	3315	heat shock 27kDa protein 1	2.2e-07	1.84
GRAMD1C	54762	GRAM domain containing 1C	0.0189	1.34		ANGPTL4	51129	angiopoietin-like 4	3.5e-07	1.63
PLCXD2	257068	phosphatidylinositol-specific phospholipase C, X domain containing 2	0.0358	1.27		IFITM1	8519	interferon induced transmembrane protein 1	0.0004	1.62
LGI4	163175	leucine-rich repeat LGI family, member 4	0.0001	1.24		TGM2	7052	transglutaminase 2 (C polypeptide, protein-glutamine-gamma-glutamyltransferase)	4.1e-05	1.56
NDRG1	10397	N-myc downstream regulated 1	0.026	1.22		TUBB6	84617	tubulin, beta 6 class V	0.0014	1.53
MAOB	4129	monoamine oxidase B	0.006	1.2		PLOD2	5352	procollagen-lysine, 2-oxoglutarate 5-dioxygenase 2	0.0004	1.51
RAB27B	5874	RAB27B, member RAS oncogene family	0.013	-1.2		MTHFD2	10797	methylenetetrahydrofolate dehydrogenase (NADP+ dependent) 2, methenyltetrahydrofolate cyclohydrolase	0.001	1.5
AKAP5	9495	A kinase (PRKA) anchor protein 5	0.0018	-1.2		VWF	7450	von Willebrand factor	0.0022	1.49
RTN3	10313	reticulon 3	0.0111	-1.2		CD93	22918	CD93 molecule	0.0002	1.47
WSB2	55884	WD repeat and SOCS box containing 2	0.001	-1.2		TIMP1	7076	TIMP metallopeptidase inhibitor 1	0.029	1.4
RRAGB	10325	Ras-related GTP binding B	0.0491	-1.2		GMNN	51053	geminin, DNA replication inhibitor	0.0145	1.4
HPCA	3208	hippocalcin	0.0015	-1.21		RHOBTB3	22836	Rho-related BTB domain containing 3	0.0132	1.36
GNAL	2774	guanine nucleotide binding protein (G protein), alpha activating activity polypeptide, olfactory type	0.0083	-1.21		TNFRSF1A	7132	tumor necrosis factor receptor superfamily, member 1A	0.0004	1.34
SCG5	6447	secretogranin V (7B2 protein)	0.0036	-1.21		CTSC	1075	cathepsin C	3.9e-06	1.34
SCG3	29106	secretogranin III	0.008	-1.21		ADAMTS9	56999	ADAM metallopeptidase with thrombospondin type 1 motif, 9	0.0005	1.34
SEZ6L2	26470	seizure related 6 homolog (mouse)-like 2	0.0021	-1.21		PDLIM1	9124	PDZ and LIM domain 1	0.0084	1.33
CALM3	808	calmodulin 3 (phosphorylase kinase, delta)	0.0014	-1.21		CLIC1	1192	chloride intracellular channel 1	0.0014	1.33
EIF4E3	317649	eukaryotic translation initiation factor 4E family member 3	0.0062	-1.21		WLS	79971	wntless homolog (Drosophila)	0.001	1.31
FABP3	2170	fatty acid binding protein 3, muscle and heart (mammary-derived growth inhibitor)	0.0008	-1.22		TIFA	92610	TRAF-interacting protein with forkhead-associated domain	0.016	1.3
PCLO	27445	piccolo (presynaptic cytomatrix protein)	0.0039	-1.22		ELAVL1	1994	ELAV (embryonic lethal, abnormal vision, Drosophila)-like 1 (Hu antigen R)	0.0024	1.29
SH3BP5	9467	SH3-domain binding protein 5 (BTK-associated)	0.0019	-1.22		ANGPT2	285	angiopoietin 2	8.8e-05	1.29
GPM6A	2823	glycoprotein M6A	0.0004	-1.22		PLIN2	123	perilipin 2	0.0039	1.29
DYNC1I1	1780	dynein, cytoplasmic 1, intermediate chain 1	0.0262	-1.23		EMP2	2013	epithelial membrane protein 2	0.001	1.28
GRIA1	2890	glutamate receptor, ionotropic, AMPA 1	0.0209	-1.23		SYNCRIP	10492	synaptotagmin binding, cytoplasmic RNA interacting protein	0.0003	1.28
PLXNC1	10154	plexin C1	0.0003	-1.23		ZFP36L1	677	zinc finger protein 36, C3H type-like 1	0.0198	1.28
EPHA4	2043	EPH receptor A4	0.0255	-1.23		CASP7	840	caspase 7, apoptosis-related cysteine peptidase	0.0004	1.27
ELMOD1	55531	ELMO/CED-12 domain containing 1	0.0083	-1.24		SLC39A14	23516	solute carrier family 39 (zinc transporter), member 14	0.0196	1.27
RBP4	5950	retinol binding protein 4, plasma	0.0059	-1.24		MYOF	26509	myoferlin	0.0259	1.27
GRM3	2913	glutamate receptor, metabotropic 3	0.0002	-1.24		FGFRL1	53834	fibroblast growth factor receptor-like 1	9.7e-05	1.27
NRSN1	140767	neurensin 1	0.0111	-1.24		BAZ1A	11177	bromodomain adjacent to zinc finger domain, 1A	0.0009	1.27
PGM2L1	283209	phosphoglucomutase 2-like 1	0.0026	-1.24		TAGLN2	8407	transgelin 2	0.0033	1.26
EPB41L3	23136	erythrocyte membrane protein band 4.1-like 3	0.0373	-1.24		GPR56	9289	G protein-coupled receptor 56	0.011	1.26
CLASP2	23122	cytoplasmic linker associated protein 2	0.0051	-1.24		CBFB	865	core-binding factor, beta subunit	0.0023	1.26
MAP4	4134	microtubule-associated protein 4	0.0038	-1.24		ITGB3BP	23421	integrin beta 3 binding protein (beta3-endonexin)	0.0024	1.26
SERPINI1	5274	serpin peptidase inhibitor, clade I (neuroserpin), member 1	0.0032	-1.25		TNIP2	79155	TNFAIP3 interacting protein 2	6.6e-06	1.25
DLG3	1741	discs, large homolog 3 (Drosophila)	0.0108	-1.25		IL13RA1	3597	interleukin 13 receptor, alpha 1	0.0073	1.25
CAMK2A	815	calcium/calmodulin-dependent protein kinase II alpha	0.003	-1.26		PPP1R18	170954	protein phosphatase 1, regulatory subunit 18	3.5e-06	1.24
FGF13	2258	fibroblast growth factor 13	0.0008	-1.26		PDLIM5	10611	PDZ and LIM domain 5	0.0034	1.24
MEF2C	4208	myocyte enhancer factor 2C	0.0124	-1.26		PXN	5829	paxillin	0.0004	1.24
LARP6	55323	La ribonucleoprotein domain family, member 6	0.0259	-1.26		MCL1	4170	myeloid cell leukemia sequence 1 (BCL2-related)	0.014	1.24
KCNAB1	7881	potassium voltage-gated channel, shaker-related subfamily, beta member 1	0.0006	-1.27		AKAP12	9590	A kinase (PRKA) anchor protein 12	0.0012	1.23
CXCL14	9547	chemokine (C-X-C motif) ligand 14	0.0339	-1.27		TIPARP	25976	TCDD-inducible poly(ADP-ribose) polymerase	0.044	1.23
TRPC1	7220	transient receptor potential cation channel, subfamily C, member 1	0.0354	-1.27		NFE2L2	4780	nuclear factor (erythroid-derived 2)-like 2	0.0048	1.23
KIFAP3	22920	kinesin-associated protein 3	0.0122	-1.27		MSI2	124540	musashi homolog 2 (Drosophila)	0.0042	1.22
SRPK2	6733	SRSF protein kinase 2	0.0307	-1.27		SLC7A5	8140	solute carrier family 7 (amino acid transporter light chain, L system), member 5	0.0168	1.21
ARHGAP20	57569	Rho GTPase activating protein 20	0.0032	-1.28		RBMS2	5939	RNA binding motif, single stranded interacting protein 2	0.001	1.21
FXYD6	53826	FXYD domain containing ion transport regulator 6	9.6e-05	-1.28		ZAK	51776	sterile alpha motif and leucine zipper containing kinase AZK	0.0477	1.2
ACOT7	11332	acyl-CoA thioesterase 7	0.0075	-1.28		TNS1	7145	tensin 1	0.0141	1.2
ABHD6	57406	abhydrolase domain containing 6	0.0201	-1.28		TSPO	706	translocator protein (18kDa)	8.7e-05	1.2
EPHA5	2044	EPH receptor A5	0.0004	-1.29		CMTM6	54918	CKLF-like MARVEL transmembrane domain containing 6	0.0054	1.2
SCN2A	6326	sodium channel, voltage-gated, type II, alpha subunit	0.0069	-1.3		SLC39A6	25800	solute carrier family 39 (zinc transporter), member 6	0.0293	-1.2
ETV1	2115	ets variant 1	0.0006	-1.3		IPO5	3843	importin 5	0.0123	-1.21
LPPR4	9890	lipid phosphate phosphatase-related protein type 4	0.0034	-1.3		BZW1	9689	basic leucine zipper and W2 domains 1	0.0153	-1.21
EFNB3	1949	ephrin-B3	0.0003	-1.3		PTP4A1	7803	protein tyrosine phosphatase type IVA, member 1	0.0109	-1.22
CTXN1	404217	cortexin 1	0.0006	-1.31		FHL2	2274	four and a half LIM domains 2	0.0041	-1.23
GDAP1	54332	ganglioside induced differentiation associated protein 1	0.0371	-1.31		ARL6IP5	10550	ADP-ribosylation-like factor 6 interacting protein 5	0.0174	-1.23
MBP	4155	myelin basic protein	0.038	-1.32		MYH10	4628	myosin, heavy chain 10, non-muscle	0.0358	-1.24
PPP1R14C	81706	protein phosphatase 1, regulatory (inhibitor) subunit 14C	0.0006	-1.32		INPP5A	3632	inositol polyphosphate-5-phosphatase, 40kDa	0.0266	-1.25
GLS	2744	glutaminase	0.0244	-1.32		LBH	81606	limb bud and heart development homolog (mouse)	0.0369	-1.27
B9D1	27077	B9 protein domain 1	4.7e-05	-1.32		FRMD6	122786	FERM domain containing 6	0.0031	-1.27
GUCY1B3	2983	guanylate cyclase 1, soluble, beta 3	0.0023	-1.32		RASGRP1	10125	RAS guanyl releasing protein 1 (calcium and DAG-regulated)	7.2e-05	-1.3
ZNF385B	151126	zinc finger protein 385B	0.0189	-1.33		KLF10	7071	Kruppel-like factor 10	0.0107	-1.36
CALM1	801	calmodulin 1 (phosphorylase kinase, delta)	0.0171	-1.33		DGKB	1607	diacylglycerol kinase, beta 90kDa	0.0002	-1.36
OLFM1	10439	olfactomedin 1	1.8e-05	-1.33		CITED2	10370	Cbp/p300-interacting transactivator, with Glu/Asp-rich carboxy-terminal domain, 2	0.0259	-1.4
ZCCHC12	170261	zinc finger, CCHC domain containing 12	0.0004	-1.34		ARPP19	10776	cAMP-regulated phosphoprotein, 19kDa	0.0003	-1.56
SNAP25	6616	synaptosomal-associated protein, 25kDa	0.0104	-1.34
SUB1	10923	SUB1 homolog (S. cerevisiae)	0.0002	-1.34
SLCO1A2	6579	solute carrier organic anion transporter family, member 1A2	0.009	-1.34
SNCA	6622	synuclein, alpha (non A4 component of amyloid precursor)	0.0028	-1.34
NCALD	83988	neurocalcin delta	0.0003	-1.35
GRIA4	2893	glutamate receptor, ionotropic, AMPA 4	0.008	-1.35
YWHAE	7531	tyrosine 3-monooxygenase/tryptophan 5-monooxygenase activation protein, epsilon polypeptide	0.0078	-1.35
GABRG2	2566	gamma-aminobutyric acid (GABA) A receptor, gamma 2	0.0499	-1.36
CLCN4	1183	chloride channel, voltage-sensitive 4	0.0331	-1.36
CAMKK2	10645	calcium/calmodulin-dependent protein kinase kinase 2, beta	0.0185	-1.36
B3GALNT1	8706	beta-1,3-N-acetylgalactosaminyltransferase 1 (globoside blood group)	0.0193	-1.36
NELL1	4745	NEL-like 1 (chicken)	0.0006	-1.38
GABRA5	2558	gamma-aminobutyric acid (GABA) A receptor, alpha 5	0.0128	-1.39
GAS7	8522	growth arrest-specific 7	0.0094	-1.4
C1QTNF4	114900	C1q and tumor necrosis factor related protein 4	9.3e-06	-1.41
CAMK4	814	calcium/calmodulin-dependent protein kinase IV	1.1e-05	-1.42
NXPH1	30010	neurexophilin 1	0.0033	-1.43
CRYM	1428	crystallin, mu	5.5e-05	-1.43
SLC32A1	140679	solute carrier family 32 (GABA vesicular transporter), member 1	0.004	-1.43
ITFG1	81533	integrin alpha FG-GAP repeat containing 1	0.001	-1.43
SCN3B	55800	sodium channel, voltage-gated, type III, beta subunit	4.1e-06	-1.44
DOK6	220164	docking protein 6	0.0019	-1.44
PRKCB	5579	protein kinase C, beta	0.0063	-1.47
CHRM3	1131	cholinergic receptor, muscarinic 3	0.0059	-1.47
MAL2	114569	mal, T-cell differentiation protein 2 (gene/pseudogene)	0.0006	-1.52
DCLK1	9201	doublecortin-like kinase 1	0.0002	-1.53

## Sheet: SCZ_Bioset 3
GSE53987	Bioset 3: Hippocampus tissues from male schizophrenia patients _vs_ normals (Study: Brain regions from patients with schizophrenia, depression or bipolar disorder)
hiM genes						hiI genes
Gene	EntrezGene ID	Gene Description	p-value	fold change		Gene	EntrezGene ID	Gene Description	p-value	fold change
DOCK9	23348	dedicator of cytokinesis 9	0.0381	1.47		MAFF	23764	v-maf musculoaponeurotic fibrosarcoma oncogene homolog F (avian)	0.0085	3.46
MAOB	4129	monoamine oxidase B	0.0031	1.4		HILPDA	29923	hypoxia inducible lipid droplet-associated	0.0287	2.35
ATP1B2	482	ATPase, Na+/K+ transporting, beta 2 polypeptide	0.0137	1.37		TUBB6	84617	tubulin, beta 6 class V	0.0359	1.73
IQCA1	79781	IQ motif containing with AAA domain 1	0.0449	1.33		CDKN1A	1026	cyclin-dependent kinase inhibitor 1A (p21, Cip1)	0.0282	1.7
SNRPN	6638	small nuclear ribonucleoprotein polypeptide N	0.0051	1.33		TM4SF1	4071	transmembrane 4 L six family member 1	0.0427	1.7
ZBTB20	26137	zinc finger and BTB domain containing 20	0.0157	1.32		ADAMTS9	56999	ADAM metallopeptidase with thrombospondin type 1 motif, 9	0.0144	1.7
GPR155	151556	G protein-coupled receptor 155	0.0136	1.3		ANGPTL4	51129	angiopoietin-like 4	0.0126	1.68
SLC22A3	6581	solute carrier family 22 (extraneuronal monoamine transporter), member 3	0.0112	1.3		IFITM1	8519	interferon induced transmembrane protein 1	0.0023	1.61
LGI4	163175	leucine-rich repeat LGI family, member 4	0.0003	1.3		PLOD2	5352	procollagen-lysine, 2-oxoglutarate 5-dioxygenase 2	0.0091	1.55
PPP1R3C	5507	protein phosphatase 1, regulatory subunit 3C	0.0407	1.29		NEDD9	4739	neural precursor cell expressed, developmentally down-regulated 9	0.0217	1.54
ITGB4	3691	integrin, beta 4	0.0147	1.29		VCAN	1462	versican	0.0412	1.45
REV3L	5980	REV3-like, polymerase (DNA directed), zeta, catalytic subunit	0.0156	1.29		MYH10	4628	myosin, heavy chain 10, non-muscle	0.0266	1.41
PLXNC1	10154	plexin C1	0.004	1.28		TGM2	7052	transglutaminase 2 (C polypeptide, protein-glutamine-gamma-glutamyltransferase)	0.0301	1.4
PLCXD2	257068	phosphatidylinositol-specific phospholipase C, X domain containing 2	0.0019	1.28		RAB27A	5873	RAB27A, member RAS oncogene family	0.0249	1.37
CALM1	801	calmodulin 1 (phosphorylase kinase, delta)	0.0185	1.28		TIPARP	25976	TCDD-inducible poly(ADP-ribose) polymerase	0.004	1.37
RYR2	6262	ryanodine receptor 2 (cardiac)	0.0012	1.26		SMAD1	4086	SMAD family member 1	0.0009	1.37
LENG8	114823	leukocyte receptor cluster (LRC) member 8	0.0165	1.26		CIT	11113	citron (rho-interacting, serine/threonine kinase 21)	0.0035	1.37
CRYZL1	9946	crystallin, zeta (quinone reductase)-like 1	0.0268	1.26		CA12	771	carbonic anhydrase XII	0.0266	1.37
SCN8A	6334	sodium channel, voltage gated, type VIII, alpha subunit	0.037	1.25		CASP7	840	caspase 7, apoptosis-related cysteine peptidase	0.0099	1.35
VGLL4	9686	vestigial like 4 (Drosophila)	0.0042	1.25		PDS5A	23244	PDS5, regulator of cohesion maintenance, homolog A (S. cerevisiae)	0.0077	1.35
SORL1	6653	sortilin-related receptor, L(DLR class) A repeats containing	0.0111	1.24		UNC45A	55898	unc-45 homolog A (C. elegans)	0.0002	1.34
PRLR	5618	prolactin receptor	0.0204	1.24		MCL1	4170	myeloid cell leukemia sequence 1 (BCL2-related)	0.016	1.32
CACNA1A	773	calcium channel, voltage-dependent, P/Q type, alpha 1A subunit	0.0266	1.23		RBMS2	5939	RNA binding motif, single stranded interacting protein 2	0.0177	1.31
LIMCH1	22998	LIM and calponin homology domains 1	0.0201	1.23		TNPO1	3842	transportin 1	0.0073	1.29
CALM2	805	calmodulin 2 (phosphorylase kinase, delta)	0.0002	1.23		COL18A1	80781	collagen, type XVIII, alpha 1	0.005	1.29
ITSN2	50618	intersectin 2	0.0333	1.22		MAP2K3	5606	mitogen-activated protein kinase kinase 3	0.0351	1.28
PKD1	5310	polycystic kidney disease 1 (autosomal dominant)	0.019	1.22		KLF6	1316	Kruppel-like factor 6	0.0359	1.28
CTNNA2	1496	catenin (cadherin-associated protein), alpha 2	0.0418	1.21		SLC25A37	51312	solute carrier family 25 (mitochondrial iron transporter), member 37	0.0288	1.28
SPEG	10290	SPEG complex locus	0.0037	1.21		LIMD1	8994	LIM domains containing 1	0.0499	1.27
TUBB2A	7280	tubulin, beta 2A class IIa	0.0085	-1.2		BBX	56987	bobby sox homolog (Drosophila)	0.0321	1.27
ADAM11	4185	ADAM metallopeptidase domain 11	0.028	-1.21		TNFRSF1A	7132	tumor necrosis factor receptor superfamily, member 1A	0.0309	1.26
TMEM38A	79041	transmembrane protein 38A	0.0391	-1.21		PRPF18	8559	PRP18 pre-mRNA processing factor 18 homolog (S. cerevisiae)	0.0094	1.26
DAPK1	1612	death-associated protein kinase 1	0.0123	-1.21		TAX1BP3	30851	Tax1 (human T-cell leukemia virus type I) binding protein 3	0.0243	1.26
CLASP2	23122	cytoplasmic linker associated protein 2	0.0129	-1.21		RBM38	55544	RNA binding motif protein 38	0.004	1.26
NPTX1	4884	neuronal pentraxin I	0.0485	-1.22		PPP4R2	151987	protein phosphatase 4, regulatory subunit 2	0.0018	1.26
AKIP1	56672	A kinase (PRKA) interacting protein 1	0.0066	-1.22		ASAP1	50807	ArfGAP with SH3 domain, ankyrin repeat and PH domain 1	0.0206	1.25
NDUFB9	4715	NADH dehydrogenase (ubiquinone) 1 beta subcomplex, 9, 22kDa	0.0025	-1.22		HIPK2	28996	homeodomain interacting protein kinase 2	0.0487	1.25
MGST3	4259	microsomal glutathione S-transferase 3	0.0196	-1.22		UBE2H	7328	ubiquitin-conjugating enzyme E2H	0.0302	1.25
COPS7A	50813	COP9 constitutive photomorphogenic homolog subunit 7A (Arabidopsis)	0.0169	-1.22		ZNF777	27153	zinc finger protein 777	0.0032	1.25
NDUFA12	55967	NADH dehydrogenase (ubiquinone) 1 alpha subcomplex, 12	0.0046	-1.22		LTBR	4055	lymphotoxin beta receptor (TNFR superfamily, member 3)	0.0009	1.25
PLK1S1	55857	polo-like kinase 1 substrate 1	0.0037	-1.22		SLC7A5	8140	solute carrier family 7 (amino acid transporter light chain, L system), member 5	0.0483	1.25
CLTA	1211	clathrin, light chain A	0.0041	-1.23		KLHL24	54800	kelch-like 24 (Drosophila)	0.039	1.25
RBM5	10181	RNA binding motif protein 5	0.0189	-1.23		LRRFIP1	9208	leucine rich repeat (in FLII) interacting protein 1	0.008	1.25
TNIK	23043	TRAF2 and NCK interacting kinase	0.0398	-1.23		SHC1	6464	SHC (Src homology 2 domain containing) transforming protein 1	0.0056	1.25
SNCB	6620	synuclein, beta	0.0359	-1.23		LMNA	4000	lamin A/C	0.0062	1.24
GALNT14	79623	UDP-N-acetyl-alpha-D-galactosamine:polypeptide N-acetylgalactosaminyltransferase 14 (GalNAc-T14)	0.0488	-1.23		KDM6B	23135	lysine (K)-specific demethylase 6B	0.0154	1.24
FAM81A	145773	family with sequence similarity 81, member A	0.0251	-1.24		KDM5A	5927	lysine (K)-specific demethylase 5A	0.0383	1.23
RTN3	10313	reticulon 3	0.0111	-1.24		TNIP2	79155	TNFAIP3 interacting protein 2	0.0272	1.22
DIS3L	115752	DIS3 mitotic control homolog (S. cerevisiae)-like	0.0039	-1.24		RIF1	55183	RAP1 interacting factor homolog (yeast)	0.0313	1.22
RTN4	57142	reticulon 4	0.0039	-1.24		SHB	6461	Src homology 2 domain containing adaptor protein B	0.04	1.22
ADORA1	134	adenosine A1 receptor	0.0327	-1.25		EHD2	30846	EH-domain containing 2	0.0247	1.22
OLFM1	10439	olfactomedin 1	0.0325	-1.25		ABL1	25	c-abl oncogene 1, non-receptor tyrosine kinase	0.0018	1.22
C16orf45	89927	chromosome 16 open reading frame 45	0.0365	-1.25		ALAS2	212	aminolevulinate, delta-, synthase 2	0.0089	1.22
TMEM59L	25789	transmembrane protein 59-like	0.0379	-1.26		XRN1	54464	5'-3' exoribonuclease 1	0.0092	1.21
CYCS	54205	cytochrome c, somatic	0.0266	-1.26		NFKB2	4791	nuclear factor of kappa light polypeptide gene enhancer in B-cells 2 (p49/p100)	0.0316	1.21
BEX1	55859	brain expressed, X-linked 1	0.0083	-1.26		ZNF585A	199704	zinc finger protein 585A	0.0007	1.21
FABP3	2170	fatty acid binding protein 3, muscle and heart (mammary-derived growth inhibitor)	0.0349	-1.27		PARD6B	84612	par-6 partitioning defective 6 homolog beta (C. elegans)	0.0092	1.21
SCG3	29106	secretogranin III	0.0113	-1.27		CASP6	839	caspase 6, apoptosis-related cysteine peptidase	0.0365	1.21
TTLL7	79739	tubulin tyrosine ligase-like family, member 7	0.0269	-1.27		PHF17	79960	PHD finger protein 17	0.0011	1.21
KIAA1737	85457	KIAA1737	0.0154	-1.27		SP1	6667	Sp1 transcription factor	0.0204	1.21
SLC15A2	6565	solute carrier family 15 (H+/peptide transporter), member 2	0.0362	-1.28		CDH23	64072	cadherin-related 23	0.0053	1.21
DLG3	1741	discs, large homolog 3 (Drosophila)	0.0048	-1.28		MAD2L2	10459	MAD2 mitotic arrest deficient-like 2 (yeast)	0.0433	-1.2
ITPA	3704	inosine triphosphatase (nucleoside triphosphate pyrophosphatase)	0.0063	-1.28		SKIDA1	387640	SKI/DACH domain containing 1	0.0154	-1.2
STX7	8417	syntaxin 7	0.0023	-1.28		USP6NL	9712	USP6 N-terminal like	0.0378	-1.21
ARL3	403	ADP-ribosylation factor-like 3	0.0125	-1.28		SNX1	6642	sorting nexin 1	0.0227	-1.22
STIM2	57620	stromal interaction molecule 2	0.0091	-1.29		RLIM	51132	ring finger protein, LIM domain interacting	0.0231	-1.22
CCDC30	728621	coiled-coil domain containing 30	0.0195	-1.29		C18orf21	83608	chromosome 18 open reading frame 21	0.0115	-1.22
PFKM	5213	phosphofructokinase, muscle	0.0004	-1.29		GCFC2	6936	GC-rich sequence DNA-binding factor 2	0.0404	-1.22
CDS1	1040	CDP-diacylglycerol synthase (phosphatidate cytidylyltransferase) 1	0.0121	-1.3		TRMT10A	93587	tRNA methyltransferase 10 homolog A (S. cerevisiae)	0.0355	-1.23
ICA1	3382	islet cell autoantigen 1, 69kDa	0.0327	-1.3		SF3A1	10291	splicing factor 3a, subunit 1, 120kDa	0.0108	-1.23
MAP7	9053	microtubule-associated protein 7	0.01	-1.3		LRRC41	10489	leucine rich repeat containing 41	0.0195	-1.23
SOD1	6647	superoxide dismutase 1, soluble	0.0131	-1.3		GALNT2	2590	UDP-N-acetyl-alpha-D-galactosamine:polypeptide N-acetylgalactosaminyltransferase 2 (GalNAc-T2)	0.0102	-1.23
EEA1	8411	early endosome antigen 1	0.0129	-1.3		KIF22	3835	kinesin family member 22	0.0034	-1.23
CPNE6	9362	copine VI (neuronal)	0.0149	-1.31		RBX1	9978	ring-box 1, E3 ubiquitin protein ligase	0.0084	-1.24
PDIA6	10130	protein disulfide isomerase family A, member 6	0.0404	-1.31		SMG8	55181	smg-8 homolog, nonsense mediated mRNA decay factor (C. elegans)	0.008	-1.24
CNR1	1268	cannabinoid receptor 1 (brain)	0.0132	-1.31		CUEDC2	79004	CUE domain containing 2	0.001	-1.24
TMEM14A	28978	transmembrane protein 14A	0.0033	-1.31		YME1L1	10730	YME1-like 1 (S. cerevisiae)	0.0307	-1.24
DEGS1	8560	delta(4)-desaturase, sphingolipid 1	0.0047	-1.31		UTP15	84135	UTP15, U3 small nucleolar ribonucleoprotein, homolog (S. cerevisiae)	0.03	-1.24
NPY5R	4889	neuropeptide Y receptor Y5	0.0205	-1.32		ZW10	9183	ZW10, kinetochore associated, homolog (Drosophila)	0.0002	-1.24
RTN1	6252	reticulon 1	0.0482	-1.32		E2F5	1875	E2F transcription factor 5, p130-binding	0.0351	-1.24
SSTR2	6752	somatostatin receptor 2	0.0377	-1.33		PIH1D1	55011	PIH1 domain containing 1	0.0006	-1.25
CALM3	808	calmodulin 3 (phosphorylase kinase, delta)	0.0108	-1.33		POLB	5423	polymerase (DNA directed), beta	0.0049	-1.25
MINA	84864	MYC induced nuclear antigen	0.0308	-1.33		LMAN1	3998	lectin, mannose-binding, 1	0.0483	-1.26
ATP6AP1	537	ATPase, H+ transporting, lysosomal accessory protein 1	0.008	-1.33		CERK	64781	ceramide kinase	0.0016	-1.26
RIMKLA	284716	ribosomal modification protein rimK-like family member A	0.0138	-1.34		LBH	81606	limb bud and heart development homolog (mouse)	0.0108	-1.26
HERC3	8916	HECT and RLD domain containing E3 ubiquitin protein ligase 3	0.0131	-1.35		CCDC91	55297	coiled-coil domain containing 91	0.0092	-1.27
GUCY1B3	2983	guanylate cyclase 1, soluble, beta 3	0.0018	-1.36		SCLT1	132320	sodium channel and clathrin linker 1	0.0063	-1.27
STMN2	11075	stathmin-like 2	0.016	-1.36		DAPK3	1613	death-associated protein kinase 3	0.0189	-1.27
C8orf34	116328	chromosome 8 open reading frame 34	0.0047	-1.38		IPO5	3843	importin 5	0.0155	-1.27
MEF2C	4208	myocyte enhancer factor 2C	0.0446	-1.38		CDK12	51755	cyclin-dependent kinase 12	0.0083	-1.27
SUB1	10923	SUB1 homolog (S. cerevisiae)	0.0245	-1.38		KATNAL1	84056	katanin p60 subunit A-like 1	0.013	-1.27
SNX14	57231	sorting nexin 14	0.0025	-1.38		MAPRE1	22919	microtubule-associated protein, RP/EB family, member 1	0.0267	-1.27
BID	637	BH3 interacting domain death agonist	0.0013	-1.39		PSME4	23198	proteasome (prosome, macropain) activator subunit 4	0.0115	-1.27
NRXN1	9378	neurexin 1	0.0184	-1.4		BUB3	9184	budding uninhibited by benzimidazoles 3 homolog (yeast)	0.0097	-1.27
STMN3	50861	stathmin-like 3	0.0168	-1.4		POLE3	54107	polymerase (DNA directed), epsilon 3, accessory subunit	0.0201	-1.27
TAMM41	132001	TAM41, mitochondrial translocator assembly and maintenance protein, homolog (S. cerevisiae)	0.0009	-1.4		ID4	3400	inhibitor of DNA binding 4, dominant negative helix-loop-helix protein	0.0198	-1.27
NKIRAS1	28512	NFKB inhibitor interacting Ras-like 1	0.0066	-1.4		PKM	5315	pyruvate kinase, muscle	0.0038	-1.28
DYNC1I1	1780	dynein, cytoplasmic 1, intermediate chain 1	0.0092	-1.41		MKI67IP	84365	MKI67 (FHA domain) interacting nucleolar phosphoprotein	0.0002	-1.28
ARFGEF1	10565	ADP-ribosylation factor guanine nucleotide-exchange factor 1 (brefeldin A-inhibited)	0.0284	-1.41		EAPP	55837	E2F-associated phosphoprotein	0.0159	-1.28
FAM110B	90362	family with sequence similarity 110, member B	0.0219	-1.42		PSMD6	9861	proteasome (prosome, macropain) 26S subunit, non-ATPase, 6	0.0019	-1.28
ABI1	10006	abl-interactor 1	0.0105	-1.42		ELL2	22936	elongation factor, RNA polymerase II, 2	0.0339	-1.28
GPD2	2820	glycerol-3-phosphate dehydrogenase 2 (mitochondrial)	0.0315	-1.43		TFDP2	7029	transcription factor Dp-2 (E2F dimerization partner 2)	0.004	-1.28
C1QTNF4	114900	C1q and tumor necrosis factor related protein 4	0.0266	-1.43		ERCC1	2067	excision repair cross-complementing rodent repair deficiency, complementation group 1 (includes overlapping antisense sequence)	0.0051	-1.29
ASAH1	427	N-acylsphingosine amidohydrolase (acid ceramidase) 1	0.006	-1.44		ZFAND3	60685	zinc finger, AN1-type domain 3	0.0004	-1.3
DCLK1	9201	doublecortin-like kinase 1	0.0229	-1.45		TOX4	9878	TOX high mobility group box family member 4	0.0107	-1.31
KCTD4	386618	potassium channel tetramerisation domain containing 4	0.0438	-1.45		CXorf26	51260	chromosome X open reading frame 26	0.0025	-1.31
NEFL	4747	neurofilament, light polypeptide	0.044	-1.45		CGGBP1	8545	CGG triplet repeat binding protein 1	0.0087	-1.31
CRTAC1	55118	cartilage acidic protein 1	0.0007	-1.45		XRCC5	7520	X-ray repair complementing defective repair in Chinese hamster cells 5 (double-strand-break rejoining)	0.0022	-1.31
B9D1	27077	B9 protein domain 1	0.0305	-1.45		CCDC22	28952	coiled-coil domain containing 22	0.0028	-1.31
GPATCH4	54865	G patch domain containing 4	0.0029	-1.45		CREB1	1385	cAMP responsive element binding protein 1	0.027	-1.31
GRIA4	2893	glutamate receptor, ionotropic, AMPA 4	0.0389	-1.46		COPZ1	22818	coatomer protein complex, subunit zeta 1	0.0086	-1.32
LMO7	4008	LIM domain 7	0.0174	-1.47		MRPL45	84311	mitochondrial ribosomal protein L45	0.0086	-1.32
NCALD	83988	neurocalcin delta	0.0357	-1.47		RNASEH2A	10535	ribonuclease H2, subunit A	0.0004	-1.32
RAB27B	5874	RAB27B, member RAS oncogene family	0.0009	-1.5		SMAD2	4087	SMAD family member 2	0.0052	-1.33
ACOT7	11332	acyl-CoA thioesterase 7	0.0174	-1.5		ELAVL1	1994	ELAV (embryonic lethal, abnormal vision, Drosophila)-like 1 (Hu antigen R)	0.0034	-1.33
EPB41L3	23136	erythrocyte membrane protein band 4.1-like 3	0.0012	-1.51		RIOK3	8780	RIO kinase 3 (yeast)	0.0181	-1.33
KCNAB1	7881	potassium voltage-gated channel, shaker-related subfamily, beta member 1	0.0078	-1.55		GLCCI1	113263	glucocorticoid induced transcript 1	0.0308	-1.33
NXPH1	30010	neurexophilin 1	0.0251	-1.55		ENTPD1	953	ectonucleoside triphosphate diphosphohydrolase 1	0.0436	-1.33
GAS7	8522	growth arrest-specific 7	0.0018	-1.55		SUPT16H	11198	suppressor of Ty 16 homolog (S. cerevisiae)	0.0214	-1.33
KIFAP3	22920	kinesin-associated protein 3	0.001	-1.56		SERP1	27230	stress-associated endoplasmic reticulum protein 1	0.0238	-1.33
FAM188A	80013	family with sequence similarity 188, member A	0.006	-1.56		TYMS	7298	thymidylate synthetase	0.0206	-1.33
YWHAE	7531	tyrosine 3-monooxygenase/tryptophan 5-monooxygenase activation protein, epsilon polypeptide	0.0009	-1.56		WDR41	55255	WD repeat domain 41	0.0192	-1.34
ABHD6	57406	abhydrolase domain containing 6	0.0064	-1.56		UBE2D3	7323	ubiquitin-conjugating enzyme E2D 3	0.0092	-1.34
SMARCA2	6595	SWI/SNF related, matrix associated, actin dependent regulator of chromatin, subfamily a, member 2	0.0033	-1.57		SUPT4H1	6827	suppressor of Ty 4 homolog 1 (S. cerevisiae)	0.0063	-1.34
TRPC1	7220	transient receptor potential cation channel, subfamily C, member 1	0.0125	-1.57		CDKN2AIPNL	91368	CDKN2A interacting protein N-terminal like	0.0252	-1.34
SRPK2	6733	SRSF protein kinase 2	0.0008	-1.58		AFF3	3899	AF4/FMR2 family, member 3	0.0008	-1.34
SNCA	6622	synuclein, alpha (non A4 component of amyloid precursor)	0.0013	-1.59		ZDHHC3	51304	zinc finger, DHHC-type containing 3	0.007	-1.34
ITFG1	81533	integrin alpha FG-GAP repeat containing 1	0.0027	-1.61		ORC3	23595	origin recognition complex, subunit 3	0.0012	-1.34
RIT2	6014	Ras-like without CAAX 2	0.0124	-1.62		2018-09-11	55752	septin 11	0.0239	-1.35
ANKRD6	22881	ankyrin repeat domain 6	0.001	-1.62		ASL	435	argininosuccinate lyase	0.0066	-1.35
EPHA4	2043	EPH receptor A4	0.0088	-1.62		PSMA3	5684	proteasome (prosome, macropain) subunit, alpha type, 3	0.0032	-1.35
RERG	85004	RAS-like, estrogen-regulated, growth inhibitor	0.0267	-1.63		MAD2L1BP	9587	MAD2L1 binding protein	0.0224	-1.36
GLS	2744	glutaminase	0.0006	-1.63		CDC5L	988	CDC5 cell division cycle 5-like (S. pombe)	0.0038	-1.36
CHRM3	1131	cholinergic receptor, muscarinic 3	0.0066	-1.66		PPM1A	5494	protein phosphatase, Mg2+/Mn2+ dependent, 1A	0.0045	-1.36
CLCN4	1183	chloride channel, voltage-sensitive 4	0.0018	-1.67		ENY2	56943	enhancer of yellow 2 homolog (Drosophila)	0.008	-1.36
EIF4E3	317649	eukaryotic translation initiation factor 4E family member 3	0.0077	-1.69		NAA50	80218	N(alpha)-acetyltransferase 50, NatE catalytic subunit	0.0305	-1.38
RRAGB	10325	Ras-related GTP binding B	0.001	-1.7		ASF1A	25842	ASF1 anti-silencing function 1 homolog A (S. cerevisiae)	0.0069	-1.38
PPP1R14C	81706	protein phosphatase 1, regulatory (inhibitor) subunit 14C	0.0038	-1.72		BLOC1S6	26258	biogenesis of lysosomal organelles complex-1, subunit 6, pallidin	0.0187	-1.39
ZCCHC12	170261	zinc finger, CCHC domain containing 12	0.0096	-1.75		EPRS	2058	glutamyl-prolyl-tRNA synthetase	0.0167	-1.39
PRNP	5621	prion protein	0.0025	-1.77		RAB3GAP2	25782	RAB3 GTPase activating protein subunit 2 (non-catalytic)	0.006	-1.39
SNAP25	6616	synaptosomal-associated protein, 25kDa	0.0047	-1.8		PSMD8	5714	proteasome (prosome, macropain) 26S subunit, non-ATPase, 8	0.0054	-1.4
KCNIP2	30819	Kv channel interacting protein 2	0.0254	-1.83		CDKN3	1033	cyclin-dependent kinase inhibitor 3	0.0081	-1.41
ZNF385B	151126	zinc finger protein 385B	0.007	-1.85		CISD2	493856	CDGSH iron sulfur domain 2	0.0373	-1.42
GDAP1	54332	ganglioside induced differentiation associated protein 1	0.0013	-1.9		BZW1	9689	basic leucine zipper and W2 domains 1	0.004	-1.42
GABRG2	2566	gamma-aminobutyric acid (GABA) A receptor, gamma 2	0.006	-1.93		SNX2	6643	sorting nexin 2	0.0086	-1.42
B3GALNT1	8706	beta-1,3-N-acetylgalactosaminyltransferase 1 (globoside blood group)	0.0003	-2.23		PDCD4	27250	programmed cell death 4 (neoplastic transformation inhibitor)	0.0164	-1.42
PKIB	5570	protein kinase (cAMP-dependent, catalytic) inhibitor beta	0.0063	-2.3		KCNK10	54207	potassium channel, subfamily K, member 10	0.0202	-1.43
SLC32A1	140679	solute carrier family 32 (GABA vesicular transporter), member 1	9.2e-05	-2.36		USO1	8615	USO1 vesicle docking protein homolog (yeast)	0.0011	-1.43
LGALS8	3964	lectin, galactoside-binding, soluble, 8	0.0002	-2.44		PTP4A1	7803	protein tyrosine phosphatase type IVA, member 1	0.0109	-1.44
						PRKDC	5591	protein kinase, DNA-activated, catalytic polypeptide	0.0014	-1.44
						UBE2T	29089	ubiquitin-conjugating enzyme E2T (putative)	0.0293	-1.44
						NAB1	4664	NGFI-A binding protein 1 (EGR1 binding protein 1)	0.0062	-1.44
						CCNG2	901	cyclin G2	0.0023	-1.45
						PDK3	5165	pyruvate dehydrogenase kinase, isozyme 3	0.0068	-1.45
						HS2ST1	9653	heparan sulfate 2-O-sulfotransferase 1	0.0105	-1.45
						CDV3	55573	CDV3 homolog (mouse)	0.0011	-1.46
						SCARB2	950	scavenger receptor class B, member 2	0.0261	-1.47
						C3orf38	285237	chromosome 3 open reading frame 38	0.0011	-1.47
						CTSC	1075	cathepsin C	0.0074	-1.48
						HSF2	3298	heat shock transcription factor 2	0.008	-1.49
						ARL6IP5	10550	ADP-ribosylation-like factor 6 interacting protein 5	0.0016	-1.49
						SULF2	55959	sulfatase 2	0.0003	-1.5
						FEN1	2237	flap structure-specific endonuclease 1	0.0002	-1.51
						FHL2	2274	four and a half LIM domains 2	0.0481	-1.52
						SLC39A6	25800	solute carrier family 39 (zinc transporter), member 6	0.0048	-1.54
						INPP5A	3632	inositol polyphosphate-5-phosphatase, 40kDa	0.0143	-1.54
						CAPRIN1	4076	cell cycle associated protein 1	0.0014	-1.56
						MRPL44	65080	mitochondrial ribosomal protein L44	0.0006	-1.62
						ENO1	2023	enolase 1, (alpha)	0.013	-1.62
						SYNCRIP	10492	synaptotagmin binding, cytoplasmic RNA interacting protein	0.0027	-1.71
						LPAR6	10161	lysophosphatidic acid receptor 6	0.0457	-1.71
						MAD2L1	4085	MAD2 mitotic arrest deficient-like 1 (yeast)	0.0008	-1.74
						EXOC5	10640	exocyst complex component 5	0.0034	-1.75
						PRPF4B	8899	PRP4 pre-mRNA processing factor 4 homolog B (yeast)	0.0014	-1.77
						ANP32E	81611	acidic (leucine-rich) nuclear phosphoprotein 32 family, member E	0.0162	-1.78
						FHL1	2273	four and a half LIM domains 1	0.0023	-1.79
						CITED2	10370	Cbp/p300-interacting transactivator, with Glu/Asp-rich carboxy-terminal domain, 2	0.0013	-1.83
						ITGB3BP	23421	integrin beta 3 binding protein (beta3-endonexin)	0.0018	-1.83

## Sheet: SCZ_Bioset 4
GSE53987	Bioset 4: Associative striatum tissues from schizophrenia patients _vs_ normals (Study: Brain regions from patients with schizophrenia, depression or bipolar disorder)
hiM genes						hiI genes
Gene	EntrezGene ID	Gene Description	p-value	fold change		Gene	EntrezGene ID	Gene Description	p-value	fold change
VGLL4	9686	vestigial like 4 (Drosophila)	0.0014	1.37		MAFF	23764	v-maf musculoaponeurotic fibrosarcoma oncogene homolog F (avian)	0.0056	2.72
ZBTB20	26137	zinc finger and BTB domain containing 20	0.0027	1.32		HILPDA	29923	hypoxia inducible lipid droplet-associated	0.0119	1.84
RUNX1T1	862	runt-related transcription factor 1; translocated to, 1 (cyclin D-related)	0.0152	1.31		ANGPTL4	51129	angiopoietin-like 4	0.0026	1.81
NTRK2	4915	neurotrophic tyrosine kinase, receptor, type 2	0.0443	1.3		HSPB1	3315	heat shock 27kDa protein 1	0.0356	1.54
PPP1R3C	5507	protein phosphatase 1, regulatory subunit 3C	0.0161	1.28		EMP1	2012	epithelial membrane protein 1	0.0152	1.53
TRPM3	80036	transient receptor potential cation channel, subfamily M, member 3	0.0097	1.26		TUBB6	84617	tubulin, beta 6 class V	0.0065	1.5
CALM1	801	calmodulin 1 (phosphorylase kinase, delta)	0.0228	1.25		FKBP5	2289	FK506 binding protein 5	0.0178	1.49
SNRPN	6638	small nuclear ribonucleoprotein polypeptide N	0.013	1.24		ADAMTS9	56999	ADAM metallopeptidase with thrombospondin type 1 motif, 9	0.02	1.49
FAM107A	11170	family with sequence similarity 107, member A	0.0169	1.21		TIMP1	7076	TIMP metallopeptidase inhibitor 1	0.017	1.46
ATP1A2	477	ATPase, Na+/K+ transporting, alpha 2 polypeptide	0.0037	1.21		CDKN1A	1026	cyclin-dependent kinase inhibitor 1A (p21, Cip1)	0.0066	1.44
LGI4	163175	leucine-rich repeat LGI family, member 4	0.0024	1.2		NEDD9	4739	neural precursor cell expressed, developmentally down-regulated 9	0.0017	1.41
CRYZL1	9946	crystallin, zeta (quinone reductase)-like 1	0.0186	-1.2		XPO1	7514	exportin 1 (CRM1 homolog, yeast)	0.004	1.4
KCTD1	284252	potassium channel tetramerisation domain containing 1	0.0333	-1.2		TNPO1	3842	transportin 1	0.0062	1.38
CAMK2B	816	calcium/calmodulin-dependent protein kinase II beta	0.0304	-1.21		COL4A2	1284	collagen, type IV, alpha 2	0.0307	1.38
ACSL4	2182	acyl-CoA synthetase long-chain family member 4	0.019	-1.21		MCL1	4170	myeloid cell leukemia sequence 1 (BCL2-related)	0.002	1.36
CTNNA2	1496	catenin (cadherin-associated protein), alpha 2	0.007	-1.21		TIPARP	25976	TCDD-inducible poly(ADP-ribose) polymerase	0.003	1.35
LNX1	84708	ligand of numb-protein X 1, E3 ubiquitin protein ligase	0.0101	-1.21		IFITM1	8519	interferon induced transmembrane protein 1	0.0153	1.34
GPLD1	2822	glycosylphosphatidylinositol specific phospholipase D1	0.034	-1.21		RHOBTB3	22836	Rho-related BTB domain containing 3	0.015	1.34
ANKRD6	22881	ankyrin repeat domain 6	0.0025	-1.21		BBX	56987	bobby sox homolog (Drosophila)	0.0364	1.31
LARGE	9215	like-glycosyltransferase	0.0106	-1.21		TNFRSF1A	7132	tumor necrosis factor receptor superfamily, member 1A	0.0095	1.3
SELRC1	65260	Sel1 repeat containing 1	0.0092	-1.21		COL4A1	1282	collagen, type IV, alpha 1	0.0381	1.3
CYCS	54205	cytochrome c, somatic	0.0018	-1.21		SHC1	6464	SHC (Src homology 2 domain containing) transforming protein 1	0.0098	1.28
CRTAC1	55118	cartilage acidic protein 1	0.0104	-1.21		ZFP36L1	677	zinc finger protein 36, C3H type-like 1	0.045	1.28
GALNT14	79623	UDP-N-acetyl-alpha-D-galactosamine:polypeptide N-acetylgalactosaminyltransferase 14 (GalNAc-T14)	0.0181	-1.21		PLOD2	5352	procollagen-lysine, 2-oxoglutarate 5-dioxygenase 2	0.0262	1.28
ATP1A1	476	ATPase, Na+/K+ transporting, alpha 1 polypeptide	0.0207	-1.21		SDC4	6385	syndecan 4	0.0236	1.26
EIF4E3	317649	eukaryotic translation initiation factor 4E family member 3	0.0468	-1.21		TAGLN2	8407	transgelin 2	0.01	1.25
RTN3	10313	reticulon 3	0.0137	-1.22		EIF2C2	27161	eukaryotic translation initiation factor 2C, 2	0.0054	1.25
MAGEE1	57692	melanoma antigen family E, 1	0.041	-1.22		MSI2	124540	musashi homolog 2 (Drosophila)	0.032	1.22
CORO7	79585	coronin 7	0.0014	-1.22		FGFRL1	53834	fibroblast growth factor receptor-like 1	0.0042	1.21
CPNE6	9362	copine VI (neuronal)	0.0403	-1.23		GADD45G	10912	growth arrest and DNA-damage-inducible, gamma	0.0449	1.21
SCG3	29106	secretogranin III	0.0234	-1.23		PDS5A	23244	PDS5, regulator of cohesion maintenance, homolog A (S. cerevisiae)	0.0098	1.2
CHRM3	1131	cholinergic receptor, muscarinic 3	0.0297	-1.23		PXN	5829	paxillin	0.0132	1.2
EPB41L3	23136	erythrocyte membrane protein band 4.1-like 3	0.0243	-1.23		TNFRSF12A	51330	tumor necrosis factor receptor superfamily, member 12A	0.0059	1.2
ATP2A2	488	ATPase, Ca++ transporting, cardiac muscle, slow twitch 2	0.0139	-1.23		SLC2A1	6513	solute carrier family 2 (facilitated glucose transporter), member 1	0.0114	1.2
ASAH1	427	N-acylsphingosine amidohydrolase (acid ceramidase) 1	0.0147	-1.24		ARAF	369	v-raf murine sarcoma 3611 viral oncogene homolog	0.0057	-1.2
NKIRAS1	28512	NFKB inhibitor interacting Ras-like 1	0.0437	-1.24		ZBTB44	29068	zinc finger and BTB domain containing 44	0.027	-1.21
SCG5	6447	secretogranin V (7B2 protein)	0.0269	-1.25		GCFC2	6936	GC-rich sequence DNA-binding factor 2	0.0076	-1.21
PFKFB2	5208	6-phosphofructo-2-kinase/fructose-2,6-biphosphatase 2	0.0316	-1.25		CPSF2	53981	cleavage and polyadenylation specific factor 2, 100kDa	0.0213	-1.21
DLG3	1741	discs, large homolog 3 (Drosophila)	0.0155	-1.26		SLC39A6	25800	solute carrier family 39 (zinc transporter), member 6	0.0377	-1.22
NELL1	4745	NEL-like 1 (chicken)	0.0216	-1.27		MAPKAP1	79109	mitogen-activated protein kinase associated protein 1	0.0451	-1.22
KIAA1737	85457	KIAA1737	0.0023	-1.27		RBM4	5936	RNA binding motif protein 4	0.0484	-1.23
CLASP2	23122	cytoplasmic linker associated protein 2	0.0095	-1.27		PPM1A	5494	protein phosphatase, Mg2+/Mn2+ dependent, 1A	0.0187	-1.23
FAM188A	80013	family with sequence similarity 188, member A	0.0019	-1.27		ARL6IP5	10550	ADP-ribosylation-like factor 6 interacting protein 5	0.0238	-1.23
SNCA	6622	synuclein, alpha (non A4 component of amyloid precursor)	0.0371	-1.28		UBTD2	92181	ubiquitin domain containing 2	0.0005	-1.24
SMARCA2	6595	SWI/SNF related, matrix associated, actin dependent regulator of chromatin, subfamily a, member 2	0.0274	-1.29		PDCD4	27250	programmed cell death 4 (neoplastic transformation inhibitor)	0.0247	-1.24
CNR1	1268	cannabinoid receptor 1 (brain)	0.0235	-1.29		CREM	1390	cAMP responsive element modulator	0.0116	-1.25
SRPK2	6733	SRSF protein kinase 2	0.018	-1.3		NKAIN1	79570	Na+/K+ transporting ATPase interacting 1	0.0132	-1.25
GDAP1	54332	ganglioside induced differentiation associated protein 1	0.0166	-1.3		FEN1	2237	flap structure-specific endonuclease 1	0.007	-1.25
PIP5K1B	8395	phosphatidylinositol-4-phosphate 5-kinase, type I, beta	0.0055	-1.3		CXorf26	51260	chromosome X open reading frame 26	0.0192	-1.26
NCAM2	4685	neural cell adhesion molecule 2	0.0343	-1.31		ITGB3BP	23421	integrin beta 3 binding protein (beta3-endonexin)	0.0289	-1.26
NXPH1	30010	neurexophilin 1	0.0002	-1.32		CISD2	493856	CDGSH iron sulfur domain 2	0.0002	-1.27
DYNC1I1	1780	dynein, cytoplasmic 1, intermediate chain 1	0.0311	-1.33		ENY2	56943	enhancer of yellow 2 homolog (Drosophila)	0.0082	-1.27
PRNP	5621	prion protein	0.0337	-1.33		SYNCRIP	10492	synaptotagmin binding, cytoplasmic RNA interacting protein	0.0057	-1.27
SEMA6B	10501	sema domain, transmembrane domain (TM), and cytoplasmic domain, (semaphorin) 6B	0.0367	-1.33		ECT2	1894	epithelial cell transforming sequence 2 oncogene	0.0023	-1.27
LARP6	55323	La ribonucleoprotein domain family, member 6	0.0215	-1.33		CAPRIN1	4076	cell cycle associated protein 1	0.0388	-1.28
BID	637	BH3 interacting domain death agonist	0.0098	-1.33		HS2ST1	9653	heparan sulfate 2-O-sulfotransferase 1	0.0047	-1.28
DOK6	220164	docking protein 6	0.025	-1.34		NSMCE4A	54780	non-SMC element 4 homolog A (S. cerevisiae)	0.0154	-1.29
NRXN1	9378	neurexin 1	0.0233	-1.34		PRPF4B	8899	PRP4 pre-mRNA processing factor 4 homolog B (yeast)	0.0186	-1.29
PCDH20	64881	protocadherin 20	0.0256	-1.35		CCNG2	901	cyclin G2	0.0341	-1.31
NPY5R	4889	neuropeptide Y receptor Y5	0.042	-1.35		BLOC1S6	26258	biogenesis of lysosomal organelles complex-1, subunit 6, pallidin	0.0342	-1.33
FGF13	2258	fibroblast growth factor 13	0.0184	-1.35		TYMS	7298	thymidylate synthetase	0.0245	-1.33
GLS	2744	glutaminase	0.0479	-1.35		LPAR6	10161	lysophosphatidic acid receptor 6	0.0065	-1.37
RERG	85004	RAS-like, estrogen-regulated, growth inhibitor	0.0363	-1.36		CITED2	10370	Cbp/p300-interacting transactivator, with Glu/Asp-rich carboxy-terminal domain, 2	0.0036	-1.43
EPHA4	2043	EPH receptor A4	0.0063	-1.37		ARPP19	10776	cAMP-regulated phosphoprotein, 19kDa	0.0406	-1.47
SUB1	10923	SUB1 homolog (S. cerevisiae)	0.0078	-1.39
ETV1	2115	ets variant 1	0.0005	-1.4
CLCN4	1183	chloride channel, voltage-sensitive 4	0.0098	-1.41
GRIA4	2893	glutamate receptor, ionotropic, AMPA 4	0.0003	-1.42
B9D1	27077	B9 protein domain 1	0.0137	-1.45
ITFG1	81533	integrin alpha FG-GAP repeat containing 1	0.0146	-1.46
DCLK1	9201	doublecortin-like kinase 1	0.0267	-1.48
CALB1	793	calbindin 1, 28kDa	0.0228	-1.51
SLCO1A2	6579	solute carrier organic anion transporter family, member 1A2	0.0097	-1.53
MOXD1	26002	monooxygenase, DBH-like 1	0.0023	-1.58
SNAP25	6616	synaptosomal-associated protein, 25kDa	0.0434	-1.61
GUCY1B3	2983	guanylate cyclase 1, soluble, beta 3	0.0309	-1.64
LGALS8	3964	lectin, galactoside-binding, soluble, 8	0.0108	-1.68
ZNF385B	151126	zinc finger protein 385B	0.0083	-1.77
PRKCB	5579	protein kinase C, beta	0.0171	-1.84
KCNAB1	7881	potassium voltage-gated channel, shaker-related subfamily, beta member 1	0.0138	-1.89

## Sheet: SCZ_Bioset 5
GSE53987	Bioset 5: Pre-frontal cortex (BA46) tissues from male schizophrenia patients _vs_ normals (Study: Brain regions from patients with schizophrenia, depression or bipolar disorder)
hiM genes						hiI genes
Gene	EntrezGene ID	Gene Description	p-value	fold change		Gene	EntrezGene ID	Gene Description	p-value	fold change
AQP4	361	aquaporin 4	0.0364	1.66		EMP1	2012	epithelial membrane protein 1	0.048	1.77
SLCO1C1	53919	solute carrier organic anion transporter family, member 1C1	0.0232	1.55		ANGPTL4	51129	angiopoietin-like 4	0.02	1.67
NTRK2	4915	neurotrophic tyrosine kinase, receptor, type 2	0.0224	1.46		SDC4	6385	syndecan 4	0.0438	1.51
GRAMD1C	54762	GRAM domain containing 1C	0.0181	1.46		TUBB6	84617	tubulin, beta 6 class V	0.0034	1.5
MAOB	4129	monoamine oxidase B	0.0117	1.42		PLOD2	5352	procollagen-lysine, 2-oxoglutarate 5-dioxygenase 2	0.0074	1.44
PON2	5445	paraoxonase 2	0.0292	1.39		KLHL24	54800	kelch-like 24 (Drosophila)	0.0006	1.4
GPR155	151556	G protein-coupled receptor 155	0.0039	1.37		SMAD1	4086	SMAD family member 1	1.5e-05	1.38
TGFB2	7042	transforming growth factor, beta 2	0.0215	1.37		CASP7	840	caspase 7, apoptosis-related cysteine peptidase	0.011	1.37
ALDH1L1	10840	aldehyde dehydrogenase 1 family, member L1	0.0097	1.37		PDLIM5	10611	PDZ and LIM domain 5	0.0061	1.35
FGF9	2254	fibroblast growth factor 9 (glia-activating factor)	0.0034	1.32		PDS5A	23244	PDS5, regulator of cohesion maintenance, homolog A (S. cerevisiae)	0.0016	1.34
CARTPT	9607	CART prepropeptide	0.0228	1.3		IFITM1	8519	interferon induced transmembrane protein 1	0.0141	1.33
GATM	2628	glycine amidinotransferase (L-arginine:glycine amidinotransferase)	0.0239	1.28		ZFP36L1	677	zinc finger protein 36, C3H type-like 1	0.0142	1.33
S100B	6285	S100 calcium binding protein B	0.0141	1.27		RHOBTB3	22836	Rho-related BTB domain containing 3	0.0099	1.32
ATP1A2	477	ATPase, Na+/K+ transporting, alpha 2 polypeptide	0.0473	1.25		COL4A1	1282	collagen, type IV, alpha 1	0.0456	1.31
NPTN	27020	neuroplastin	0.0263	1.22		UBE2D3	7323	ubiquitin-conjugating enzyme E2D 3	0.0388	1.3
SELRC1	65260	Sel1 repeat containing 1	0.0066	1.22		PPM1A	5494	protein phosphatase, Mg2+/Mn2+ dependent, 1A	0.0241	1.29
SNRPN	6638	small nuclear ribonucleoprotein polypeptide N	0.0425	1.21		FNTB	2342	farnesyltransferase, CAAX box, beta	0.0037	1.28
ACSL4	2182	acyl-CoA synthetase long-chain family member 4	0.0182	1.21		PHF17	79960	PHD finger protein 17	0.0194	1.28
DZIP1	22873	DAZ interacting protein 1	0.0281	1.21		BNIP2	663	BCL2/adenovirus E1B 19kDa interacting protein 2	0.0383	1.26
RASGEF1A	221002	RasGEF domain family, member 1A	0.0165	-1.2		CDKN2C	1031	cyclin-dependent kinase inhibitor 2C (p18, inhibits CDK4)	0.0261	1.25
SMARCA2	6595	SWI/SNF related, matrix associated, actin dependent regulator of chromatin, subfamily a, member 2	0.0224	-1.2		XRCC5	7520	X-ray repair complementing defective repair in Chinese hamster cells 5 (double-strand-break rejoining)	0.0207	1.25
CLASP2	23122	cytoplasmic linker associated protein 2	0.016	-1.2		RAVER2	55225	ribonucleoprotein, PTB-binding 2	0.0085	1.25
KCTD1	284252	potassium channel tetramerisation domain containing 1	0.0042	-1.21		WLS	79971	wntless homolog (Drosophila)	0.0027	1.25
FABP3	2170	fatty acid binding protein 3, muscle and heart (mammary-derived growth inhibitor)	0.0249	-1.22		PDCD4	27250	programmed cell death 4 (neoplastic transformation inhibitor)	0.0384	1.25
FN3K	64122	fructosamine 3 kinase	0.0214	-1.22		XPO1	7514	exportin 1 (CRM1 homolog, yeast)	0.009	1.24
CAMK2A	815	calcium/calmodulin-dependent protein kinase II alpha	0.0257	-1.23		RHBDL3	162494	rhomboid, veinlet-like 3 (Drosophila)	0.004	1.24
PI16	221476	peptidase inhibitor 16	0.0193	-1.23		FGFRL1	53834	fibroblast growth factor receptor-like 1	0.0293	1.24
PPP1R14C	81706	protein phosphatase 1, regulatory (inhibitor) subunit 14C	0.0227	-1.24		STAG2	10735	stromal antigen 2	0.0137	1.24
TNIK	23043	TRAF2 and NCK interacting kinase	0.0035	-1.24		SEC24D	9871	SEC24 family, member D (S. cerevisiae)	0.0147	1.23
ARGLU1	55082	arginine and glutamate rich 1	0.0009	-1.26		WIPI1	55062	WD repeat domain, phosphoinositide interacting 1	0.0159	1.23
RAB27B	5874	RAB27B, member RAS oncogene family	0.0027	-1.27		CPNE3	8895	copine III	0.0264	1.22
SSTR2	6752	somatostatin receptor 2	0.0277	-1.28		PARD6B	84612	par-6 partitioning defective 6 homolog beta (C. elegans)	0.0181	1.22
MTUS2	23281	microtubule associated tumor suppressor candidate 2	0.0093	-1.28		ATP11B	23200	ATPase, class VI, type 11B	0.0156	1.22
SLC32A1	140679	solute carrier family 32 (GABA vesicular transporter), member 1	0.0211	-1.29		PPP4R2	151987	protein phosphatase 4, regulatory subunit 2	0.0003	1.22
PTPRD	5789	protein tyrosine phosphatase, receptor type, D	0.0427	-1.29		RAB3GAP2	25782	RAB3 GTPase activating protein subunit 2 (non-catalytic)	0.0406	1.21
MAPT	4137	microtubule-associated protein tau	0.0456	-1.3		CARHSP1	23589	calcium regulated heat stable protein 1, 24kDa	0.014	1.21
ABHD6	57406	abhydrolase domain containing 6	0.005	-1.33		CTPS2	56474	CTP synthase 2	0.0337	1.21
CAMKK2	10645	calcium/calmodulin-dependent protein kinase kinase 2, beta	0.0418	-1.34		PRKD3	23683	protein kinase D3	0.0438	1.2
GAS7	8522	growth arrest-specific 7	0.0402	-1.35		MTFP1	51537	mitochondrial fission process 1	0.046	-1.21
RIMKLA	284716	ribosomal modification protein rimK-like family member A	0.0016	-1.38		CD93	22918	CD93 molecule	0.0002	-1.22
SLCO1A2	6579	solute carrier organic anion transporter family, member 1A2	0.0203	-1.4		SHB	6461	Src homology 2 domain containing adaptor protein B	0.0025	-1.23
GNAL	2774	guanine nucleotide binding protein (G protein), alpha activating activity polypeptide, olfactory type	0.0375	-1.42		GMPS	8833	guanine monphosphate synthetase	0.022	-1.23
PRKCB	5579	protein kinase C, beta	0.0406	-1.44		NKAIN1	79570	Na+/K+ transporting ATPase interacting 1	0.0102	-1.24
						EPRS	2058	glutamyl-prolyl-tRNA synthetase	0.0308	-1.24
						PDK3	5165	pyruvate dehydrogenase kinase, isozyme 3	0.0386	-1.24
						CAPRIN1	4076	cell cycle associated protein 1	0.0433	-1.25
						EPHA7	2045	EPH receptor A7	0.0211	-1.27
						IQGAP1	8826	IQ motif containing GTPase activating protein 1	0.0241	-1.28
						LBH	81606	limb bud and heart development homolog (mouse)	0.0038	-1.28
						CGGBP1	8545	CGG triplet repeat binding protein 1	0.0016	-1.29
						CITED2	10370	Cbp/p300-interacting transactivator, with Glu/Asp-rich carboxy-terminal domain, 2	0.0258	-1.33
						ANGPT2	285	angiopoietin 2	0.0176	-1.34
						ITGB3BP	23421	integrin beta 3 binding protein (beta3-endonexin)	0.0105	-1.51
						LPAR6	10161	lysophosphatidic acid receptor 6	0.0183	-1.61

## Sheet: SCZ_Bioset 6
GSE37981	Bioset 6: Pyramidal neurons of superior temporal gyrus layer 3 - schizophrenia patients _vs_ healthy controls (Study: Pyramidal neurons from superior temporal gyrus layer 3 of schizophrenia patients)
hiM genes						hiI genes
Gene	EntrezGene ID	Gene Description	p-value	fold change		Gene	EntrezGene ID	Gene Description	p-value	fold change
AGT	183	angiotensinogen (serpin peptidase inhibitor, clade A, member 8)	0.0396	2.47		LAMB2	3913	laminin, beta 2 (laminin S)	0.0157	2.31
APOE	348	apolipoprotein E	0.0176	2.24		PKM	5315	pyruvate kinase, muscle	0.0487	2.07
MOXD1	26002	monooxygenase, DBH-like 1	0.0492	2.06		RHOBTB3	22836	Rho-related BTB domain containing 3	0.0348	1.92
PHYHIP	9796	phytanoyl-CoA 2-hydroxylase interacting protein	0.0425	1.93		C1S	716	complement component 1, s subcomponent	0.0119	1.89
ABHD8	79575	abhydrolase domain containing 8	0.016	1.76		MLEC	9761	malectin	0.0233	1.71
AGAP3	116988	ArfGAP with GTPase domain, ankyrin repeat and PH domain 3	0.0204	1.72		PARVA	55742	parvin, alpha	0.032	1.7
THRA	7067	thyroid hormone receptor, alpha	0.0153	1.7		INPP5A	3632	inositol polyphosphate-5-phosphatase, 40kDa	0.0381	1.69
BCAN	63827	brevican	0.0223	1.67		ZFP36L1	677	zinc finger protein 36, C3H type-like 1	0.0195	1.68
SNRPN	6638	small nuclear ribonucleoprotein polypeptide N	0.0168	1.62		PCGF2	7703	polycomb group ring finger 2	0.044	1.63
GUK1	2987	guanylate kinase 1	0.0273	1.58		TTYH1	57348	tweety homolog 1 (Drosophila)	0.0141	1.6
PLXNA3	55558	plexin A3	0.0262	1.51		POGK	57645	pogo transposable element with KRAB domain	0.0155	1.56
PRODH	5625	proline dehydrogenase (oxidase) 1	0.0193	1.5		FAM129B	64855	family with sequence similarity 129, member B	0.0435	1.56
PKD1	5310	polycystic kidney disease 1 (autosomal dominant)	0.0222	1.46		TNIP1	10318	TNFAIP3 interacting protein 1	0.0075	1.55
FTH1	2495	ferritin, heavy polypeptide 1	0.0349	1.45		LMAN2	10960	lectin, mannose-binding 2	0.0328	1.53
ITM2C	81618	integral membrane protein 2C	0.0404	1.44		SLC3A2	6520	solute carrier family 3 (activators of dibasic and neutral amino acid transport), member 2	0.0183	1.52
SLC48A1	55652	solute carrier family 48 (heme transporter), member 1	0.0266	1.44		ORMDL2	29095	ORM1-like 2 (S. cerevisiae)	0.0199	1.51
CPNE6	9362	copine VI (neuronal)	0.017	1.43		ARAF	369	v-raf murine sarcoma 3611 viral oncogene homolog	0.0404	1.5
FAIM2	23017	Fas apoptotic inhibitory molecule 2	0.0202	1.4		SLC7A5	8140	solute carrier family 7 (amino acid transporter light chain, L system), member 5	0.031	1.48
CAMK2G	818	calcium/calmodulin-dependent protein kinase II gamma	0.0321	1.37		ENAH	55740	enabled homolog (Drosophila)	0.0133	1.46
SEMA6B	10501	sema domain, transmembrane domain (TM), and cytoplasmic domain, (semaphorin) 6B	0.0405	1.36		CTSZ	1522	cathepsin Z	0.0347	1.45
ALDH2	217	aldehyde dehydrogenase 2 family (mitochondrial)	0.0199	1.36		PTBP1	5725	polypyrimidine tract binding protein 1	0.0141	1.42
AIFM3	150209	apoptosis-inducing factor, mitochondrion-associated, 3	0.01	1.35		FHOD1	29109	formin homology 2 domain containing 1	0.0186	1.4
ANKRD13D	338692	ankyrin repeat domain 13 family, member D	0.0438	1.31		RNF40	9810	ring finger protein 40, E3 ubiquitin protein ligase	0.0065	1.4
SFXN5	94097	sideroflexin 5	0.0108	1.31		CDH23	64072	cadherin-related 23	0.041	1.38
RAB11FIP4	84440	RAB11 family interacting protein 4 (class II)	0.0394	1.29		WHSC1	7468	Wolf-Hirschhorn syndrome candidate 1	0.0033	1.36
UNC5C	8633	unc-5 homolog C (C. elegans)	0.0396	1.25		CALD1	800	caldesmon 1	0.0471	1.36
RAB40B	10966	RAB40B, member RAS oncogene family	0.044	1.23		ZYX	7791	zyxin	0.0242	1.35
CALY	50632	calcyon neuron-specific vesicular protein	0.024	1.22		CAPG	822	capping protein (actin filament), gelsolin-like	0.0386	1.35
TRIM14	9830	tripartite motif containing 14	0.0469	1.22		TUBB6	84617	tubulin, beta 6 class V	0.0032	1.33
GABRA5	2558	gamma-aminobutyric acid (GABA) A receptor, alpha 5	0.0341	1.21		CCL2	6347	chemokine (C-C motif) ligand 2	0.0236	1.32
2018-09-05	5413	septin 5	0.0482	1.21		COL18A1	80781	collagen, type XVIII, alpha 1	0.0239	1.32
NUDT4	11163	nudix (nucleoside diphosphate linked moiety X)-type motif 4	0.0428	1.21		BAZ2A	11176	bromodomain adjacent to zinc finger domain, 2A	0.0233	1.32
AQP4	361	aquaporin 4	0.0097	1.2		POLR2A	5430	polymerase (RNA) II (DNA directed) polypeptide A, 220kDa	0.0035	1.31
CSAD	51380	cysteine sulfinic acid decarboxylase	0.0413	-1.22		SESN3	143686	sestrin 3	0.0136	1.31
SMARCA2	6595	SWI/SNF related, matrix associated, actin dependent regulator of chromatin, subfamily a, member 2	0.0228	-1.22		PLOD1	5351	procollagen-lysine, 2-oxoglutarate 5-dioxygenase 1	0.0115	1.3
EEA1	8411	early endosome antigen 1	0.047	-1.25		BBX	56987	bobby sox homolog (Drosophila)	0.0225	1.25
DGKE	8526	diacylglycerol kinase, epsilon 64kDa	0.0321	-1.26		CGGBP1	8545	CGG triplet repeat binding protein 1	0.0442	1.24
GPLD1	2822	glycosylphosphatidylinositol specific phospholipase D1	0.0439	-1.29		FRMD6	122786	FERM domain containing 6	0.0445	1.23
TRAF3	7187	TNF receptor-associated factor 3	0.0109	-1.33		ENO1	2023	enolase 1, (alpha)	0.0306	1.21
MYCBP2	23077	MYC binding protein 2, E3 ubiquitin protein ligase	0.0397	-1.37		CMTM6	54918	CKLF-like MARVEL transmembrane domain containing 6	0.0134	1.21
GRM3	2913	glutamate receptor, metabotropic 3	0.0091	-1.52		PSME4	23198	proteasome (prosome, macropain) activator subunit 4	0.0126	-1.2
						SLC25A37	51312	solute carrier family 25 (mitochondrial iron transporter), member 37	0.0233	-1.2
						KLF10	7071	Kruppel-like factor 10	0.0487	-1.23
						TSPAN6	7105	tetraspanin 6	0.0231	-1.24
						SLC39A6	25800	solute carrier family 39 (zinc transporter), member 6	0.0088	-1.32
						BLM	641	Bloom syndrome, RecQ helicase-like	0.0109	-1.44
						EXOSC9	5393	exosome component 9	0.0309	-2.02

## Sheet: SCZ_Bioset 7
GSE4036	Bioset 7: Cerebellum from schizophrenic patients _vs_ normal (Study: Cerebellum expression profile from schizophrenic patients)
hiM genes						hiI genes
Gene	EntrezGene ID	Gene Description	p-value	fold change		Gene	EntrezGene ID	Gene Description	p-value	fold change
214980_at	NA		0.0305	2.31		2018-09-11	55752	septin 11	0.0093	1.41
HBA1	3039	hemoglobin, alpha 1	0.0455	1.65		RIF1	55183	RAP1 interacting factor homolog (yeast)	0.0096	1.31
HBB	3043	hemoglobin, beta	0.0455	1.59		SMC5	23137	structural maintenance of chromosomes 5	0.0381	1.28
BC005931	NA		0.0441	1.58		NEDD9	4739	neural precursor cell expressed, developmentally down-regulated 9	0.0049	1.28
Hs.668579	NA		0.0219	1.53		KDM5A	5927	lysine (K)-specific demethylase 5A	0.0233	1.26
AI018561	NA		0.0378	1.52		NAA15	80155	N(alpha)-acetyltransferase 15, NatA auxiliary subunit	0.0146	1.24
220167_s_at	NA		0.0029	1.49		BBX	56987	bobby sox homolog (Drosophila)	0.0355	1.24
211568_at	NA		0.0112	1.48		ZNF281	23528	zinc finger protein 281	0.0065	1.22
LOC100170939	100170939	glucuronidase, beta pseudogene	0.0068	1.46		ANGPT2	285	angiopoietin 2	0.0221	1.21
AL831861	NA		0.0255	1.45		LPAR6	10161	lysophosphatidic acid receptor 6	0.0257	-1.22
2018-09-11	55752	septin 11	0.0093	1.41		SCLT1	132320	sodium channel and clathrin linker 1	0.0076	-1.23
FAM59A	64762	family with sequence similarity 59, member A	0.0106	1.41		CCND1	595	cyclin D1	0.0325	-1.24
Hs.456465	NA		0.0166	1.38		VCAN	1462	versican	0.0188	-1.5
C17orf97	400566	chromosome 17 open reading frame 97	0.0466	1.36
IL6ST	3572	interleukin 6 signal transducer (gp130, oncostatin M receptor)	0.0421	1.35
GPATCH2L	55668	G patch domain containing 2-like	0.0096	1.35
DEFB1	1672	defensin, beta 1	0.0199	1.35
LOC654342	654342	lymphocyte-specific protein 1 pseudogene	0.005	1.35
ZFP2	80108	zinc finger protein 2 homolog (mouse)	0.0433	1.34
MLLT10	8028	myeloid/lymphoid or mixed-lineage leukemia (trithorax homolog, Drosophila); translocated to, 10	0.0225	1.34
Hs.624661	NA		0.0186	1.33
AL049260	NA		0.0028	1.33
INO80D	54891	INO80 complex subunit D	0.0034	1.32
MAP3K5	4217	mitogen-activated protein kinase kinase kinase 5	0.0006	1.32
LOC645166	645166	lymphocyte-specific protein 1 pseudogene	0.0213	1.32
AW612461	NA		0.0244	1.32
LOC100272216	100272216	uncharacterized LOC100272216	0.0095	1.32
RIF1	55183	RAP1 interacting factor homolog (yeast)	0.0096	1.31
LATS2	26524	LATS, large tumor suppressor, homolog 2 (Drosophila)	0.0257	1.31
1554810_at	NA		0.0081	1.31
CORO6	84940	coronin 6	0.0453	1.3
TOP1	7150	topoisomerase (DNA) I	0.0436	1.3
MGA	23269	MAX gene associated	0.0086	1.3
C2orf74	339804	chromosome 2 open reading frame 74	0.0081	1.3
CGN	57530	cingulin	0.0229	1.3
ANKRD20A11P	391267	ankyrin repeat domain 20 family, member A11, pseudogene	0.0105	1.29
NAV1	89796	neuron navigator 1	0.034	1.29
BF753047	NA		0.0424	1.29
AFF1	4299	AF4/FMR2 family, member 1	0.0032	1.29
MKNK1	8569	MAP kinase interacting serine/threonine kinase 1	0.0035	1.29
ZNF295	49854	zinc finger protein 295	0.0409	1.29
SSBP3	23648	single stranded DNA binding protein 3	0.0059	1.29
ZNF346	23567	zinc finger protein 346	0.0423	1.29
NEDD9	4739	neural precursor cell expressed, developmentally down-regulated 9	0.0049	1.28
SMC5	23137	structural maintenance of chromosomes 5	0.0381	1.28
AI821085	NA		0.0131	1.28
TAF3	83860	TAF3 RNA polymerase II, TATA box binding protein (TBP)-associated factor, 140kDa	0.011	1.28
HBG2	3048	hemoglobin, gamma G	0.0102	1.28
239049_at	NA		0.0169	1.28
232773_at	NA		0.0328	1.27
CCDC144B	284047	coiled-coil domain containing 144B (pseudogene)	0.0209	1.27
1566098_at	NA		0.0079	1.27
PHF3	23469	PHD finger protein 3	0.0329	1.27
Hs.674678	NA		0.0339	1.27
BG251521	NA		0.0048	1.27
BRWD1	54014	bromodomain and WD repeat domain containing 1	0.0107	1.27
LCN8	138307	lipocalin 8	0.016	1.27
BC035105	NA		0.0256	1.27
RBM25	58517	RNA binding motif protein 25	0.0196	1.27
217550_at	NA		0.026	1.27
211466_at	NA		0.0057	1.27
CD40	958	CD40 molecule, TNF receptor superfamily member 5	0.007	1.27
KDM5A	5927	lysine (K)-specific demethylase 5A	0.0233	1.26
AA907029	NA		0.0094	1.26
H37807	NA		0.0108	1.26
UBXN7	26043	UBX domain protein 7	0.0134	1.26
FLT1	2321	fms-related tyrosine kinase 1 (vascular endothelial growth factor/vascular permeability factor receptor)	0.0373	1.26
ARHGAP21	57584	Rho GTPase activating protein 21	0.0148	1.26
MCPH1	79648	microcephalin 1	0.0229	1.26
BF510982	NA		0.0272	1.26
ZMYM2	7750	zinc finger, MYM-type 2	0.0142	1.26
NKAPL	222698	NFKB activating protein-like	0.0099	1.26
AI733287	NA		0.0414	1.26
BE220224	NA		0.0207	1.26
AW302848	NA		0.0357	1.25
ZNF182	7569	zinc finger protein 182	0.0195	1.25
215248_at	NA		0.0148	1.25
Hs.620959	NA		0.0341	1.25
AL133570	NA		0.0292	1.25
FLRT3	23767	fibronectin leucine rich transmembrane protein 3	0.0021	1.25
242610_x_at	NA		0.0418	1.25
SGPP2	130367	sphingosine-1-phosphate phosphatase 2	0.0266	1.25
TOB2	10766	transducer of ERBB2, 2	0.0127	1.25
Hs.656173	NA		0.0165	1.25
ANKRD11	29123	ankyrin repeat domain 11	0.0467	1.25
SNRNP48	154007	small nuclear ribonucleoprotein 48kDa (U11/U12)	0.0082	1.25
LOC646214	646214	p21 protein (Cdc42/Rac)-activated kinase 2 pseudogene	0.0241	1.25
1559993_at	NA		0.0254	1.25
PLA2G16	11145	phospholipase A2, group XVI	0.0047	1.24
BBX	56987	bobby sox homolog (Drosophila)	0.0355	1.24
NAA15	80155	N(alpha)-acetyltransferase 15, NatA auxiliary subunit	0.0146	1.24
OTUD7A	161725	OTU domain containing 7A	0.0136	1.24
232693_s_at	NA		0.033	1.24
BC041965	NA		0.0243	1.24
CEP350	9857	centrosomal protein 350kDa	0.0091	1.24
EDN1	1906	endothelin 1	0.0477	1.24
213705_at	NA		0.011	1.23
AI631201	NA		0.0451	1.23
TMTC1	83857	transmembrane and tetratricopeptide repeat containing 1	0.0195	1.23
H86858	NA		0.0093	1.23
AW205607	NA		0.0205	1.23
Hs.716901	NA		0.0254	1.23
AW003230	NA		0.008	1.23
TPP2	7174	tripeptidyl peptidase II	0.0091	1.23
DDX11	1663	DEAD/H (Asp-Glu-Ala-Asp/His) box helicase 11	0.049	1.23
SNORA21	619505	small nucleolar RNA, H/ACA box 21	0.004	1.23
CHURC1	91612	churchill domain containing 1	0.0406	1.23
ZNF281	23528	zinc finger protein 281	0.0065	1.22
CEP104	9731	centrosomal protein 104kDa	0.034	1.22
CCDC59	29080	coiled-coil domain containing 59	0.0298	1.22
SPATA5	166378	spermatogenesis associated 5	0.0461	1.22
SPG20	23111	spastic paraplegia 20 (Troyer syndrome)	0.0243	1.22
Hs.687334	NA		0.0468	1.22
AW779983	NA		0.0118	1.22
CATSPER2	117155	cation channel, sperm associated 2	0.0232	1.22
AU147064	NA		0.0431	1.22
EXT1	2131	exostosin 1	0.0178	1.22
ALDH1L2	160428	aldehyde dehydrogenase 1 family, member L2	0.0453	1.22
SLC16A10	117247	solute carrier family 16, member 10 (aromatic amino acid transporter)	0.0081	1.22
ROBO2	6092	roundabout, axon guidance receptor, homolog 2 (Drosophila)	0.0067	1.22
239965_at	NA		0.018	1.22
AW008791	NA		0.0405	1.22
PROX1	5629	prospero homeobox 1	0.0214	1.22
AA758732	NA		0.0062	1.22
AF052168	NA		0.0155	1.22
215550_at	NA		0.0315	1.22
KCNB1	3745	potassium voltage-gated channel, Shab-related subfamily, member 1	0.0288	1.22
ANGPT2	285	angiopoietin 2	0.0221	1.21
Z39557	NA		0.02	1.21
PRRC2C	23215	proline-rich coiled-coil 2C	0.0153	1.21
CNPY2	10330	canopy 2 homolog (zebrafish)	0.0229	1.21
ZBTB43	23099	zinc finger and BTB domain containing 43	0.0086	1.21
Hs.547712	NA		0.0228	1.21
MCF2	4168	MCF.2 cell line derived transforming sequence	0.0445	1.21
TXNL4B	54957	thioredoxin-like 4B	0.0069	1.21
GUCY1A2	2977	guanylate cyclase 1, soluble, alpha 2	0.043	1.21
AA703523	NA		0.0272	1.21
LOC728705	728705	uncharacterized LOC728705	0.0268	1.21
AW296303	NA		0.0127	1.21
AW302587	NA		0.0276	1.21
RGS12	6002	regulator of G-protein signaling 12	0.0419	1.21
PKN2	5586	protein kinase N2	0.0189	1.21
BC043430	NA		0.0187	1.21
SCAND3	114821	SCAN domain containing 3	0.0029	1.21
JAK1	3716	Janus kinase 1	0.0271	1.21
ST7	7982	suppression of tumorigenicity 7	0.0189	1.2
ZNF420	147923	zinc finger protein 420	0.033	1.2
232809_s_at	NA		0.037	1.2
SCAF11	9169	SR-related CTD-associated factor 11	0.0159	1.2
AK096861	NA		0.0225	1.2
242055_at	NA		0.015	1.2
227902_at	NA		0.0031	1.2
ACBD3	64746	acyl-CoA binding domain containing 3	0.0355	1.2
ARIH1	25820	ariadne homolog, ubiquitin-conjugating enzyme E2 binding protein, 1 (Drosophila)	0.0351	1.2
GRK5	2869	G protein-coupled receptor kinase 5	0.022	-1.2
TPGS2	25941	tubulin polyglutamylase complex subunit 2	0.0473	-1.2
LST1	7940	leukocyte specific transcript 1	5.7e-05	-1.2
CREBL2	1389	cAMP responsive element binding protein-like 2	0.0427	-1.2
CADPS	8618	Ca++-dependent secretion activator	0.0295	-1.2
ERLIN1	10613	ER lipid raft associated 1	0.0226	-1.2
SFXN4	119559	sideroflexin 4	0.0412	-1.2
GIN1	54826	gypsy retrotransposon integrase 1	0.043	-1.2
C12orf52	84934	chromosome 12 open reading frame 52	0.0246	-1.2
GLS	2744	glutaminase	0.0349	-1.21
PDE6D	5147	phosphodiesterase 6D, cGMP-specific, rod, delta	0.0168	-1.21
SPRY1	10252	sprouty homolog 1, antagonist of FGF signaling (Drosophila)	0.0468	-1.21
HEXIM1	10614	hexamethylene bis-acetamide inducible 1	0.0079	-1.21
CPD	1362	carboxypeptidase D	0.0218	-1.21
FOXJ3	22887	forkhead box J3	0.0277	-1.21
NF1	4763	neurofibromin 1	0.0355	-1.21
CYP2E1	1571	cytochrome P450, family 2, subfamily E, polypeptide 1	0.0276	-1.21
SEZ6L	23544	seizure related 6 homolog (mouse)-like	0.0231	-1.21
ABAT	18	4-aminobutyrate aminotransferase	0.0071	-1.21
PTPLA	9200	protein tyrosine phosphatase-like (proline instead of catalytic arginine), member A	0.0374	-1.21
RAB4A	5867	RAB4A, member RAS oncogene family	0.0147	-1.21
EIF4EBP2	1979	eukaryotic translation initiation factor 4E binding protein 2	0.0288	-1.21
LPAR6	10161	lysophosphatidic acid receptor 6	0.0257	-1.22
HLF	3131	hepatic leukemia factor	0.0204	-1.22
ENC1	8507	ectodermal-neural cortex 1 (with BTB-like domain)	0.0158	-1.22
SLC25A5	292	solute carrier family 25 (mitochondrial carrier; adenine nucleotide translocator), member 5	0.0061	-1.22
AW069499	NA		0.0015	-1.22
AA031832	NA		0.0065	-1.22
N80828	NA		0.0244	-1.22
SCLT1	132320	sodium channel and clathrin linker 1	0.0076	-1.23
CYFIP1	23191	cytoplasmic FMR1 interacting protein 1	0.0189	-1.23
PAPPA2	60676	pappalysin 2	0.0374	-1.23
PID1	55022	phosphotyrosine interaction domain containing 1	0.0136	-1.23
GNS	2799	glucosamine (N-acetyl)-6-sulfatase	0.0027	-1.23
FABP7	2173	fatty acid binding protein 7, brain	0.0049	-1.23
UCHL3	7347	ubiquitin carboxyl-terminal esterase L3 (ubiquitin thiolesterase)	0.0023	-1.23
DERL1	79139	derlin 1	0.0246	-1.23
CHGB	1114	chromogranin B (secretogranin 1)	0.0025	-1.23
AP3M1	26985	adaptor-related protein complex 3, mu 1 subunit	0.0036	-1.23
CCND1	595	cyclin D1	0.0325	-1.24
LOC283788	283788	FSHD region gene 1 pseudogene	0.0159	-1.24
SH3BGRL	6451	SH3 domain binding glutamic acid-rich protein like	0.0423	-1.24
SLC2A14	144195	solute carrier family 2 (facilitated glucose transporter), member 14	0.0272	-1.24
RASSF3	283349	Ras association (RalGDS/AF-6) domain family member 3	0.0275	-1.24
T70087	NA		0.0077	-1.24
Hs.713069	NA		0.0213	-1.24
PTGR1	22949	prostaglandin reductase 1	0.0037	-1.25
NUPL2	11097	nucleoporin like 2	0.0197	-1.25
B2M	567	beta-2-microglobulin	0.0329	-1.25
FAM84A	151354	family with sequence similarity 84, member A	0.0387	-1.25
RNF213	57674	ring finger protein 213	0.0008	-1.25
BANK1	55024	B-cell scaffold protein with ankyrin repeats 1	0.0033	-1.25
ENSA	2029	endosulfine alpha	0.0409	-1.26
OLFML3	56944	olfactomedin-like 3	0.0013	-1.26
MEIS3P1	4213	Meis homeobox 3 pseudogene 1	0.0356	-1.26
ZMAT3	64393	zinc finger, matrin-type 3	0.0219	-1.26
BTBD11	121551	BTB (POZ) domain containing 11	0.0364	-1.26
HSPA8	3312	heat shock 70kDa protein 8	0.0092	-1.26
GYG1	2992	glycogenin 1	0.0221	-1.27
APBB1IP	54518	amyloid beta (A4) precursor protein-binding, family B, member 1 interacting protein	0.0274	-1.27
RFC3	5983	replication factor C (activator 1) 3, 38kDa	0.0395	-1.27
ABCG2	9429	ATP-binding cassette, sub-family G (WHITE), member 2	0.0178	-1.27
RGS10	6001	regulator of G-protein signaling 10	0.031	-1.27
AIF1	199	allograft inflammatory factor 1	0.0077	-1.27
GPR22	2845	G protein-coupled receptor 22	0.01	-1.28
KIAA1211	57482	KIAA1211	0.028	-1.28
COLEC12	81035	collectin sub-family member 12	0.0382	-1.29
LAMB1	3912	laminin, beta 1	0.0227	-1.3
AI654130	NA		0.0398	-1.31
CNR1	1268	cannabinoid receptor 1 (brain)	0.0291	-1.32
KCNIP1	30820	Kv channel interacting protein 1	0.0097	-1.33
IGSF10	285313	immunoglobulin superfamily, member 10	0.0448	-1.33
DTNA	1837	dystrobrevin, alpha	0.0431	-1.33
NFIB	4781	nuclear factor I/B	0.038	-1.35
HDDC2	51020	HD domain containing 2	0.0377	-1.35
NXPH1	30010	neurexophilin 1	0.0305	-1.36
MED21	9412	mediator complex subunit 21	0.0232	-1.38
PAK1	5058	p21 protein (Cdc42/Rac)-activated kinase 1	0.0304	-1.38
C1QTNF3	114899	C1q and tumor necrosis factor related protein 3	0.0435	-1.38
NDRG3	57446	NDRG family member 3	0.021	-1.39
PRPS1	5631	phosphoribosyl pyrophosphate synthetase 1	0.0271	-1.4
NREP	9315	neuronal regeneration related protein homolog (rat)	0.0332	-1.41
Z39232	NA		0.0471	-1.42
ZP2	7783	zona pellucida glycoprotein 2 (sperm receptor)	0.017	-1.45
LAPTM4B	55353	lysosomal protein transmembrane 4 beta	0.011	-1.47
VCAN	1462	versican	0.0188	-1.5
PDS5B	23047	PDS5, regulator of cohesion maintenance, homolog B (S. cerevisiae)	0.0265	-1.57
235885_at	NA		0.0242	-1.63
BG149297	NA		0.0196	-1.65
HLA-DRA	3122	major histocompatibility complex, class II, DR alpha	0.0312	-1.7
WFDC1	58189	WAP four-disulfide core domain 1	0.0395	-1.73
W80446	NA		0.0234	-1.75
CX3CR1	1524	chemokine (C-X3-C motif) receptor 1	0.0086	-1.87

## Sheet: SCZ_Bioset 8
GSE12654	Bioset 8: Postmortem prefrontal cortex from patients with schizophrenia _vs_ control (Study: Prefrontal cortex expression profile of bipolar disorder, depression, and schizophrenia patients)
hiM genes						hiI genes
Gene	EntrezGene ID	Gene Description	p-value	fold change		Gene	EntrezGene ID	Gene Description	p-value	fold change
WSB1	26118	WD repeat and SOCS box containing 1	0.0475	1.35		TIMP1	7076	TIMP metallopeptidase inhibitor 1	0.0417	1.37
CALB1	793	calbindin 1, 28kDa	0.0341	1.26		LRRFIP1	9208	leucine rich repeat (in FLII) interacting protein 1	0.0009	1.3
FGF9	2254	fibroblast growth factor 9 (glia-activating factor)	0.0021	1.26		2018-09-10	151011	septin 10	0.0138	-1.35
PTPRD	5789	protein tyrosine phosphatase, receptor type, D	0.0031	-1.23
RAB3A	5864	RAB3A, member RAS oncogene family	0.0389	-1.28
NCAM1	4684	neural cell adhesion molecule 1	0.0353	-1.28
GPR37	2861	G protein-coupled receptor 37 (endothelin receptor type B-like)	0.0372	-1.71
ABCA2	20	ATP-binding cassette, sub-family A (ABC1), member 2	0.0068	-1.95

## Sheet: SCZ_Bioset 9
GSE21935	Bioset 9: Superior temporal cortex of post-mortem schizophrenic patients _vs_ healthy subjects (Study: Superior temporal cortex in schizophrenic and control patients)
hiM genes						hiI genes
Gene	EntrezGene ID	Gene Description	p-value	fold change		Gene	EntrezGene ID	Gene Description	p-value	fold change
ANKRD6	22881	ankyrin repeat domain 6	0.0241	1.33		HILPDA	29923	hypoxia inducible lipid droplet-associated	0.0196	1.51
DZIP1	22873	DAZ interacting protein 1	0.0208	1.25		ANGPTL4	51129	angiopoietin-like 4	0.0227	1.32
SLCO1A2	6579	solute carrier organic anion transporter family, member 1A2	0.0358	-1.25		TGM2	7052	transglutaminase 2 (C polypeptide, protein-glutamine-gamma-glutamyltransferase)	0.0452	1.31
ABHD6	57406	abhydrolase domain containing 6	0.0192	-1.25		ID4	3400	inhibitor of DNA binding 4, dominant negative helix-loop-helix protein	0.0487	1.31
CMTM5	116173	CKLF-like MARVEL transmembrane domain containing 5	0.0207	-1.29		TM4SF1	4071	transmembrane 4 L six family member 1	0.0336	1.29
GPR37	2861	G protein-coupled receptor 37 (endothelin receptor type B-like)	0.0411	-1.39		MCL1	4170	myeloid cell leukemia sequence 1 (BCL2-related)	0.0477	1.22
						PLOD2	5352	procollagen-lysine, 2-oxoglutarate 5-dioxygenase 2	0.029	1.2
						C5orf4	10826	chromosome 5 open reading frame 4	0.0137	-1.21
						TYMS	7298	thymidylate synthetase	0.046	-1.21
						TPBG	7162	trophoblast glycoprotein	0.0117	-1.34

## Sheet: SCZ_Bioset 10
GSE63738	Bioset 10: Forebrain neural progenitor cells of schizophrenia patients _vs_ normal controls (Study: Forebrain neural progenitor cells of schizophrenia patients)
hiM genes						hiI genes
Gene	EntrezGene ID	Gene Description	p-value	fold change		Gene	EntrezGene ID	Gene Description	p-value	fold change
UNC5C	8633	unc-5 homolog C (C. elegans)	0.0005	2.46952		TES	26136	testis derived transcript (3 LIM domains)	4.5e-05	2.79791
STMN3	50861	stathmin-like 3	7.3e-05	-1.31235		SLC7A8	23428	solute carrier family 7 (amino acid transporter light chain, L system), member 8	0.0002	2.57919
FN3K	64122	fructosamine 3 kinase	3.5e-05	-1.46671		KLF10	7071	Kruppel-like factor 10	0.0006	1.63977
FXYD6	53826	FXYD domain containing ion transport regulator 6	0.0006	-1.5007		REEP4	80346	receptor accessory protein 4	9e-05	1.54589
KIFC2	90990	kinesin family member C2	0.0003	-1.56824		ZNF281	23528	zinc finger protein 281	0.0001	1.33508
TUBB2A	7280	tubulin, beta 2A class IIa	0.0006	-1.56931		ALG8	79053	asparagine-linked glycosylation 8, alpha-1,3-glucosyltransferase homolog (S. cerevisiae)	0.0001	1.26061
BAI2	576	brain-specific angiogenesis inhibitor 2	8.9e-05	-1.76969		TMEM129	92305	transmembrane protein 129	3.1e-06	-1.23437
MTSS1	9788	metastasis suppressor 1	5.2e-05	-1.79022		GPR56	9289	G protein-coupled receptor 56	0.0002	-2.03598
JPH3	57338	junctophilin 3	0.0002	-1.87523		INHBB	3625	inhibin, beta B	0.0002	-2.40141
GPM6A	2823	glycoprotein M6A	0.0006	-1.96376
ICA1	3382	islet cell autoantigen 1, 69kDa	3.9e-05	-2.01154
ATP1B2	482	ATPase, Na+/K+ transporting, beta 2 polypeptide	0.001	-2.25904
TMEM59L	25789	transmembrane protein 59-like	0.0001	-2.27168
FAM5B	57795	family with sequence similarity 5, member B	0.001	-2.28373
SLC1A3	6507	solute carrier family 1 (glial high affinity glutamate transporter), member 3	0.0001	-2.35588
FAM134B	54463	family with sequence similarity 134, member B	1.6e-06	-2.38868
LGI1	9211	leucine-rich, glioma inactivated 1	0.0006	-2.40323
BCAN	63827	brevican	0.0007	-2.45765
SLC6A1	6529	solute carrier family 6 (neurotransmitter transporter, GABA), member 1	0.0005	-2.49414
SLC4A4	8671	solute carrier family 4, sodium bicarbonate cotransporter, member 4	0.0002	-2.50206
SCN4B	6330	sodium channel, voltage-gated, type IV, beta subunit	0.0004	-2.51464
MAOB	4129	monoamine oxidase B	0.0003	-2.54076
GPR37L1	9283	G protein-coupled receptor 37 like 1	8.4e-05	-2.70208
TMEM132E	124842	transmembrane protein 132E	1.5e-05	-2.86875
NXPH1	30010	neurexophilin 1	4.6e-08	-4.10545

[truncated: 6 more sheets: SCZ_Bioset 11, SCZ_Bioset 12, SCZ_Bioset 13, SCZ_Bioset 14, SCZ_Bioset 15, SCZ_Bioset 16]
