# Supplementary material for: Transcriptomic immaturity inducible by neural hyperexcitation is shared by multiple neuropsychiatric disorders
Source: Commun Biol. 2019 Jan 22;2:32. doi: 10.1038/s42003-018-0277-2 (PMC6342824; doi:10.1038/s42003-018-0277-2)
Supplement: Supplementary file 13 — Supplementary Data 11 [file 42003_2018_277_MOESM13_ESM.xlsx]

## Sheet: ALS_hiI
Gene	EntrezGene ID	Gene Description			Bioset 1	Bioset 2	Bioset 3	Bioset 4	Bioset 5	Bioset 6	Bioset 7	Bioset 8		Bioset 1: Motor neurons derived from iPSCS heterozygous for the ALS causing SOD1[A4V] mutation _vs_ wildtype (Study: Motor neurons derived from iPS cells from amyotrophic lateral sclerosis patients)
HIPK2	28996	homeodomain interacting protein kinase 2	6 out of 8		2.25377		1.81993	-1.33		1.64	1.9712	-2.42		Bioset 2: Motor neurons derived from ALS patient iPSCs - SOD1 A272C mutant _vs_ CRISPR/Cas9 corrected SOD1 (Study: Motor neurons derived from ALS patient iPSCs with SOD1 A272 mutation or correction)
CALD1	800	caldesmon 1	6 out of 8		2.0083	-1.79317	1.4265			1.42	2.04215	-2.67		Bioset 3: Embryonic stem cells from embryos with amyotrophic lateral sclerosis C9 mutation _vs_ wildtype (Study: Embryonic stem cells and iPSCs with amyotrophic lateral sclerosis C9 carrier mutation)
SNRPB	6628	small nuclear ribonucleoprotein polypeptides B and B1	5 out of 8		-2.15508	-1.7148		-1.57			1.75801	-2.52		Bioset 4: Oligodendrocytes derived from iNPC of subjects with sporadic ALS _vs_ healthy subjects (Study: Astrocytes and oligodendrocytes derived from iNPC of subjects with amyotrophic lateral sclerosis)
ZFP36L2	678	zinc finger protein 36, C3H type-like 2	5 out of 8		1.80372	-1.56863	-1.33646			1.77	4.65336			Bioset 5: Astrocytes derived from iNPC of subjects with sporadic ALS _vs_ healthy subjects (Study: Astrocytes and oligodendrocytes derived from iNPC of subjects with amyotrophic lateral sclerosis)
IQGAP1	8826	IQ motif containing GTPase activating protein 1	5 out of 8		1.79354	1.36547	-1.26157				1.66837	-2.2		Bioset 6: Motor neurons from cervical spinal cords of ALS C9ORF72-mutant patients _vs_ normal donors_GPL570 (Study: Motor neurons from ALS patients with or without C9ORF72 mutations)
SULF2	55959	sulfatase 2	4 out of 8			-1.26402	2.98082				3.38857	-3.17		Bioset 7: Lumbar spinal cord neurons from sporadic amyotrophic lateral sclerosis patients _vs_ normal (Study: Sporadic amyotrophic lateral sclerosis spinal motor neurons)
PRSS23	11098	protease, serine, 23	4 out of 8		2.05014	-1.6608	3.14942				1.92626			Bioset 8: Motor neurons from ALS patients with mutant CHMP2B _vs_ healthy individuals with wildtype CHMP2B (Study: Human motor neuron gene expression in individuals with CHMP2B mutations)
INADL	10207	InaD-like (Drosophila)	4 out of 8		2.1311		-1.43253			-2.63	-1.49338
COL5A2	1290	collagen, type V, alpha 2	4 out of 8		2.08267	-1.66527	5.41971					-2.49
FN1	2335	fibronectin 1	4 out of 8		1.91586	-2.01636	4.946				4.59579
EMP2	2013	epithelial membrane protein 2	4 out of 8		2.31519					1.3	3.08857	-1.59
SESN3	143686	sestrin 3	4 out of 8		2.0477	-1.45034	1.45848			-1.28
PDLIM5	10611	PDZ and LIM domain 5	4 out of 8		1.70114	-1.81515	1.49203	3.72
RAB34	83871	RAB34, member RAS oncogene family	4 out of 8					-3.34		1.64	3.28216	-2.28
RHOBTB3	22836	Rho-related BTB domain containing 3	4 out of 8		1.96466		2.80388				1.94229	-1.78
CXXC5	51523	CXXC finger protein 5	4 out of 8		-1.70024	-1.20122	1.63275					-1.83
COL4A2	1284	collagen, type IV, alpha 2	4 out of 8			-2.10554	2.18742			1.79	3.39455
MCL1	4170	myeloid cell leukemia sequence 1 (BCL2-related)	4 out of 8			-1.46472		-4.48		1.42	1.57634
MTAP	4507	methylthioadenosine phosphorylase	4 out of 8		1.87813			-2.45		-1.27		1.32
COL4A1	1282	collagen, type IV, alpha 1	4 out of 8			-2.55331	1.93359			2.19		-1.5
PDCD4	27250	programmed cell death 4 (neoplastic transformation inhibitor)	4 out of 8		1.95966		1.61815				1.63384	-1.3
TM4SF1	4071	transmembrane 4 L six family member 1	4 out of 8			-1.81751	7.63204			1.48	3.4202
FLNA	2316	filamin A, alpha	4 out of 8			-1.24113				1.36	3.59528	-1.39
BBX	56987	bobby sox homolog (Drosophila)	4 out of 8		2.04928	-1.45287	1.56288				1.71561
PRC1	9055	protein regulator of cytokinesis 1	4 out of 8		2.38031	1.95968	1.46048	3.61
ADAMTS1	9510	ADAM metallopeptidase with thrombospondin type 1 motif, 1	3 out of 8			-1.7098					2.73993	-3.2
LMNA	4000	lamin A/C	3 out of 8				1.60084			1.36		-1.29
SCARB2	950	scavenger receptor class B, member 2	3 out of 8					-4.36		-1.6	-1.34827
WWC3	55841	WWC family member 3	3 out of 8		2.04825	-1.29753					2.44095
XRN1	54464	5'-3' exoribonuclease 1	3 out of 8		2.31861		1.43797					2.05
WIPI1	55062	WD repeat domain, phosphoinositide interacting 1	3 out of 8				1.67808	-1.78				-1.4
POLR2A	5430	polymerase (RNA) II (DNA directed) polypeptide A, 220kDa	3 out of 8					-1.41		1.42		1.29
FLNC	2318	filamin C, gamma	3 out of 8			-1.69709	2.26197				2.94213
UCK2	7371	uridine-cytidine kinase 2	3 out of 8					-1.88			-1.94378	-2.42
CCNG2	901	cyclin G2	3 out of 8				1.93292	2.12			2.21273
ZAK	51776	sterile alpha motif and leucine zipper containing kinase AZK	3 out of 8		1.93547						1.66365	-1.74
LMAN1	3998	lectin, mannose-binding, 1	3 out of 8		1.84664					1.36		1.26
RIF1	55183	RAP1 interacting factor homolog (yeast)	3 out of 8		2.24937		-1.30411					-1.84
VWF	7450	von Willebrand factor	3 out of 8					-1.45		1.58		-4.23
GPR56	9289	G protein-coupled receptor 56	3 out of 8				6.1174	-15.3				-1.54
LGALS1	3956	lectin, galactoside-binding, soluble, 1	3 out of 8		-3.12751	-1.53123	1.95913
SLC3A2	6520	solute carrier family 3 (activators of dibasic and neutral amino acid transport), member 2	3 out of 8				-1.65232	-1.87				-2
TNS1	7145	tensin 1	3 out of 8			-1.23327	1.70563				-1.86281
UBE2H	7328	ubiquitin-conjugating enzyme E2H	3 out of 8				1.28239	-2.62				-1.58
LAMB2	3913	laminin, beta 2 (laminin S)	3 out of 8			-1.4778					3.04673	-2.21
PRPF4B	8899	PRP4 pre-mRNA processing factor 4 homolog B (yeast)	3 out of 8		1.59336			2.92		1.34
MYH10	4628	myosin, heavy chain 10, non-muscle	3 out of 8				-1.26865	12.1			-1.43148
VCAN	1462	versican	3 out of 8			-1.42255				1.26	2.85417
PTPRF	5792	protein tyrosine phosphatase, receptor type, F	3 out of 8				-1.22012			1.43	1.70046
RPS6KA3	6197	ribosomal protein S6 kinase, 90kDa, polypeptide 3	3 out of 8		1.95577	-1.24329	1.6465
ENTPD1	953	ectonucleoside triphosphate diphosphohydrolase 1	3 out of 8			1.3156	-1.45604					-1.23
PDK3	5165	pyruvate dehydrogenase kinase, isozyme 3	3 out of 8		2.13812		1.28806				-1.79474
TGM2	7052	transglutaminase 2 (C polypeptide, protein-glutamine-gamma-glutamyltransferase)	3 out of 8			-3.69962				1.46		-3.49
PMEPA1	56937	prostate transmembrane protein, androgen induced 1	3 out of 8			-1.65725	1.87219					-2.39
NES	10763	nestin	3 out of 8		2.05543		1.22277				2.6387
FANCA	2175	Fanconi anemia, complementation group A	3 out of 8				-1.66337	2.67	1.27
IL13RA1	3597	interleukin 13 receptor, alpha 1	3 out of 8				2.09962			-1.23	2.86178
VEZF1	7716	vascular endothelial zinc finger 1	3 out of 8		1.6109		1.35805				1.81093
KDM5A	5927	lysine (K)-specific demethylase 5A	3 out of 8		1.80389		1.33106	2.4
MTHFD2	10797	methylenetetrahydrofolate dehydrogenase (NADP+ dependent) 2, methenyltetrahydrofolate cyclohydrolase	3 out of 8		-2.36688		-1.52911	-2.26
SGPL1	8879	sphingosine-1-phosphate lyase 1	3 out of 8		1.53273			-2.1				-1.66
MAPKAPK2	9261	mitogen-activated protein kinase-activated protein kinase 2	3 out of 8				1.60353	-1.64		1.25
SRSF4	6429	serine/arginine-rich splicing factor 4	3 out of 8				1.3765	1.87				-1.54
CNOT6	57472	CCR4-NOT transcription complex, subunit 6	3 out of 8				1.43287			1.32		1.54
RBP1	5947	retinol binding protein 1, cellular	3 out of 8		-1.80677		1.8892				3.04888
KLF6	1316	Kruppel-like factor 6	3 out of 8				1.92343	-5.42				-1.93
VIM	7431	vimentin	3 out of 8				4.8892				4.36413	-6.39
PARP4	143	poly (ADP-ribose) polymerase family, member 4	3 out of 8		1.78558						2.62998	-1.47
CDC34	997	cell division cycle 34 homolog (S. cerevisiae)	3 out of 8		-2.01063		1.37352	-1.47
BGN	633	biglycan	3 out of 8			-2.26294	7.4476				4.48181
SLC1A5	6510	solute carrier family 1 (neutral amino acid transporter), member 5	3 out of 8			-1.31366	-2.08309				4.3957
ZFP36L1	677	zinc finger protein 36, C3H type-like 1	3 out of 8		2.68243		1.31135				3.94931
STC2	8614	stanniocalcin 2	3 out of 8		2.35194	-1.60982	-1.91721
RBMS2	5939	RNA binding motif, single stranded interacting protein 2	3 out of 8		2.62901			-2.08				-1.35
FRMD6	122786	FERM domain containing 6	3 out of 8			-1.62863	1.79045	-5.52
SLC2A1	6513	solute carrier family 2 (facilitated glucose transporter), member 1	3 out of 8				-1.3951			1.46	2.25318
SP1	6667	Sp1 transcription factor	3 out of 8		2.15995			1.56			2.60523
PTBP1	5725	polypyrimidine tract binding protein 1	3 out of 8							1.75	2.37701	-1.67
TACC3	10460	transforming, acidic coiled-coil containing protein 3	3 out of 8		2.11355	1.56268	1.29276
NOTCH1	4851	notch 1	3 out of 8		2.82005		1.44115	-1.5
BAZ1A	11177	bromodomain adjacent to zinc finger domain, 1A	3 out of 8				1.941	2.31			2.7607
ADAMTS9	56999	ADAM metallopeptidase with thrombospondin type 1 motif, 9	3 out of 8		3.81346		3.45618			1.94
CDK1	983	cyclin-dependent kinase 1	3 out of 8		2.71361	1.82734	1.32312
ARHGAP11A	9824	Rho GTPase activating protein 11A	3 out of 8		2.50503	1.79913	1.3516
TRMT10A	93587	tRNA methyltransferase 10 homolog A (S. cerevisiae)	2 out of 8					-1.43				-1.63
REEP4	80346	receptor accessory protein 4	2 out of 8				2.15248					1.36
MSI2	124540	musashi homolog 2 (Drosophila)	2 out of 8		2.21242							-1.39
PAN3	255967	PAN3 poly(A) specific ribonuclease subunit homolog (S. cerevisiae)	2 out of 8		2.3732			2.48
DDX17	10521	DEAD (Asp-Glu-Ala-Asp) box helicase 17	2 out of 8		2.25335						1.63346
TNFRSF1A	7132	tumor necrosis factor receptor superfamily, member 1A	2 out of 8							1.97	2.71207
EPHA7	2045	EPH receptor A7	2 out of 8			1.49201	2.33849
TINF2	26277	TERF1 (TRF1)-interacting nuclear factor 2	2 out of 8					-1.74				-1.61
RYBP	23429	RING1 and YY1 binding protein	2 out of 8							1.26		-1.53
PROS1	5627	protein S (alpha)	2 out of 8				3.60052				4.42935
LRRC41	10489	leucine rich repeat containing 41	2 out of 8				1.31771					-2.01
SUPT4H1	6827	suppressor of Ty 4 homolog 1 (S. cerevisiae)	2 out of 8		-1.85902			-1.72
CGGBP1	8545	CGG triplet repeat binding protein 1	2 out of 8		1.47994		1.25577
GDAP2	54834	ganglioside induced differentiation associated protein 2	2 out of 8					2.23				1.21
VASP	7408	vasodilator-stimulated phosphoprotein	2 out of 8			-1.31782					-1.63466
PPP1R18	170954	protein phosphatase 1, regulatory subunit 18	2 out of 8		-1.90858		2.00802
BLOC1S6	26258	biogenesis of lysosomal organelles complex-1, subunit 6, pallidin	2 out of 8			-1.23778						-2.32
AKAP12	9590	A kinase (PRKA) anchor protein 12	2 out of 8				1.28665	2.98
ERG	2078	v-ets erythroblastosis virus E26 oncogene homolog (avian)	2 out of 8								3.56509	-1.59
PKM	5315	pyruvate kinase, muscle	2 out of 8		-1.92118	1.62443
FXYD5	53827	FXYD domain containing ion transport regulator 5	2 out of 8			-1.7625						-1.97
SLC7A6	9057	solute carrier family 7 (amino acid transporter light chain, y+L system), member 6	2 out of 8			1.20558				1.24
PPHLN1	51535	periphilin 1	2 out of 8					-1.46				1.44
CUEDC2	79004	CUE domain containing 2	2 out of 8		-2.10391							-2.71
PPP4R1	9989	protein phosphatase 4, regulatory subunit 1	2 out of 8			1.21662						-1.64
ANGPTL4	51129	angiopoietin-like 4	2 out of 8							1.97	2.74854
TNPO1	3842	transportin 1	2 out of 8					-2.2		1.67
NAA50	80218	N(alpha)-acetyltransferase 50, NatE catalytic subunit	2 out of 8		1.52011			-3.81
SMAD4	4089	SMAD family member 4	2 out of 8		1.55896		1.24646
KIF5B	3799	kinesin family member 5B	2 out of 8		1.5011		1.31003
PTPN21	11099	protein tyrosine phosphatase, non-receptor type 21	2 out of 8		2.0593			-1.53
2018-09-11	55752	septin 11	2 out of 8		1.57398		2.23933
SDC4	6385	syndecan 4	2 out of 8			-1.61306				1.35
RARG	5916	retinoic acid receptor, gamma	2 out of 8							1.33		-1.23
HDLBP	3069	high density lipoprotein binding protein	2 out of 8				1.31529					-3.59
ARHGEF40	55701	Rho guanine nucleotide exchange factor (GEF) 40	2 out of 8				1.53078			1.53
EHD4	30844	EH-domain containing 4	2 out of 8					-2.15				-1.84
C1S	716	complement component 1, s subcomponent	2 out of 8					-29.9			1.57197
CHMP1B	57132	charged multivesicular body protein 1B	2 out of 8					-2.66				-1.33
TIPARP	25976	TCDD-inducible poly(ADP-ribose) polymerase	2 out of 8				2.75022				2.06595
RAB3GAP2	25782	RAB3 GTPase activating protein subunit 2 (non-catalytic)	2 out of 8					3.83				1.35
TARS	6897	threonyl-tRNA synthetase	2 out of 8			1.25132	-1.56154
XBP1	7494	X-box binding protein 1	2 out of 8					7.9				-1.71
MYOF	26509	myoferlin	2 out of 8			-1.69312					2.98964
DDX39A	10212	DEAD (Asp-Glu-Ala-Asp) box polypeptide 39A	2 out of 8		-1.5637							-3.48
SMC5	23137	structural maintenance of chromosomes 5	2 out of 8		1.95856							-1.47
CKAP4	10970	cytoskeleton-associated protein 4	2 out of 8				1.23728	-1.84
PABPC4	8761	poly(A) binding protein, cytoplasmic 4 (inducible form)	2 out of 8				-1.29228					-2.29
AFF3	3899	AF4/FMR2 family, member 3	2 out of 8		1.61152		4.04541
AXL	558	AXL receptor tyrosine kinase	2 out of 8			-1.72344					2.56817
CDK12	51755	cyclin-dependent kinase 12	2 out of 8		1.64395			-1.78
CDV3	55573	CDV3 homolog (mouse)	2 out of 8				1.25738	-6.59
DUSP11	8446	dual specificity phosphatase 11 (RNA/RNP complex 1-interacting)	2 out of 8		-2.00909						1.80916
GLCCI1	113263	glucocorticoid induced transcript 1	2 out of 8			-1.2279	1.3599
MLEC	9761	malectin	2 out of 8				1.23569					-2.02
CBFB	865	core-binding factor, beta subunit	2 out of 8				1.7138				1.7797
CARHSP1	23589	calcium regulated heat stable protein 1, 24kDa	2 out of 8		-1.66323						3.05924
RBM15B	29890	RNA binding motif protein 15B	2 out of 8				1.27439			1.26
RRAS	6237	related RAS viral (r-ras) oncogene homolog	2 out of 8			-1.87631						-1.53
XPO1	7514	exportin 1 (CRM1 homolog, yeast)	2 out of 8		1.94174							1.6
KLF10	7071	Kruppel-like factor 10	2 out of 8			-1.48895		-5.43
PSMA3	5684	proteasome (prosome, macropain) subunit, alpha type, 3	2 out of 8		-1.58598				1.35
ORMDL2	29095	ORM1-like 2 (S. cerevisiae)	2 out of 8					-2.06				-2.15
KCNK10	54207	potassium channel, subfamily K, member 10	2 out of 8			1.33759					2.93424
CREB1	1385	cAMP responsive element binding protein 1	2 out of 8							1.23		-1.67
EHD2	30846	EH-domain containing 2	2 out of 8			-2.28831					6.0606
MAMDC2	256691	MAM domain containing 2	2 out of 8			-1.64567	-2.32487
VCL	7414	vinculin	2 out of 8			-1.30598	-1.32636
PSME4	23198	proteasome (prosome, macropain) activator subunit 4	2 out of 8					5.56			-1.46201
MAPRE1	22919	microtubule-associated protein, RP/EB family, member 1	2 out of 8				1.28825	-2.54
PLAT	5327	plasminogen activator, tissue	2 out of 8							1.54		-2.39
IFITM1	8519	interferon induced transmembrane protein 1	2 out of 8				1.52941				3.85931
CEP97	79598	centrosomal protein 97kDa	2 out of 8		2.35508							1.54
USO1	8615	USO1 vesicle docking protein homolog (yeast)	2 out of 8		1.54309							-1.65
ENY2	56943	enhancer of yellow 2 homolog (Drosophila)	2 out of 8		-1.52307		1.44046
TSPO	706	translocator protein (18kDa)	2 out of 8			-1.84906						-1.81
GCFC2	6936	GC-rich sequence DNA-binding factor 2	2 out of 8		1.74899							-1.37
CERK	64781	ceramide kinase	2 out of 8		-1.61711		1.53752
SLC20A1	6574	solute carrier family 20 (phosphate transporter), member 1	2 out of 8				-1.46685					1.84
SERP1	27230	stress-associated endoplasmic reticulum protein 1	2 out of 8				1.34425				1.72746
PHF17	79960	PHD finger protein 17	2 out of 8		1.65697		-1.34995
LOX	4015	lysyl oxidase	2 out of 8		2.08584	-2.39429
SOX11	6664	SRY (sex determining region Y)-box 11	2 out of 8				2.47259	4.06
VRK1	7443	vaccinia related kinase 1	2 out of 8					2.88				1.83
CTSC	1075	cathepsin C	2 out of 8				-1.93084			1.23
TLN1	7094	talin 1	2 out of 8			-1.3892	1.22204
MDFIC	29969	MyoD family inhibitor domain containing	2 out of 8					-2.42				1.45
ELK3	2004	ELK3, ETS-domain protein (SRF accessory protein 2)	2 out of 8				2.07774				2.64047
LLGL1	3996	lethal giant larvae homolog 1 (Drosophila)	2 out of 8				1.37885					1.46
RBPJ	3516	recombination signal binding protein for immunoglobulin kappa J region	2 out of 8				1.38112			1.22
LBH	81606	limb bud and heart development homolog (mouse)	2 out of 8		-2.05135		1.5221
MDM2	4193	Mdm2, p53 E3 ubiquitin protein ligase homolog (mouse)	2 out of 8		1.78352		1.58015
BUB3	9184	budding uninhibited by benzimidazoles 3 homolog (yeast)	2 out of 8					-1.3	-1.24
CPSF2	53981	cleavage and polyadenylation specific factor 2, 100kDa	2 out of 8				1.22234			1.24
RPS6KA1	6195	ribosomal protein S6 kinase, 90kDa, polypeptide 1	2 out of 8		-2.14324							-1.53
FZD3	7976	frizzled family receptor 3	2 out of 8		2.10265		1.93884
PRKDC	5591	protein kinase, DNA-activated, catalytic polypeptide	2 out of 8		2.00647							1.21
LHFP	10186	lipoma HMGIC fusion partner	2 out of 8				4.62333				2.41087
ATP11B	23200	ATPase, class VI, type 11B	2 out of 8		2.08435							1.62
KDM6B	23135	lysine (K)-specific demethylase 6B	2 out of 8				2.97267	1.68
GADD45A	1647	growth arrest and DNA-damage-inducible, alpha	2 out of 8			-1.63831	2.36469
CDKN1A	1026	cyclin-dependent kinase inhibitor 1A (p21, Cip1)	2 out of 8			-1.59444	6.91415
TFDP2	7029	transcription factor Dp-2 (E2F dimerization partner 2)	2 out of 8					-4.34				-1.47
UBE2T	29089	ubiquitin-conjugating enzyme E2T (putative)	2 out of 8		-2.15138							-1.58
TUBB6	84617	tubulin, beta 6 class V	2 out of 8			-1.51038	3.11612
ANGPT2	285	angiopoietin 2	2 out of 8								2.40444	-1.46
CPXM2	119587	carboxypeptidase X (M14 family), member 2	2 out of 8				-3.15252				3.15576
PROCR	10544	protein C receptor, endothelial	2 out of 8								3.4783	-1.54
EMP1	2012	epithelial membrane protein 1	2 out of 8		2.57374	1.70612
CAV1	857	caveolin 1, caveolae protein, 22kDa	2 out of 8				1.95495	-5.23
ITGA1	3672	integrin, alpha 1	2 out of 8			-2.77348	1.64117
PRKD3	23683	protein kinase D3	2 out of 8		2.79377						1.96544
PLOD2	5352	procollagen-lysine, 2-oxoglutarate 5-dioxygenase 2	2 out of 8		1.77437	-1.60501
CTSK	1513	cathepsin K	2 out of 8		2.85835	-1.62985
NEDD9	4739	neural precursor cell expressed, developmentally down-regulated 9	2 out of 8				3.90687				2.26175
BLM	641	Bloom syndrome, RecQ helicase-like	2 out of 8			1.70875		2.68
IQGAP3	128239	IQ motif containing GTPase activating protein 3	2 out of 8		3.00951	2.02185
ZNF521	25925	zinc finger protein 521	2 out of 8				2.07184	-3.2
HES1	3280	hairy and enhancer of split 1, (Drosophila)	2 out of 8				4.13795				2.54194
CDH23	64072	cadherin-related 23	2 out of 8			-2.35308		1.77
LPAR6	10161	lysophosphatidic acid receptor 6	2 out of 8				2.97225				3.05646
PBX3	5090	pre-B-cell leukemia homeobox 3	2 out of 8			-1.38695	1.55529
CCND1	595	cyclin D1	2 out of 8				2.51976				4.44065
RBMS1	5937	RNA binding motif, single stranded interacting protein 1	2 out of 8							1.36		-2.07
EDNRA	1909	endothelin receptor type A	2 out of 8				2.46846					-1.84
EPB41	2035	erythrocyte membrane protein band 4.1 (elliptocytosis 1, RH-linked)	2 out of 8			1.21707					-1.6422
TPBG	7162	trophoblast glycoprotein	2 out of 8		2.148	1.45683
KIF23	9493	kinesin family member 23	2 out of 8		3.13014	2.27224
NUF2	83540	NUF2, NDC80 kinetochore complex component, homolog (S. cerevisiae)	2 out of 8		2.16736			6.46
MYBL2	4605	v-myb myeloblastosis viral oncogene homolog (avian)-like 2	2 out of 8			2.75795		2.15
CDKN3	1033	cyclin-dependent kinase inhibitor 3	2 out of 8							-1.42		-1.76
KIF20A	10112	kinesin family member 20A	2 out of 8			1.7895	1.31552
SREK1	140890	splicing regulatory glutamine/lysine-rich protein 1	1 out of 8		2.41706
CBX1	10951	chromobox homolog 1	1 out of 8				1.26197
SLC39A6	25800	solute carrier family 39 (zinc transporter), member 6	1 out of 8					-4.4
ALDH16A1	126133	aldehyde dehydrogenase 16 family, member A1	1 out of 8				1.92153
NUP214	8021	nucleoporin 214kDa	1 out of 8					-1.4
ZC3H3	23144	zinc finger CCCH-type containing 3	1 out of 8							1.21
ARMC1	55156	armadillo repeat containing 1	1 out of 8									-1.41
TOX4	9878	TOX high mobility group box family member 4	1 out of 8					-1.43
CXorf26	51260	chromosome X open reading frame 26	1 out of 8									-1.77
FHOD1	29109	formin homology 2 domain containing 1	1 out of 8								1.85016
ASAP1	50807	ArfGAP with SH3 domain, ankyrin repeat and PH domain 1	1 out of 8									1.73
EIF2B2	8892	eukaryotic translation initiation factor 2B, subunit 2 beta, 39kDa	1 out of 8		-1.73724
SNX1	6642	sorting nexin 1	1 out of 8									-1.78
UBE2Q2	92912	ubiquitin-conjugating enzyme E2Q family member 2	1 out of 8			1.4182
TAF6L	10629	TAF6-like RNA polymerase II, p300/CBP-associated factor (PCAF)-associated factor, 65kDa	1 out of 8					-1.52
RLIM	51132	ring finger protein, LIM domain interacting	1 out of 8									-1.9
SMEK1	55671	SMEK homolog 1, suppressor of mek1 (Dictyostelium)	1 out of 8		1.57797
ACTN4	81	actinin, alpha 4	1 out of 8			-1.45058
TCOF1	6949	Treacher Collins-Franceschetti syndrome 1	1 out of 8					2.19
RBX1	9978	ring-box 1, E3 ubiquitin protein ligase	1 out of 8		-2.42101
KCNN1	3780	potassium intermediate/small conductance calcium-activated channel, subfamily N, member 1	1 out of 8		-1.9762
FHL2	2274	four and a half LIM domains 2	1 out of 8			-1.5679
SEC24D	9871	SEC24 family, member D (S. cerevisiae)	1 out of 8			-1.43358
FAM211A	388341	family with sequence similarity 211, member A	1 out of 8					-1.56
RAB27A	5873	RAB27A, member RAS oncogene family	1 out of 8								5.78969
ZBTB44	29068	zinc finger and BTB domain containing 44	1 out of 8							1.42
KLF13	51621	Kruppel-like factor 13	1 out of 8									-2.03
MAFF	23764	v-maf musculoaponeurotic fibrosarcoma oncogene homolog F (avian)	1 out of 8							2.26
TAGLN2	8407	transgelin 2	1 out of 8									-2.51
TIGD5	84948	tigger transposable element derived 5	1 out of 8		-1.80871
CISD2	493856	CDGSH iron sulfur domain 2	1 out of 8							-1.99
DNASE1L1	1774	deoxyribonuclease I-like 1	1 out of 8									-1.3
PRPF18	8559	PRP18 pre-mRNA processing factor 18 homolog (S. cerevisiae)	1 out of 8							1.46
RNF114	55905	ring finger protein 114	1 out of 8					-2.63
PIH1D1	55011	PIH1 domain containing 1	1 out of 8									-1.49
ITFG2	55846	integrin alpha FG-GAP repeat containing 2	1 out of 8									-1.36
NKAIN1	79570	Na+/K+ transporting ATPase interacting 1	1 out of 8		-1.66769
TIMP1	7076	TIMP metallopeptidase inhibitor 1	1 out of 8							2.17
IPO7	10527	importin 7	1 out of 8							-1.62
RBM4	5936	RNA binding motif protein 4	1 out of 8									-1.93
PSMD8	5714	proteasome (prosome, macropain) 26S subunit, non-ATPase, 8	1 out of 8		-2.28892
PARVA	55742	parvin, alpha	1 out of 8				1.88356
ROCK2	9475	Rho-associated, coiled-coil containing protein kinase 2	1 out of 8		2.19536
WDFY2	115825	WD repeat and FYVE domain containing 2	1 out of 8		2.24301
SMC6	79677	structural maintenance of chromosomes 6	1 out of 8									-1.23
CAPRIN1	4076	cell cycle associated protein 1	1 out of 8							-1.42
FOXK2	3607	forkhead box K2	1 out of 8					-1.5
IER2	9592	immediate early response 2	1 out of 8				1.36665
POLB	5423	polymerase (DNA directed), beta	1 out of 8		-1.95466
FHL1	2273	four and a half LIM domains 1	1 out of 8									-2.02
ADCK4	79934	aarF domain containing kinase 4	1 out of 8					1.44
ELAVL1	1994	ELAV (embryonic lethal, abnormal vision, Drosophila)-like 1 (Hu antigen R)	1 out of 8				1.3241
LRRFIP2	9209	leucine rich repeat (in FLII) interacting protein 2	1 out of 8									1.29
CDKN2AIPNL	91368	CDKN2A interacting protein N-terminal like	1 out of 8		-1.56405
HSPB1	3315	heat shock 27kDa protein 1	1 out of 8			-1.66486
DOT1L	84444	DOT1-like, histone H3 methyltransferase (S. cerevisiae)	1 out of 8		2.14542
KIAA1429	25962	KIAA1429	1 out of 8									-1.41
MLLT4	4301	myeloid/lymphoid or mixed-lineage leukemia (trithorax homolog, Drosophila); translocated to, 4	1 out of 8		2.00985
HEXB	3074	hexosaminidase B (beta polypeptide)	1 out of 8			-1.40716
GCNT2	2651	glucosaminyl (N-acetyl) transferase 2, I-branching enzyme (I blood group)	1 out of 8				-1.32158
ASL	435	argininosuccinate lyase	1 out of 8									-1.72
ASCC2	84164	activating signal cointegrator 1 complex subunit 2	1 out of 8									-1.35
MKLN1	4289	muskelin 1, intracellular mediator containing kelch motifs	1 out of 8							-1.28
YME1L1	10730	YME1-like 1 (S. cerevisiae)	1 out of 8					2.48
TNIP2	79155	TNFAIP3 interacting protein 2	1 out of 8									-1.47
KLC4	89953	kinesin light chain 4	1 out of 8									-1.39
POGK	57645	pogo transposable element with KRAB domain	1 out of 8									1.85
GMPPB	29925	GDP-mannose pyrophosphorylase B	1 out of 8									-1.82
FAF2	23197	Fas associated factor family member 2	1 out of 8					1.25
TMEM14C	51522	transmembrane protein 14C	1 out of 8		-1.75506
ENAH	55740	enabled homolog (Drosophila)	1 out of 8		1.64852
ZYX	7791	zyxin	1 out of 8									-1.48
DYSF	8291	dysferlin, limb girdle muscular dystrophy 2B (autosomal recessive)	1 out of 8			-1.69523
PUM2	23369	pumilio homolog 2 (Drosophila)	1 out of 8									-1.4
COPZ1	22818	coatomer protein complex, subunit zeta 1	1 out of 8				1.40691
TMEM129	92305	transmembrane protein 129	1 out of 8							1.46
KCTD5	54442	potassium channel tetramerisation domain containing 5	1 out of 8					-4.99
GTPBP2	54676	GTP binding protein 2	1 out of 8					-2.33
GTF3C1	2975	general transcription factor IIIC, polypeptide 1, alpha 220kDa	1 out of 8							1.21
PSME1	5720	proteasome (prosome, macropain) activator subunit 1 (PA28 alpha)	1 out of 8									-2.06
TGFB1I1	7041	transforming growth factor beta 1 induced transcript 1	1 out of 8									-2.02
SLC39A14	23516	solute carrier family 39 (zinc transporter), member 14	1 out of 8				-2.12817
ERCC1	2067	excision repair cross-complementing rodent repair deficiency, complementation group 1 (includes overlapping antisense sequence)	1 out of 8									-1.81
POLG	5428	polymerase (DNA directed), gamma	1 out of 8			1.52483
XRCC5	7520	X-ray repair complementing defective repair in Chinese hamster cells 5 (double-strand-break rejoining)	1 out of 8									-1.92
EFS	10278	embryonal Fyn-associated substrate	1 out of 8								2.38735
PDS5A	23244	PDS5, regulator of cohesion maintenance, homolog A (S. cerevisiae)	1 out of 8		1.52637
ABCA8	10351	ATP-binding cassette, sub-family A (ABC1), member 8	1 out of 8								2.15108
CCDC22	28952	coiled-coil domain containing 22	1 out of 8					-1.46
PCBP4	57060	poly(rC) binding protein 4	1 out of 8				1.71552
UNC45A	55898	unc-45 homolog A (C. elegans)	1 out of 8			1.51764
CTNND1	1500	catenin (cadherin-associated protein), delta 1	1 out of 8					1.74
TRIM33	51592	tripartite motif containing 33	1 out of 8		1.72357
C11orf84	144097	chromosome 11 open reading frame 84	1 out of 8		-1.93375
METAP2	10988	methionyl aminopeptidase 2	1 out of 8									-2.4
PHF2	5253	PHD finger protein 2	1 out of 8				2.22787
LTBR	4055	lymphotoxin beta receptor (TNFR superfamily, member 3)	1 out of 8				-2.20839
PREB	10113	prolactin regulatory element binding	1 out of 8		-1.75213
IPO5	3843	importin 5	1 out of 8									-1.41
PAPOLA	10914	poly(A) polymerase alpha	1 out of 8									-2.43
FBXO21	23014	F-box protein 21	1 out of 8					1.69
BMP1	649	bone morphogenetic protein 1	1 out of 8				1.93562
STK38L	23012	serine/threonine kinase 38 like	1 out of 8							-1.5
RIOK3	8780	RIO kinase 3 (yeast)	1 out of 8					-2.75
RNF40	9810	ring finger protein 40, E3 ubiquitin protein ligase	1 out of 8									-1.63
TOR1AIP2	163590	torsin A interacting protein 2	1 out of 8		1.57919
CDC5L	988	CDC5 cell division cycle 5-like (S. pombe)	1 out of 8					-1.66
PPM1A	5494	protein phosphatase, Mg2+/Mn2+ dependent, 1A	1 out of 8									1.82
RAVER2	55225	ribonucleoprotein, PTB-binding 2	1 out of 8		2.2896
UTP15	84135	UTP15, U3 small nucleolar ribonucleoprotein, homolog (S. cerevisiae)	1 out of 8								-1.75322
PATL1	219988	protein associated with topoisomerase II homolog 1 (yeast)	1 out of 8		1.69282
TTYH1	57348	tweety homolog 1 (Drosophila)	1 out of 8									-1.72
RAD18	56852	RAD18 homolog (S. cerevisiae)	1 out of 8					-1.88
COL18A1	80781	collagen, type XVIII, alpha 1	1 out of 8			-1.26841
C14orf93	60686	chromosome 14 open reading frame 93	1 out of 8					1.57
KATNAL1	84056	katanin p60 subunit A-like 1	1 out of 8		1.63733
KIAA0040	9674	KIAA0040	1 out of 8								3.59714
STT3B	201595	STT3, subunit of the oligosaccharyltransferase complex, homolog B (S. cerevisiae)	1 out of 8					6.7
UBTD2	92181	ubiquitin domain containing 2	1 out of 8									1.4
ALG8	79053	asparagine-linked glycosylation 8, alpha-1,3-glucosyltransferase homolog (S. cerevisiae)	1 out of 8				-1.53552
MTFP1	51537	mitochondrial fission process 1	1 out of 8							1.6
SMAD1	4086	SMAD family member 1	1 out of 8									-1.64
SLC7A5	8140	solute carrier family 7 (amino acid transporter light chain, L system), member 5	1 out of 8				-2.62885
PRPF38B	55119	PRP38 pre-mRNA processing factor 38 (yeast) domain containing B	1 out of 8								1.49913
ASCC3	10973	activating signal cointegrator 1 complex subunit 3	1 out of 8				1.22744
PIGM	93183	phosphatidylinositol glycan anchor biosynthesis, class M	1 out of 8		1.75863
ZNF585A	199704	zinc finger protein 585A	1 out of 8		2.51721
LIX1L	128077	Lix1 homolog (mouse)-like	1 out of 8				5.19962
CIT	11113	citron (rho-interacting, serine/threonine kinase 21)	1 out of 8			1.80541
ALKBH5	54890	alkB, alkylation repair homolog 5 (E. coli)	1 out of 8				1.33892
PARD6B	84612	par-6 partitioning defective 6 homolog beta (C. elegans)	1 out of 8		2.28545
THBD	7056	thrombomodulin	1 out of 8								1.80919
GEMIN5	25929	gem (nuclear organelle) associated protein 5	1 out of 8									-1.26
ARAF	369	v-raf murine sarcoma 3611 viral oncogene homolog	1 out of 8								2.4736
CUX1	1523	cut-like homeobox 1	1 out of 8								1.95382
SERPING1	710	serpin peptidase inhibitor, clade G (C1 inhibitor), member 1	1 out of 8								4.19603
CAPG	822	capping protein (actin filament), gelsolin-like	1 out of 8		-2.39364
TMA16	55319	translation machinery associated 16 homolog (S. cerevisiae)	1 out of 8				-1.45456
LAMA4	3910	laminin, alpha 4	1 out of 8				5.2121
FRMD5	84978	FERM domain containing 5	1 out of 8									-1.75
C5orf4	10826	chromosome 5 open reading frame 4	1 out of 8								1.95535
MYO9B	4650	myosin IXB	1 out of 8				1.53105
ERRFI1	54206	ERBB receptor feedback inhibitor 1	1 out of 8					-4.84
MDFI	4188	MyoD family inhibitor	1 out of 8				2.53116
NFKB1	4790	nuclear factor of kappa light polypeptide gene enhancer in B-cells 1	1 out of 8									-1.4
KLHL24	54800	kelch-like 24 (Drosophila)	1 out of 8				1.27543
LRRFIP1	9208	leucine rich repeat (in FLII) interacting protein 1	1 out of 8									-2.14
PCGF2	7703	polycomb group ring finger 2	1 out of 8					1.48
RNASEH2A	10535	ribonuclease H2, subunit A	1 out of 8		-1.86163
CITED2	10370	Cbp/p300-interacting transactivator, with Glu/Asp-rich carboxy-terminal domain, 2	1 out of 8								2.65365
CTPS2	56474	CTP synthase 2	1 out of 8								2.26005
2018-09-10	151011	septin 10	1 out of 8		2.47425
RWDD4	201965	RWD domain containing 4	1 out of 8									1.62
TNIP1	10318	TNFAIP3 interacting protein 1	1 out of 8							1.2
ZNF410	57862	zinc finger protein 410	1 out of 8					-1.45
PHF8	23133	PHD finger protein 8	1 out of 8				1.40876
FAM105A	54491	family with sequence similarity 105, member A	1 out of 8									1.84
ENO1	2023	enolase 1, (alpha)	1 out of 8		-1.99487
FNTB	2342	farnesyltransferase, CAAX box, beta	1 out of 8					-1.72
ABL1	25	c-abl oncogene 1, non-receptor tyrosine kinase	1 out of 8									-2.04
EIF2C2	27161	eukaryotic translation initiation factor 2C, 2	1 out of 8		2.42107
WAPAL	23063	wings apart-like homolog (Drosophila)	1 out of 8							1.34
RHBDL3	162494	rhomboid, veinlet-like 3 (Drosophila)	1 out of 8		1.95517
STK40	83931	serine/threonine kinase 40	1 out of 8							1.21
PLOD1	5351	procollagen-lysine, 2-oxoglutarate 5-dioxygenase 1	1 out of 8									-1.26
ECI2	10455	enoyl-CoA delta isomerase 2	1 out of 8									-2.28
AAAS	8086	achalasia, adrenocortical insufficiency, alacrimia	1 out of 8					1.24
BAZ2A	11176	bromodomain adjacent to zinc finger domain, 2A	1 out of 8		2.13714
FGFRL1	53834	fibroblast growth factor receptor-like 1	1 out of 8				2.07151
PIDD	55367	p53-induced death domain protein	1 out of 8		2.23026
INPP5A	3632	inositol polyphosphate-5-phosphatase, 40kDa	1 out of 8		-1.63126
HMG20B	10362	high mobility group 20B	1 out of 8									-2.25
DGKB	1607	diacylglycerol kinase, beta 90kDa	1 out of 8			1.26483
SNX2	6643	sorting nexin 2	1 out of 8			-1.26471
ASF1A	25842	ASF1 anti-silencing function 1 homolog A (S. cerevisiae)	1 out of 8		-1.5231
ITGB1	3688	integrin, beta 1 (fibronectin receptor, beta polypeptide, antigen CD29 includes MDF2, MSK12)	1 out of 8				1.51966
DNMT3B	1789	DNA (cytosine-5-)-methyltransferase 3 beta	1 out of 8				-1.4651
SYNCRIP	10492	synaptotagmin binding, cytoplasmic RNA interacting protein	1 out of 8									-1.79
PXN	5829	paxillin	1 out of 8								2.44204
ELL2	22936	elongation factor, RNA polymerase II, 2	1 out of 8				-1.52898
2018-09-09	10801	septin 9	1 out of 8					2.55
WLS	79971	wntless homolog (Drosophila)	1 out of 8				14.3179
PSIP1	11168	PC4 and SFRS1 interacting protein 1	1 out of 8									-1.75
LIMD1	8994	LIM domains containing 1	1 out of 8								3.40527
CA12	771	carbonic anhydrase XII	1 out of 8				1.91115
LOXL1	4016	lysyl oxidase-like 1	1 out of 8			1.52445
SDC1	6382	syndecan 1	1 out of 8		-2.27759
SHC1	6464	SHC (Src homology 2 domain containing) transforming protein 1	1 out of 8							1.68
LIMS1	3987	LIM and senescent cell antigen-like domains 1	1 out of 8		1.61412
TNFRSF12A	51330	tumor necrosis factor receptor superfamily, member 12A	1 out of 8		-1.86613
SREK1IP1	285672	SREK1-interacting protein 1	1 out of 8								1.93059
SLC39A1	27173	solute carrier family 39 (zinc transporter), member 1	1 out of 8								2.07406
PPP4R2	151987	protein phosphatase 4, regulatory subunit 2	1 out of 8								2.42202
USP28	57646	ubiquitin specific peptidase 28	1 out of 8		2.11204
ALDH18A1	5832	aldehyde dehydrogenase 18 family, member A1	1 out of 8									-1.26
CCNF	899	cyclin F	1 out of 8			1.25489
GMFG	9535	glia maturation factor, gamma	1 out of 8					-1.45
TAF5	6877	TAF5 RNA polymerase II, TATA box binding protein (TBP)-associated factor, 100kDa	1 out of 8					1.42
SDPR	8436	serum deprivation response	1 out of 8								3.49603
E2F5	1875	E2F transcription factor 5, p130-binding	1 out of 8					-2.54
SLC7A8	23428	solute carrier family 7 (amino acid transporter light chain, L system), member 8	1 out of 8								-1.90159
GMPS	8833	guanine monphosphate synthetase	1 out of 8									1.46
PDLIM1	9124	PDZ and LIM domain 1	1 out of 8				-1.60569
SLC25A37	51312	solute carrier family 25 (mitochondrial iron transporter), member 37	1 out of 8									-1.44
TWSG1	57045	twisted gastrulation homolog 1 (Drosophila)	1 out of 8								1.92506
CAD	790	carbamoyl-phosphate synthetase 2, aspartate transcarbamylase, and dihydroorotase	1 out of 8									-1.66
TCF19	6941	transcription factor 19	1 out of 8							1.23
HBP1	26959	HMG-box transcription factor 1	1 out of 8								1.80707
GADD45G	10912	growth arrest and DNA-damage-inducible, gamma	1 out of 8		-2.20686
FZD6	8323	frizzled family receptor 6	1 out of 8		1.68112
FKBP10	60681	FK506 binding protein 10, 65 kDa	1 out of 8			-1.41856
KIF22	3835	kinesin family member 22	1 out of 8									1.22
GINS3	64785	GINS complex subunit 3 (Psf3 homolog)	1 out of 8					-1.67
H2AFX	3014	H2A histone family, member X	1 out of 8									-2.4
RBM47	54502	RNA binding motif protein 47	1 out of 8									1.54
SERINC2	347735	serine incorporator 2	1 out of 8									1.32
RASGRP1	10125	RAS guanyl releasing protein 1 (calcium and DAG-regulated)	1 out of 8					31
CD93	22918	CD93 molecule	1 out of 8								3.23081
RAI14	26064	retinoic acid induced 14	1 out of 8								2.7076
GNG11	2791	guanine nucleotide binding protein (G protein), gamma 11	1 out of 8				3.29249
TES	26136	testis derived transcript (3 LIM domains)	1 out of 8				1.77202
SLC7A3	84889	solute carrier family 7 (cationic amino acid transporter, y+ system), member 3	1 out of 8				-3.57251
CBLN1	869	cerebellin 1 precursor	1 out of 8		2.20491
ITGB3BP	23421	integrin beta 3 binding protein (beta3-endonexin)	1 out of 8					1.94
SPDL1	54908	spindle apparatus coiled-coil protein 1	1 out of 8					-1.91
SKIDA1	387640	SKI/DACH domain containing 1	1 out of 8				2.32412
ANP32E	81611	acidic (leucine-rich) nuclear phosphoprotein 32 family, member E	1 out of 8		1.88357
SHROOM3	57619	shroom family member 3	1 out of 8		2.25896
CLIC1	1192	chloride intracellular channel 1	1 out of 8		-1.4805
GINS1	9837	GINS complex subunit 1 (Psf1 homolog)	1 out of 8									1.72
ID4	3400	inhibitor of DNA binding 4, dominant negative helix-loop-helix protein	1 out of 8				2.92768
ZNF423	23090	zinc finger protein 423	1 out of 8				1.46518
NCAPD2	9918	non-SMC condensin I complex, subunit D2	1 out of 8				1.20826
MCM5	4174	minichromosome maintenance complex component 5	1 out of 8				-1.38399
TP53	7157	tumor protein p53	1 out of 8									-1.39
MCM2	4171	minichromosome maintenance complex component 2	1 out of 8			1.44985
E2F8	79733	E2F transcription factor 8	1 out of 8					3.68
KIF18A	81930	kinesin family member 18A	1 out of 8		2.28612

## Sheet: ALZ_hiI
Gene	EntrezGene ID	Gene Description			Bioset 1	Bioset 2	Bioset 3	Bioset 4	Bioset 5	Bioset 6	Bioset 7	Bioset 8	Bioset 9	Bioset 10		Bioset 1: Induced pluripotent stem cell-derived neurons in culture - sporadic Alzheimer's disease _vs_ healthy (Study: Induced pluripotent stem cell-derived neurons from a sporadic Alzheimer's disease donor)
TNPO1	3842	transportin 1	6 out of 10		26.6	1.44				1.69		1.45	1.41	-1.32		Bioset 2: iPSC derived from fibroblasts - FAD patients with N141 mutant presenilin 2 _vs_ normal (Study: Induced pluripotent stem cell models of Alzheimer's disease and mutant presenilin 2)
PDLIM5	10611	PDZ and LIM domain 5	6 out of 10		7.36	1.85	1.54				1.46	1.52	1.38			Bioset 3: Neurons differentiated from iPSC derived from subjects with familial Alzheimers _vs_ non-demented (Study: iPSC as a tool to characterize neuron gene expression profiles in Alzheimer's disease )
CALD1	800	caldesmon 1	6 out of 10			1.3		1.23			1.31	2.35	1.71	4.43		Bioset 4: Hippocampus CA3 fields of late onset Alzheimer's disease patients _vs_ non-demented controls (Study: Hippocampus CA1 and CA3 fields of late onset Alzheimer's disease patients)
NEU1	4758	sialidase 1 (lysosomal sialidase)	5 out of 10		-1.3		1.28			-1.25		-1.39		-1.49		Bioset 5: Cortical lesions of Alzheimers disease patients _vs_ cortex of healthy controls (Study: Cortical lesions in Multiple Sclerosis, Meningitis tuberculosis and Alzheimer's disease patients)
CDKN2C	1031	cyclin-dependent kinase inhibitor 2C (p18, inhibits CDK4)	5 out of 10		-30.2					1.34		1.59	1.25	-1.64		Bioset 6: Hippocampal CA1 from moderate Alzheimer's disease patients (MMSE 14-19) _vs_ control (MMSE>25) (Study: Hippocampal gene expression from Alzheimer's diease patients of varying severity)
TNS1	7145	tensin 1	5 out of 10			1.74				1.47		1.55	1.34	1.34		Bioset 7: CA1 hippocampal gray matter from patients with incipient Alzheimer's Disease _vs_ healthy control (Study: Hippocampus of Alzheimer窶冱 disease patients)
TGFB1I1	7041	transforming growth factor beta 1 induced transcript 1	5 out of 10		-6.13		-2.14			1.43		1.56	1.64			Bioset 8: Cortical tissue from female Alzheimer's disease patients _vs_ female normal parietal cortex (Study: Genetic control of human brain transcript expression in Alzheimer窶冱 disease)
COL5A2	1290	collagen, type V, alpha 2	5 out of 10		2.06					-4.55	-1.31	-2.09		-2.38		Bioset 9: Cortical tissue from male Alzheimer's disease patients _vs_ male normal parietal cortex (Study: Genetic control of human brain transcript expression in Alzheimer窶冱 disease)
LRRFIP1	9208	leucine rich repeat (in FLII) interacting protein 1	5 out of 10		-2.61	-1.67				1.38		1.67	1.61			Bioset 10: Cortical tissue from Alzheimer's disease patients _vs_ normal parietal cortex (Study: Genetic control of human brain transcript expression in Alzheimer窶冱 disease)
CTSC	1075	cathepsin C	5 out of 10		4.3	1.61	1.73		1.51			1.42
ZFP36L2	678	zinc finger protein 36, C3H type-like 2	5 out of 10		2.97		1.45	1.22			1.47			-2.93
FAM129B	64855	family with sequence similarity 129, member B	5 out of 10			3.4		1.37				1.38	1.37	1.9
RYBP	23429	RING1 and YY1 binding protein	4 out of 10		2.2	-1.75					1.33		1.3
MAP2K3	5606	mitogen-activated protein kinase kinase 3	4 out of 10		2.07					1.32	1.37		1.8
ZBTB44	29068	zinc finger and BTB domain containing 44	4 out of 10				-2.14		1.47			1.47	1.44
HIPK2	28996	homeodomain interacting protein kinase 2	4 out of 10							1.74	1.59	1.68	1.21
SDC4	6385	syndecan 4	4 out of 10		-1.74			1.38		1.53	1.27
CPSF3L	54973	cleavage and polyadenylation specific factor 3-like	4 out of 10		-2.41	1.71							1.27	-1.57
UBE2H	7328	ubiquitin-conjugating enzyme E2H	4 out of 10		2.03	-1.28					1.23		1.2
WHSC1	7468	Wolf-Hirschhorn syndrome candidate 1	4 out of 10								-1.27	-2.48	-1.72	-1.78
ARID4B	51742	AT rich interactive domain 4B (RBP1-like)	4 out of 10		2.89						1.44	1.84	1.35
KATNAL1	84056	katanin p60 subunit A-like 1	4 out of 10		1.44						-1.59	-1.88	-1.65
EMP3	2014	epithelial membrane protein 3	4 out of 10		1.83			1.39				1.49	1.48
FOXO4	4303	forkhead box O4	4 out of 10		-2.07					1.35		1.6	1.44
CREB1	1385	cAMP responsive element binding protein 1	4 out of 10		-2.29	1.94						1.61	1.42
MAMDC2	256691	MAM domain containing 2	4 out of 10		1.91		3.79					-1.53		-1.58
SERPING1	710	serpin peptidase inhibitor, clade G (C1 inhibitor), member 1	4 out of 10		-1.53	-1.31		1.41		1.27
USO1	8615	USO1 vesicle docking protein homolog (yeast)	4 out of 10		1.42	2.28				-1.4		-1.43
VEZF1	7716	vascular endothelial zinc finger 1	4 out of 10		1.73					1.69		1.48	1.49
TTF2	8458	transcription termination factor, RNA polymerase II	4 out of 10			1.42					-1.43	1.57	1.41
FGFRL1	53834	fibroblast growth factor receptor-like 1	4 out of 10		-2.75			1.36				1.5	1.31
DGKB	1607	diacylglycerol kinase, beta 90kDa	4 out of 10				-2.32					-4.22	-2.03	-3.21
2018-09-09	10801	septin 9	4 out of 10		1.74	1.22		1.31		1.32
BGN	633	biglycan	4 out of 10		19.7		5.02			1.44		1.48
MCL1	4170	myeloid cell leukemia sequence 1 (BCL2-related)	4 out of 10		4.98			1.43				1.41		-1.68
TUBB6	84617	tubulin, beta 6 class V	4 out of 10				3.15	1.34				1.41	1.35
NEDD9	4739	neural precursor cell expressed, developmentally down-regulated 9	4 out of 10		1.43	6.4	-2.79					-1.68
PTBP1	5725	polypyrimidine tract binding protein 1	4 out of 10			1.37				1.3	1.27		1.24
ZNF521	25925	zinc finger protein 521	4 out of 10		3.57							1.73	1.57	1.93
CDH23	64072	cadherin-related 23	4 out of 10				2.55					1.45	2.02	1.46
TES	26136	testis derived transcript (3 LIM domains)	4 out of 10		3.94	-1.79						1.96	-1.44
BBX	56987	bobby sox homolog (Drosophila)	4 out of 10							1.37	1.25	1.58	1.35
PBX3	5090	pre-B-cell leukemia homeobox 3	4 out of 10		1.91	1.36	-1.49						1.37
MCM5	4174	minichromosome maintenance complex component 5	4 out of 10		-1.75	1.39						1.48	1.31
CDKN3	1033	cyclin-dependent kinase inhibitor 3	4 out of 10		1.53	1.42						-1.57	-1.26
FHOD1	29109	formin homology 2 domain containing 1	3 out of 10		-1.9	1.95					1.36
SULF2	55959	sulfatase 2	3 out of 10					-1.31				-2.03	-1.28
EXOC5	10640	exocyst complex component 5	3 out of 10		1.24							-1.58		-2.01
SUPT4H1	6827	suppressor of Ty 4 homolog 1 (S. cerevisiae)	3 out of 10			1.48				-1.24	-1.44
KCNN1	3780	potassium intermediate/small conductance calcium-activated channel, subfamily N, member 1	3 out of 10							-1.28		-1.43	-1.28
FHL2	2274	four and a half LIM domains 2	3 out of 10					-1.48				1.51	-1.6
WWC3	55841	WWC family member 3	3 out of 10			-2.21						1.39	1.29
AKAP12	9590	A kinase (PRKA) anchor protein 12	3 out of 10								1.22	1.68	1.32
RNF114	55905	ring finger protein 114	3 out of 10		-2.29	-1.96								1.34
INADL	10207	InaD-like (Drosophila)	3 out of 10									1.65	1.84	-1.86
POLB	5423	polymerase (DNA directed), beta	3 out of 10		1.48					-1.22	-1.4
FHL1	2273	four and a half LIM domains 1	3 out of 10		-1.73	2.57						-1.38
CBLL1	79872	Cbl proto-oncogene, E3 ubiquitin protein ligase-like 1	3 out of 10		1.84								-1.21	-1.62
FLNC	2318	filamin C, gamma	3 out of 10			-5.15	5.68			1.39
PPP4R1	9989	protein phosphatase 4, regulatory subunit 1	3 out of 10		-1.56			1.21						1.42
SLC47A1	55244	solute carrier family 47, member 1	3 out of 10					-1.47		1.66			1.32
YME1L1	10730	YME1-like 1 (S. cerevisiae)	3 out of 10		3.15						-1.22	-1.43
GMPPB	29925	GDP-mannose pyrophosphorylase B	3 out of 10			1.44	1.21						-1.26
ENAH	55740	enabled homolog (Drosophila)	3 out of 10			1.37						1.39		1.57
HMGCL	3155	3-hydroxymethyl-3-methylglutaryl-CoA lyase	3 out of 10			-2.34						-1.53	-1.35
LIMK1	3984	LIM domain kinase 1	3 out of 10		-3.66							-1.42		-3.07
UNC45A	55898	unc-45 homolog A (C. elegans)	3 out of 10		-1.7	1.32						1.43
PHF2	5253	PHD finger protein 2	3 out of 10		-3.89							-1.48	1.3
IPO5	3843	importin 5	3 out of 10			1.9					-1.21	-1.7
BMP1	649	bone morphogenetic protein 1	3 out of 10									1.65	1.5	1.68
STK38L	23012	serine/threonine kinase 38 like	3 out of 10		1.86		-1.42					-1.38
RNF40	9810	ring finger protein 40, E3 ubiquitin protein ligase	3 out of 10		-2.45							1.57		-1.97
PPM1A	5494	protein phosphatase, Mg2+/Mn2+ dependent, 1A	3 out of 10		4.19							-1.52		-8
EAPP	55837	E2F-associated phosphoprotein	3 out of 10		2.03		-1.52					-1.48
ORC3	23595	origin recognition complex, subunit 3	3 out of 10		1.24							-1.65	-1.21
PSMD6	9861	proteasome (prosome, macropain) 26S subunit, non-ATPase, 6	3 out of 10			1.7					-1.64	-1.46
MAPK6	5597	mitogen-activated protein kinase 6	3 out of 10		1.72						-1.4	-1.71
PDK3	5165	pyruvate dehydrogenase kinase, isozyme 3	3 out of 10								-1.45	-1.44	-1.48
KDM1A	23028	lysine (K)-specific demethylase 1A	3 out of 10		1.42	1.77					1.23
KCNK10	54207	potassium channel, subfamily K, member 10	3 out of 10								-1.36	1.51		-3.54
ALKBH5	54890	alkB, alkylation repair homolog 5 (E. coli)	3 out of 10		1.33							1.47	1.23
CUX1	1523	cut-like homeobox 1	3 out of 10		-1.44							1.6	1.75
TMA16	55319	translation machinery associated 16 homolog (S. cerevisiae)	3 out of 10									-2.84	-1.91	2.54
LAMA4	3910	laminin, alpha 4	3 out of 10							1.37	1.4			-2.12
ENY2	56943	enhancer of yellow 2 homolog (Drosophila)	3 out of 10			1.36						-1.46	-1.24
TSPO	706	translocator protein (18kDa)	3 out of 10		6.98		-6.27	1.23
KDM5A	5927	lysine (K)-specific demethylase 5A	3 out of 10									1.56	1.44	1.57
FNTB	2342	farnesyltransferase, CAAX box, beta	3 out of 10			1.55							1.21	-1.38
RHOBTB3	22836	Rho-related BTB domain containing 3	3 out of 10		1.77					1.54	1.24
DNMT3A	1788	DNA (cytosine-5-)-methyltransferase 3 alpha	3 out of 10			1.62						1.6	-1.55
EIF2C2	27161	eukaryotic translation initiation factor 2C, 2	3 out of 10									1.74	1.41	1.68
SGPL1	8879	sphingosine-1-phosphate lyase 1	3 out of 10							1.31	1.43			-1.22
SERP1	27230	stress-associated endoplasmic reticulum protein 1	3 out of 10			-2.7						-1.38	-1.3
PHF17	79960	PHD finger protein 17	3 out of 10		3.67		1.48			1.24
ASF1A	25842	ASF1 anti-silencing function 1 homolog A (S. cerevisiae)	3 out of 10		1.69	1.52						-1.52
SYNCRIP	10492	synaptotagmin binding, cytoplasmic RNA interacting protein	3 out of 10			1.76						-1.74	-1.25
PXN	5829	paxillin	3 out of 10		-4.08							1.56	1.41
STAG2	10735	stromal antigen 2	3 out of 10		-28.8					1.63	1.21
LBH	81606	limb bud and heart development homolog (mouse)	3 out of 10		3.54							-1.76	-1.3
MDM2	4193	Mdm2, p53 E3 ubiquitin protein ligase homolog (mouse)	3 out of 10		9.44	-4.96							1.33
VIM	7431	vimentin	3 out of 10		2.65			1.44						1.53
RPS6KA1	6195	ribosomal protein S6 kinase, 90kDa, polypeptide 1	3 out of 10							1.34		1.77	1.49
FZD3	7976	frizzled family receptor 3	3 out of 10		1.45						-1.39			1.56
PRKDC	5591	protein kinase, DNA-activated, catalytic polypeptide	3 out of 10		-4.6							-1.53	-1.22
COL4A2	1284	collagen, type IV, alpha 2	3 out of 10			2.68				-1.22		-1.53
KDM6B	23135	lysine (K)-specific demethylase 6B	3 out of 10			-1.61						1.74	1.46
PPP4R2	151987	protein phosphatase 4, regulatory subunit 2	3 out of 10									1.48	1.48	2.63
USP28	57646	ubiquitin specific peptidase 28	3 out of 10		-2.38							1.5	1.45
ALDH18A1	5832	aldehyde dehydrogenase 18 family, member A1	3 out of 10		1.53	2.05					-1.21
GADD45A	1647	growth arrest and DNA-damage-inducible, alpha	3 out of 10					1.31				-1.42	-1.32
UBE2T	29089	ubiquitin-conjugating enzyme E2T (putative)	3 out of 10			4.2						-2.21	-1.42
MAPKAPK3	7867	mitogen-activated protein kinase-activated protein kinase 3	3 out of 10		1.7	1.53				1.29
SLC7A8	23428	solute carrier family 7 (amino acid transporter light chain, L system), member 8	3 out of 10		3.35		-2							-1.76
E2F5	1875	E2F transcription factor 5, p130-binding	3 out of 10		1.99	1.69								1.56
RBMS2	5939	RNA binding motif, single stranded interacting protein 2	3 out of 10		-2.03	-1.37					1.29
FZD8	8325	frizzled family receptor 8	3 out of 10			1.3					1.5		-1.28
FRMD6	122786	FERM domain containing 6	3 out of 10		4.05			1.2					1.31
BLM	641	Bloom syndrome, RecQ helicase-like	3 out of 10		-1.51						1.34			-1.68
TACC3	10460	transforming, acidic coiled-coil containing protein 3	3 out of 10		-2.33		5.82						2.08
RBMS1	5937	RNA binding motif, single stranded interacting protein 1	3 out of 10		2.24		-1.63				1.36
EDNRA	1909	endothelin receptor type A	3 out of 10		2.02		2.46					-1.81
MCM7	4176	minichromosome maintenance complex component 7	3 out of 10		1.24							1.63	1.43
SHROOM3	57619	shroom family member 3	3 out of 10			2.46		1.22					1.49
CLIC1	1192	chloride intracellular channel 1	3 out of 10					1.31			1.2		1.27
BAZ1A	11177	bromodomain adjacent to zinc finger domain, 1A	3 out of 10								1.62	1.4	1.21
MAD2L1	4085	MAD2 mitotic arrest deficient-like 1 (yeast)	3 out of 10			1.58						-1.78		-2.33
NUF2	83540	NUF2, NDC80 kinetochore complex component, homolog (S. cerevisiae)	3 out of 10		4.75							-1.45		-1.64
SREK1	140890	splicing regulatory glutamine/lysine-rich protein 1	2 out of 10				-1.42				-1.52
MSI2	124540	musashi homolog 2 (Drosophila)	2 out of 10					1.3						-2.76
REEP4	80346	receptor accessory protein 4	2 out of 10		-2.46								1.28
CREM	1390	cAMP responsive element modulator	2 out of 10									-2.13	-1.96
ZC3H3	23144	zinc finger CCCH-type containing 3	2 out of 10			1.36							1.43
CRB3	92359	crumbs homolog 3 (Drosophila)	2 out of 10		-1.94	-1.5
TOX4	9878	TOX high mobility group box family member 4	2 out of 10									-1.42		1.27
ADAMTS1	9510	ADAM metallopeptidase with thrombospondin type 1 motif, 1	2 out of 10									-1.66		7.25
DDX17	10521	DEAD (Asp-Glu-Ala-Asp) box helicase 17	2 out of 10		5.21							2
PAFAH1B2	5049	platelet-activating factor acetylhydrolase 1b, catalytic subunit 2 (30kDa)	2 out of 10									-1.41		1.53
LMNA	4000	lamin A/C	2 out of 10							1.23			1.22
ASAP1	50807	ArfGAP with SH3 domain, ankyrin repeat and PH domain 1	2 out of 10			-1.3		1.21
SNX1	6642	sorting nexin 1	2 out of 10			1.51								-1.78
ACTN4	81	actinin, alpha 4	2 out of 10		-1.96					1.31
PRSS23	11098	protease, serine, 23	2 out of 10		2.85							-1.41
SCLT1	132320	sodium channel and clathrin linker 1	2 out of 10								1.22			-2
SCARB2	950	scavenger receptor class B, member 2	2 out of 10		1.73									-1.4
SMG8	55181	smg-8 homolog, nonsense mediated mRNA decay factor (C. elegans)	2 out of 10									-1.5	-1.34
RAB27A	5873	RAB27A, member RAS oncogene family	2 out of 10									-1.42	1.97
DAPK3	1613	death-associated protein kinase 3	2 out of 10		-2.43									-2.03
VASP	7408	vasodilator-stimulated phosphoprotein	2 out of 10			1.29							1.25
MAFF	23764	v-maf musculoaponeurotic fibrosarcoma oncogene homolog F (avian)	2 out of 10									1.62	1.71
DNASE1L1	1774	deoxyribonuclease I-like 1	2 out of 10		3.23							-1.47
WIPI1	55062	WD repeat domain, phosphoinositide interacting 1	2 out of 10			-5.96							1.32
PRPF18	8559	PRP18 pre-mRNA processing factor 18 homolog (S. cerevisiae)	2 out of 10							-1.39		-1.82
PKM	5315	pyruvate kinase, muscle	2 out of 10		-1.75								-1.31
TTC9C	283237	tetratricopeptide repeat domain 9C	2 out of 10		1.21	1.52
IPO7	10527	importin 7	2 out of 10		6.83	1.68
PARVA	55742	parvin, alpha	2 out of 10				-2.03					-1.38
PSMD8	5714	proteasome (prosome, macropain) 26S subunit, non-ATPase, 8	2 out of 10							-1.35			-1.26
ROCK2	9475	Rho-associated, coiled-coil containing protein kinase 2	2 out of 10										1.35	1.8
RBM4	5936	RNA binding motif protein 4	2 out of 10		1.72					1.21
TIMP1	7076	TIMP metallopeptidase inhibitor 1	2 out of 10		2.22								1.21
ALG10	84920	asparagine-linked glycosylation 10, alpha-1,2-glucosyltransferase homolog (S. pombe)	2 out of 10									-1.48	-1.38
LYAR	55646	Ly1 antibody reactive homolog (mouse)	2 out of 10				-1.3					1.4
CDKN2AIPNL	91368	CDKN2A interacting protein N-terminal like	2 out of 10		-2.55						-1.22
LRRFIP2	9209	leucine rich repeat (in FLII) interacting protein 2	2 out of 10							1.21		-1.74
ANGPTL4	51129	angiopoietin-like 4	2 out of 10		-1.71			1.72
HSPB1	3315	heat shock 27kDa protein 1	2 out of 10					1.5					1.25
NAA50	80218	N(alpha)-acetyltransferase 50, NatE catalytic subunit	2 out of 10				-1.64					-1.58
RBBP5	5929	retinoblastoma binding protein 5	2 out of 10									1.54	1.55
KIAA1429	25962	KIAA1429	2 out of 10		4.25								-1.6
2018-09-11	55752	septin 11	2 out of 10				-1.43	1.38
GCNT2	2651	glucosaminyl (N-acetyl) transferase 2, I-branching enzyme (I blood group)	2 out of 10		6.6								-1.39
TXNRD1	7296	thioredoxin reductase 1	2 out of 10				-1.25				-1.25
MKLN1	4289	muskelin 1, intracellular mediator containing kelch motifs	2 out of 10			1.38					1.24
TNIP2	79155	TNFAIP3 interacting protein 2	2 out of 10		-1.68						1.33
RARG	5916	retinoic acid receptor, gamma	2 out of 10		-2.11								1.24
RIF1	55183	RAP1 interacting factor homolog (yeast)	2 out of 10				-1.52				-1.24
COPZ1	22818	coatomer protein complex, subunit zeta 1	2 out of 10		1.78				2.58
ARHGEF40	55701	Rho guanine nucleotide exchange factor (GEF) 40	2 out of 10							1.42	2.18
GPR56	9289	G protein-coupled receptor 56	2 out of 10			-2.4				1.33
TMEM129	92305	transmembrane protein 129	2 out of 10		-2.09									-1.38
LGALS1	3956	lectin, galactoside-binding, soluble, 1	2 out of 10				2.72	1.24
C1S	716	complement component 1, s subcomponent	2 out of 10				1.41	1.63
CSNK2A2	1459	casein kinase 2, alpha prime polypeptide	2 out of 10				-1.56				-1.4
SLC3A2	6520	solute carrier family 3 (activators of dibasic and neutral amino acid transport), member 2	2 out of 10		-2.95			1.27
GTF3C1	2975	general transcription factor IIIC, polypeptide 1, alpha 220kDa	2 out of 10		-3.42	2.02
MAPKAP1	79109	mitogen-activated protein kinase associated protein 1	2 out of 10		1.67	1.77
RAB3GAP2	25782	RAB3 GTPase activating protein subunit 2 (non-catalytic)	2 out of 10							-1.26	-1.36
NSMCE4A	54780	non-SMC element 4 homolog A (S. cerevisiae)	2 out of 10		1.53	1.43
ERCC1	2067	excision repair cross-complementing rodent repair deficiency, complementation group 1 (includes overlapping antisense sequence)	2 out of 10		2.6									-1.44
LAMB2	3913	laminin, beta 2 (laminin S)	2 out of 10		-3					1.27
XRCC5	7520	X-ray repair complementing defective repair in Chinese hamster cells 5 (double-strand-break rejoining)	2 out of 10		1.47						-1.22
PDS5A	23244	PDS5, regulator of cohesion maintenance, homolog A (S. cerevisiae)	2 out of 10		-1.21									1.22
XBP1	7494	X-box binding protein 1	2 out of 10		1.36			1.45
PRPF4B	8899	PRP4 pre-mRNA processing factor 4 homolog B (yeast)	2 out of 10		-1.95								1.34
MYH10	4628	myosin, heavy chain 10, non-muscle	2 out of 10							-1.53		-1.54
PCBP4	57060	poly(rC) binding protein 4	2 out of 10		2.63					1.29
CCAR1	55749	cell division cycle and apoptosis regulator 1	2 out of 10									1.38	1.28
C11orf84	144097	chromosome 11 open reading frame 84	2 out of 10				-1.83						1.39
LTBR	4055	lymphotoxin beta receptor (TNFR superfamily, member 3)	2 out of 10										1.24	-1.27
MKI67IP	84365	MKI67 (FHA domain) interacting nucleolar phosphoprotein	2 out of 10									-1.38	-1.23
VCAN	1462	versican	2 out of 10					1.26		1.63
PTPRF	5792	protein tyrosine phosphatase, receptor type, F	2 out of 10					1.21		1.28
INIP	58493	INTS3 and NABP interacting protein	2 out of 10		-2.05				2.02
AXL	558	AXL receptor tyrosine kinase	2 out of 10		2.01		2.13
FN1	2335	fibronectin 1	2 out of 10		-25.9							-1.42
GET4	51608	golgi to ER traffic protein 4 homolog (S. cerevisiae)	2 out of 10									-1.61		-3.35
PAPOLA	10914	poly(A) polymerase alpha	2 out of 10								-1.36		1.24
RPS6KA3	6197	ribosomal protein S6 kinase, 90kDa, polypeptide 3	2 out of 10		4.43							-1.77
SYDE1	85360	synapse defective 1, Rho GTPase, homolog 1 (C. elegans)	2 out of 10									1.38	1.28
SDE2	163859	SDE2 telomere maintenance homolog (S. pombe)	2 out of 10									1.81	1.56
ZNF646	9726	zinc finger protein 646	2 out of 10		-3.59								1.26
CCL2	6347	chemokine (C-C motif) ligand 2	2 out of 10		6.85			1.98
CDV3	55573	CDV3 homolog (mouse)	2 out of 10			-1.3	-1.73
MRPL45	84311	mitochondrial ribosomal protein L45	2 out of 10						1.59			-1.53
NFKB2	4791	nuclear factor of kappa light polypeptide gene enhancer in B-cells 2 (p49/p100)	2 out of 10		-3.01								1.48
CBFB	865	core-binding factor, beta subunit	2 out of 10		1.84	1.27
ENTPD1	953	ectonucleoside triphosphate diphosphohydrolase 1	2 out of 10		3.3							-1.62
RBM15B	29890	RNA binding motif protein 15B	2 out of 10		-1.35	1.66
RRAS	6237	related RAS viral (r-ras) oncogene homolog	2 out of 10		3.39									-1.45
STT3B	201595	STT3, subunit of the oligosaccharyltransferase complex, homolog B (S. cerevisiae)	2 out of 10		3.54							-1.53
MTFP1	51537	mitochondrial fission process 1	2 out of 10		-1.72		1.74
SLC7A5	8140	solute carrier family 7 (amino acid transporter light chain, L system), member 5	2 out of 10							1.41				-1.43
ZNF585A	199704	zinc finger protein 585A	2 out of 10								1.61		1.28
SHB	6461	Src homology 2 domain containing adaptor protein B	2 out of 10		-1.87									-1.3
KLF10	7071	Kruppel-like factor 10	2 out of 10		14.1								-1.6
PSMA3	5684	proteasome (prosome, macropain) subunit, alpha type, 3	2 out of 10							-1.51		-1.56
GEMIN5	25929	gem (nuclear organelle) associated protein 5	2 out of 10			2.83							1.33
VAMP5	10791	vesicle-associated membrane protein 5 (myobrevin)	2 out of 10		-1.47			1.26
CRNKL1	51340	crooked neck pre-mRNA splicing factor-like 1 (Drosophila)	2 out of 10							-1.26	-1.48
CEP85	64793	centrosomal protein 85kDa	2 out of 10		1.78									-1.21
FRMD5	84978	FERM domain containing 5	2 out of 10			-1.45								-1.67
PMEPA1	56937	prostate transmembrane protein, androgen induced 1	2 out of 10		-3.28	-1.26
MYO9B	4650	myosin IXB	2 out of 10			1.25							1.28
C1orf85	112770	chromosome 1 open reading frame 85	2 out of 10			-1.71							-1.22
SESN3	143686	sestrin 3	2 out of 10									-1.72	-1.58
NES	10763	nestin	2 out of 10		-2.17								1.63
PCGF2	7703	polycomb group ring finger 2	2 out of 10				-1.23						1.21
BZW1	9689	basic leucine zipper and W2 domains 1	2 out of 10		-1.64									1.21
CITED2	10370	Cbp/p300-interacting transactivator, with Glu/Asp-rich carboxy-terminal domain, 2	2 out of 10							-1.54		-2.15
2018-09-10	151011	septin 10	2 out of 10		3.01						1.62
COMMD8	54951	COMM domain containing 8	2 out of 10								-1.41	-1.62
ZNF410	57862	zinc finger protein 410	2 out of 10							1.25				-1.34
HILPDA	29923	hypoxia inducible lipid droplet-associated	2 out of 10		1.39			1.47
RBM38	55544	RNA binding motif protein 38	2 out of 10		-3.22								1.39
ABL1	25	c-abl oncogene 1, non-receptor tyrosine kinase	2 out of 10							1.28				-3.29
KCTD14	65987	potassium channel tetramerisation domain containing 14	2 out of 10										1.25	1.71
RHBDL3	162494	rhomboid, veinlet-like 3 (Drosophila)	2 out of 10					-1.35						-2.82
STK40	83931	serine/threonine kinase 40	2 out of 10					1.27					1.28
ECI2	10455	enoyl-CoA delta isomerase 2	2 out of 10		2.04		-1.84
ARL6IP5	10550	ADP-ribosylation-like factor 6 interacting protein 5	2 out of 10		2.57									1.22
MAPKAPK2	9261	mitogen-activated protein kinase-activated protein kinase 2	2 out of 10									1.42	1.41
SRSF4	6429	serine/arginine-rich splicing factor 4	2 out of 10		1.42	1.42
AAAS	8086	achalasia, adrenocortical insufficiency, alacrimia	2 out of 10		-1.37									-1.33
BAZ2A	11176	bromodomain adjacent to zinc finger domain, 2A	2 out of 10							1.31		1.43
PIDD	55367	p53-induced death domain protein	2 out of 10		-2.33							1.47
HMG20B	10362	high mobility group 20B	2 out of 10			4.95				1.28
SOX11	6664	SRY (sex determining region Y)-box 11	2 out of 10		2.17					-1.37
TLN1	7094	talin 1	2 out of 10						-1.51	1.39
ITGB1	3688	integrin, beta 1 (fibronectin receptor, beta polypeptide, antigen CD29 includes MDF2, MSK12)	2 out of 10		7.66								-1.31
URB2	9816	URB2 ribosome biogenesis 2 homolog (S. cerevisiae)	2 out of 10		-1.26									-2.21
PRKD2	25865	protein kinase D2	2 out of 10		-1.97	1.33
DNMT3B	1789	DNA (cytosine-5-)-methyltransferase 3 beta	2 out of 10		-3.2									-1.23
MDFIC	29969	MyoD family inhibitor domain containing	2 out of 10		6.52					1.49
ELK3	2004	ELK3, ETS-domain protein (SRF accessory protein 2)	2 out of 10		3.2									1.4
RBPJ	3516	recombination signal binding protein for immunoglobulin kappa J region	2 out of 10		8.51					1.27
IQGAP1	8826	IQ motif containing GTPase activating protein 1	2 out of 10								1.38		1.21
KLF6	1316	Kruppel-like factor 6	2 out of 10					1.34				1.45
WLS	79971	wntless homolog (Drosophila)	2 out of 10				-2.32	1.58
PDCL	5082	phosducin-like	2 out of 10		2.5							1.54
PSIP1	11168	PC4 and SFRS1 interacting protein 1	2 out of 10									-2.74		1.94
FEN1	2237	flap structure-specific endonuclease 1	2 out of 10		1.57	2.22
ERI1	90459	exoribonuclease 1	2 out of 10									-2.54		2.63
ELMOD2	255520	ELMO/CED-12 domain containing 2	2 out of 10		1.77							-1.55
SHC1	6464	SHC (Src homology 2 domain containing) transforming protein 1	2 out of 10		3.76									-2.75
LIMS1	3987	LIM and senescent cell antigen-like domains 1	2 out of 10		3.92					1.28
SLC39A1	27173	solute carrier family 39 (zinc transporter), member 1	2 out of 10					1.27						-1.25
TAF5	6877	TAF5 RNA polymerase II, TATA box binding protein (TBP)-associated factor, 100kDa	2 out of 10							1.23			1.22
GMFG	9535	glia maturation factor, gamma	2 out of 10		-1.62							-1.43
NAA15	80155	N(alpha)-acetyltransferase 15, NatA auxiliary subunit	2 out of 10			2.1					1.46
MTAP	4507	methylthioadenosine phosphorylase	2 out of 10			1.92	-1.31
ANGPT2	285	angiopoietin 2	2 out of 10									2.12	1.94
CHST10	9486	carbohydrate sulfotransferase 10	2 out of 10		-1.71	1.58
CPXM2	119587	carboxypeptidase X (M14 family), member 2	2 out of 10									1.72	1.42
SLC1A5	6510	solute carrier family 1 (neutral amino acid transporter), member 5	2 out of 10		-2.15								1.31
COL4A1	1282	collagen, type IV, alpha 1	2 out of 10				1.58			-1.43
EMP1	2012	epithelial membrane protein 1	2 out of 10					2.01						2.39
CDCA7	83879	cell division cycle associated 7	2 out of 10		4.92								-1.31
GADD45G	10912	growth arrest and DNA-damage-inducible, gamma	2 out of 10					1.36					1.37
FZD6	8323	frizzled family receptor 6	2 out of 10									-2.06		3.41
PLOD2	5352	procollagen-lysine, 2-oxoglutarate 5-dioxygenase 2	2 out of 10		5.93			1.46
RBM47	54502	RNA binding motif protein 47	2 out of 10			-1.4							1.49
PCNA	5111	proliferating cell nuclear antigen	2 out of 10		-1.3							-1.72
SP1	6667	Sp1 transcription factor	2 out of 10									1.6	1.55
PLIN2	123	perilipin 2	2 out of 10		-2.59			1.32
RAI14	26064	retinoic acid induced 14	2 out of 10									1.44	1.23
CTNNAL1	8727	catenin (cadherin-associated protein), alpha-like 1	2 out of 10									-1.88		-1.89
IQGAP3	128239	IQ motif containing GTPase activating protein 3	2 out of 10									-2.92	-1.69
FKBP5	2289	FK506 binding protein 5	2 out of 10		1.7								1.39
SLC7A3	84889	solute carrier family 7 (cationic amino acid transporter, y+ system), member 3	2 out of 10		-2.39		1.37
LPAR6	10161	lysophosphatidic acid receptor 6	2 out of 10		4								-1.24
EZH2	2146	enhancer of zeste homolog 2 (Drosophila)	2 out of 10		13								1.38
ANP32E	81611	acidic (leucine-rich) nuclear phosphoprotein 32 family, member E	2 out of 10							1.25		-1.84
GINS1	9837	GINS complex subunit 1 (Psf1 homolog)	2 out of 10									1.45	1.34
MDM1	56890	Mdm1 nuclear protein homolog (mouse)	2 out of 10		2.33								1.37
SPC25	57405	SPC25, NDC80 kinetochore complex component, homolog (S. cerevisiae)	2 out of 10									-1.54	-1.97
ID4	3400	inhibitor of DNA binding 4, dominant negative helix-loop-helix protein	2 out of 10							1.62				3.04
NCAPD2	9918	non-SMC condensin I complex, subunit D2	2 out of 10									1.41	1.4
ECT2	1894	epithelial cell transforming sequence 2 oncogene	2 out of 10									-1.56		3.17
TYMS	7298	thymidylate synthetase	2 out of 10		1.48								-1.28
TPBG	7162	trophoblast glycoprotein	2 out of 10									-2.6		-3.91
KIF23	9493	kinesin family member 23	2 out of 10		2.51		1.99
MCM2	4171	minichromosome maintenance complex component 2	2 out of 10		-1.34	1.98
CDK1	983	cyclin-dependent kinase 1	2 out of 10		2.05									1.84
ARHGAP11A	9824	Rho GTPase activating protein 11A	2 out of 10		2.09								-1.3
TNFRSF1A	7132	tumor necrosis factor receptor superfamily, member 1A	1 out of 10					1.45
SF3A1	10291	splicing factor 3a, subunit 1, 120kDa	1 out of 10			1.64
PRTFDC1	56952	phosphoribosyl transferase domain containing 1	1 out of 10											5.94
PPHLN1	51535	periphilin 1	1 out of 10		-52.3
MRPL44	65080	mitochondrial ribosomal protein L44	1 out of 10		-26.3
UCK2	7371	uridine-cytidine kinase 2	1 out of 10			1.6
ZAK	51776	sterile alpha motif and leucine zipper containing kinase AZK	1 out of 10					1.26
PTPN21	11099	protein tyrosine phosphatase, non-receptor type 21	1 out of 10								1.25
KLC4	89953	kinesin light chain 4	1 out of 10										1.96
CTSZ	1522	cathepsin Z	1 out of 10					1.36
MYOF	26509	myoferlin	1 out of 10				1.49
CCDC22	28952	coiled-coil domain containing 22	1 out of 10				1.65
AFF3	3899	AF4/FMR2 family, member 3	1 out of 10				-1.24
ZDHHC3	51304	zinc finger, DHHC-type containing 3	1 out of 10				-1.31
CTDSP1	58190	CTD (carboxy-terminal domain, RNA polymerase II, polypeptide A) small phosphatase 1	1 out of 10							1.32
CARHSP1	23589	calcium regulated heat stable protein 1, 24kDa	1 out of 10								1.21
COL18A1	80781	collagen, type XVIII, alpha 1	1 out of 10				4.4
RAD18	56852	RAD18 homolog (S. cerevisiae)	1 out of 10											-4.81
KIAA0040	9674	KIAA0040	1 out of 10			-1.51
THG1L	54974	tRNA-histidine guanylyltransferase 1-like (S. cerevisiae)	1 out of 10			1.44
PSMD5	5711	proteasome (prosome, macropain) 26S subunit, non-ATPase, 5	1 out of 10			15.7
ANKS1A	23294	ankyrin repeat and sterile alpha motif domain containing 1A	1 out of 10				1.38
PRPF38B	55119	PRP38 pre-mRNA processing factor 38 (yeast) domain containing B	1 out of 10										1.68
NFE2L2	4780	nuclear factor (erythroid-derived 2)-like 2	1 out of 10					1.3
GALNT2	2590	UDP-N-acetyl-alpha-D-galactosamine:polypeptide N-acetylgalactosaminyltransferase 2 (GalNAc-T2)	1 out of 10			2.09
XPO4	64328	exportin 4	1 out of 10				-1.54
MAPRE1	22919	microtubule-associated protein, RP/EB family, member 1	1 out of 10			1.57
C5orf4	10826	chromosome 5 open reading frame 4	1 out of 10			-2.07
EYA3	2140	eyes absent homolog 3 (Drosophila)	1 out of 10											-3.78
USP6NL	9712	USP6 N-terminal like	1 out of 10								1.21
FANCA	2175	Fanconi anemia, complementation group A	1 out of 10		-61.2
HS2ST1	9653	heparan sulfate 2-O-sulfotransferase 1	1 out of 10				-1.74
IL13RA1	3597	interleukin 13 receptor, alpha 1	1 out of 10								1.5
FAM105A	54491	family with sequence similarity 105, member A	1 out of 10				1.72
MTHFD2	10797	methylenetetrahydrofolate dehydrogenase (NADP+ dependent) 2, methenyltetrahydrofolate cyclohydrolase	1 out of 10			-2.04
MYD88	4615	myeloid differentiation primary response gene (88)	1 out of 10			1.92
PLOD1	5351	procollagen-lysine, 2-oxoglutarate 5-dioxygenase 1	1 out of 10			1.89
VRK1	7443	vaccinia related kinase 1	1 out of 10									-2.78
TSPAN6	7105	tetraspanin 6	1 out of 10					1.55
CPSF2	53981	cleavage and polyadenylation specific factor 2, 100kDa	1 out of 10			-1.3
LIMD1	8994	LIM domains containing 1	1 out of 10			1.6
LOXL1	4016	lysyl oxidase-like 1	1 out of 10							1.24
SDC1	6382	syndecan 1	1 out of 10			1.29
NUP155	9631	nucleoporin 155kDa	1 out of 10		20.2
TNFRSF12A	51330	tumor necrosis factor receptor superfamily, member 12A	1 out of 10					1.32
LHFP	10186	lipoma HMGIC fusion partner	1 out of 10					1.3
RBL1	5933	retinoblastoma-like 1 (p107)	1 out of 10								1.34
CCNF	899	cyclin F	1 out of 10			2.08
CDKN1A	1026	cyclin-dependent kinase inhibitor 1A (p21, Cip1)	1 out of 10		2.97
GMPS	8833	guanine monphosphate synthetase	1 out of 10			1.75
NAB1	4664	NGFI-A binding protein 1 (EGR1 binding protein 1)	1 out of 10							1.25
SLC25A37	51312	solute carrier family 25 (mitochondrial iron transporter), member 37	1 out of 10								1.35
ZFP36L1	677	zinc finger protein 36, C3H type-like 1	1 out of 10					1.66
STC2	8614	stanniocalcin 2	1 out of 10			-1.89
PROCR	10544	protein C receptor, endothelial	1 out of 10										1.51
CAD	790	carbamoyl-phosphate synthetase 2, aspartate transcarbamylase, and dihydroorotase	1 out of 10		-2.41
TMEM39A	55254	transmembrane protein 39A	1 out of 10										1.49
PDCD4	27250	programmed cell death 4 (neoplastic transformation inhibitor)	1 out of 10							1.46
NXPH4	11247	neurexophilin 4	1 out of 10		-54.2
GINS3	64785	GINS complex subunit 3 (Psf3 homolog)	1 out of 10										1.37
GCNT1	2650	glucosaminyl (N-acetyl) transferase 1, core 2	1 out of 10									-1.84
FLNA	2316	filamin A, alpha	1 out of 10		-5.19
RASGRP1	10125	RAS guanyl releasing protein 1 (calcium and DAG-regulated)	1 out of 10									-1.83
SLC2A1	6513	solute carrier family 2 (facilitated glucose transporter), member 1	1 out of 10										1.26
ALAS2	212	aminolevulinate, delta-, synthase 2	1 out of 10		-2.76
HIST1H3F	8968	histone cluster 1, H3f	1 out of 10									-1.58
GNG11	2791	guanine nucleotide binding protein (G protein), gamma 11	1 out of 10							1.25
HES1	3280	hairy and enhancer of split 1, (Drosophila)	1 out of 10					1.36
TIFA	92610	TRAF-interacting protein with forkhead-associated domain	1 out of 10										1.33
CBLN1	869	cerebellin 1 precursor	1 out of 10										1.71
ITGB3BP	23421	integrin beta 3 binding protein (beta3-endonexin)	1 out of 10									-1.49
SPDL1	54908	spindle apparatus coiled-coil protein 1	1 out of 10		1.42
NOTCH1	4851	notch 1	1 out of 10							1.28
EPB41	2035	erythrocyte membrane protein band 4.1 (elliptocytosis 1, RH-linked)	1 out of 10			-1.45
ADAMTS9	56999	ADAM metallopeptidase with thrombospondin type 1 motif, 9	1 out of 10				7.45
ZNF423	23090	zinc finger protein 423	1 out of 10		-1.84
TP53	7157	tumor protein p53	1 out of 10							1.28
CENPK	64105	centromere protein K	1 out of 10		1.69
PRC1	9055	protein regulator of cytokinesis 1	1 out of 10									-1.44
MYBL2	4605	v-myb myeloblastosis viral oncogene homolog (avian)-like 2	1 out of 10									-1.38
MFAP4	4239	microfibrillar-associated protein 4	1 out of 10				2.06

## Sheet: ASD_hiI
Gene	EntrezGene ID	Gene Description			Bioset 1	Bioset 2	Bioset 3	Bioset 4	Bioset 5	Bioset 6	Bioset 7	Bioset 8		Bioset 1: Neurons from iPSC-derived neural progenitors of male autism spectrum disorder subjects _vs_ normal (Study: Autism spectrum disorder neurons, neural progenitors and induced pluripotent stem cells)
TGM2	7052	transglutaminase 2 (C polypeptide, protein-glutamine-gamma-glutamyltransferase)	3 out of 8						1.63		1.54	1.54		Bioset 2: iPSCs from skin fibroblasts of autism spectrum disorder subjects _vs_ normal (Study: Autism spectrum disorder neurons, neural progenitors and induced pluripotent stem cells)
PHF17	79960	PHD finger protein 17	3 out of 8						1.63		-1.29	-1.37		Bioset 3: Neural progenitors derived from iPSCs of male autism spectrum disorder subjects _vs_ normal (Study: Autism spectrum disorder neurons, neural progenitors and induced pluripotent stem cells)
SLC39A1	27173	solute carrier family 39 (zinc transporter), member 1	3 out of 8						1.49		1.28	1.27		Bioset 4: Neural progenitors at d0 differentiation - autism spectrum disorder with macrocephaly _vs_ normal (Study: Neural progenitors induced to differentiate from autism spectrum disorder and normal donors)
MSI2	124540	musashi homolog 2 (Drosophila)	2 out of 8								1.28	1.43		Bioset 5: Brain samples frozen DASL assay - Autistic patients _vs_ healthy controls (Study: Comparisons of frozen and FFPE brain samples of autistic and normal patients)
TNFRSF1A	7132	tumor necrosis factor receptor superfamily, member 1A	2 out of 8								1.48	1.44		Bioset 6: Cerebellar vermis of autism spectrum disorder (ASD) patients_vs_ healthy donors (Study: Cerebellum, frontal cortex, and temporal cortex gene expression from ASD patients)
TAGLN2	8407	transgelin 2	2 out of 8								1.47	1.54		Bioset 7: Prefrontal cortex of autism spectrum disorder (ASD) patients _vs_ healthy donors (Study: Cerebellum, frontal cortex, and temporal cortex gene expression from ASD patients)
HIPK2	28996	homeodomain interacting protein kinase 2	2 out of 8							1.29	1.43			Bioset 8: Superior temporal gyrus of autism spectrum disorder (ASD) patients_vs_ healthy donors (Study: Cerebellum, frontal cortex, and temporal cortex gene expression from ASD patients)
HSPB1	3315	heat shock 27kDa protein 1	2 out of 8								1.75	1.82
ANGPTL4	51129	angiopoietin-like 4	2 out of 8								1.51	1.7
LIMK1	3984	LIM domain kinase 1	2 out of 8						-1.76			-1.33
ARID4B	51742	AT rich interactive domain 4B (RBP1-like)	2 out of 8							1.4		1.26
CBFB	865	core-binding factor, beta subunit	2 out of 8						1.33			1.37
CARHSP1	23589	calcium regulated heat stable protein 1, 24kDa	2 out of 8								1.36	1.41
EMP3	2014	epithelial membrane protein 3	2 out of 8								1.33	1.29
CPNE3	8895	copine III	2 out of 8								1.31	1.45
MAPRE1	22919	microtubule-associated protein, RP/EB family, member 1	2 out of 8								1.24	1.31
TSPO	706	translocator protein (18kDa)	2 out of 8						1.59			1.39
PLOD1	5351	procollagen-lysine, 2-oxoglutarate 5-dioxygenase 1	2 out of 8								1.31	1.32
SYNCRIP	10492	synaptotagmin binding, cytoplasmic RNA interacting protein	2 out of 8						-1.44		-1.23
WLS	79971	wntless homolog (Drosophila)	2 out of 8								1.2	1.23
FAM129B	64855	family with sequence similarity 129, member B	2 out of 8								1.34	1.4
SHC1	6464	SHC (Src homology 2 domain containing) transforming protein 1	2 out of 8						-1.66		1.31
CDKN1A	1026	cyclin-dependent kinase inhibitor 1A (p21, Cip1)	2 out of 8								2.16	2.07
MCL1	4170	myeloid cell leukemia sequence 1 (BCL2-related)	2 out of 8								1.39	1.42
SLC7A8	23428	solute carrier family 7 (amino acid transporter light chain, L system), member 8	2 out of 8						1.41			-1.28
ZFP36L1	677	zinc finger protein 36, C3H type-like 1	2 out of 8								1.36	1.68
EMP1	2012	epithelial membrane protein 1	2 out of 8								1.99	1.91
GADD45G	10912	growth arrest and DNA-damage-inducible, gamma	2 out of 8								1.58	1.62
PLIN2	123	perilipin 2	2 out of 8								1.43	1.57
CLIC1	1192	chloride intracellular channel 1	2 out of 8								1.74	1.61
PRC1	9055	protein regulator of cytokinesis 1	2 out of 8								-1.26	-1.26
TRMT10A	93587	tRNA methyltransferase 10 homolog A (S. cerevisiae)	1 out of 8						-1.24
RMND5B	64777	required for meiotic nuclear division 5 homolog B (S. cerevisiae)	1 out of 8						-1.81
CRB3	92359	crumbs homolog 3 (Drosophila)	1 out of 8						1.75
CCDC91	55297	coiled-coil domain containing 91	1 out of 8						-1.47
WDR41	55255	WD repeat domain 41	1 out of 8									1.28
SMAD2	4087	SMAD family member 2	1 out of 8						-1.45
ASAP1	50807	ArfGAP with SH3 domain, ankyrin repeat and PH domain 1	1 out of 8						-1.72
ALKBH4	54784	alkB, alkylation repair homolog 4 (E. coli)	1 out of 8						-1.41
UBE2D3	7323	ubiquitin-conjugating enzyme E2D 3	1 out of 8						-1.51
MAP2K3	5606	mitogen-activated protein kinase kinase 3	1 out of 8								1.2
GINS4	84296	GINS complex subunit 4 (Sld5 homolog)	1 out of 8						1.42
TCOF1	6949	Treacher Collins-Franceschetti syndrome 1	1 out of 8						-1.51
SCLT1	132320	sodium channel and clathrin linker 1	1 out of 8						-1.33
FHL2	2274	four and a half LIM domains 2	1 out of 8									-1.32
RAB27A	5873	RAB27A, member RAS oncogene family	1 out of 8						1.83
NEU1	4758	sialidase 1 (lysosomal sialidase)	1 out of 8									-1.23
BLOC1S6	26258	biogenesis of lysosomal organelles complex-1, subunit 6, pallidin	1 out of 8						-1.59
TIGD5	84948	tigger transposable element derived 5	1 out of 8						-1.46
CISD2	493856	CDGSH iron sulfur domain 2	1 out of 8						-1.49
PKM	5315	pyruvate kinase, muscle	1 out of 8									-1.28
UBE2G1	7326	ubiquitin-conjugating enzyme E2G 1	1 out of 8						-1.4
TTC9C	283237	tetratricopeptide repeat domain 9C	1 out of 8						-1.55
TIMP1	7076	TIMP metallopeptidase inhibitor 1	1 out of 8								1.94
HSF2	3298	heat shock transcription factor 2	1 out of 8								-1.26
SLC7A6	9057	solute carrier family 7 (amino acid transporter light chain, y+L system), member 6	1 out of 8						-1.32
PPHLN1	51535	periphilin 1	1 out of 8						-1.51
FBXL12	54850	F-box and leucine-rich repeat protein 12	1 out of 8						-1.48
POLB	5423	polymerase (DNA directed), beta	1 out of 8						-1.42
CDKN2C	1031	cyclin-dependent kinase inhibitor 2C (p18, inhibits CDK4)	1 out of 8						1.78
CBLL1	79872	Cbl proto-oncogene, E3 ubiquitin protein ligase-like 1	1 out of 8						-1.31
TNPO1	3842	transportin 1	1 out of 8								1.38
ZAK	51776	sterile alpha motif and leucine zipper containing kinase AZK	1 out of 8									1.21
ASCC2	84164	activating signal cointegrator 1 complex subunit 2	1 out of 8								1.2
ASL	435	argininosuccinate lyase	1 out of 8						1.31
RIF1	55183	RAP1 interacting factor homolog (yeast)	1 out of 8						-1.54
KIAA0319L	79932	KIAA0319-like	1 out of 8						-1.34
GPR56	9289	G protein-coupled receptor 56	1 out of 8								1.37
EFS	10278	embryonal Fyn-associated substrate	1 out of 8						-1.54
MYOF	26509	myoferlin	1 out of 8						1.48
PCBP4	57060	poly(rC) binding protein 4	1 out of 8						-1.71
AFF3	3899	AF4/FMR2 family, member 3	1 out of 8							1.27
VCAN	1462	versican	1 out of 8									1.47
PTPRF	5792	protein tyrosine phosphatase, receptor type, F	1 out of 8						-1.88
IPO5	3843	importin 5	1 out of 8						-1.79
RUFY1	80230	RUN and FYVE domain containing 1	1 out of 8						1.73
PAPOLA	10914	poly(A) polymerase alpha	1 out of 8								1.22
TOR1AIP2	163590	torsin A interacting protein 2	1 out of 8						-1.3
MLEC	9761	malectin	1 out of 8						-1.43
TTYH1	57348	tweety homolog 1 (Drosophila)	1 out of 8						-1.8
SMAD1	4086	SMAD family member 1	1 out of 8						1.52
L3MBTL3	84456	l(3)mbt-like 3 (Drosophila)	1 out of 8						1.84
PDK3	5165	pyruvate dehydrogenase kinase, isozyme 3	1 out of 8						-1.42
PRPF38B	55119	PRP38 pre-mRNA processing factor 38 (yeast) domain containing B	1 out of 8						-1.39
FOXO4	4303	forkhead box O4	1 out of 8									1.39
XPO1	7514	exportin 1 (CRM1 homolog, yeast)	1 out of 8						-1.51
CIT	11113	citron (rho-interacting, serine/threonine kinase 21)	1 out of 8						-1.5
KCNK10	54207	potassium channel, subfamily K, member 10	1 out of 8						1.45
NFE2L2	4780	nuclear factor (erythroid-derived 2)-like 2	1 out of 8									1.36
CREB1	1385	cAMP responsive element binding protein 1	1 out of 8									1.29
THBD	7056	thrombomodulin	1 out of 8						1.56
CUX1	1523	cut-like homeobox 1	1 out of 8								1.2
LAMA4	3910	laminin, alpha 4	1 out of 8					-3.43269
WDR36	134430	WD repeat domain 36	1 out of 8						-1.46
PMEPA1	56937	prostate transmembrane protein, androgen induced 1	1 out of 8						-1.42
C1orf85	112770	chromosome 1 open reading frame 85	1 out of 8						-1.26
ANPEP	290	alanyl (membrane) aminopeptidase	1 out of 8		2.47033
NES	10763	nestin	1 out of 8							1.5
SNRPB	6628	small nuclear ribonucleoprotein polypeptides B and B1	1 out of 8						-1.49
PCGF2	7703	polycomb group ring finger 2	1 out of 8						-1.32
SUPT16H	11198	suppressor of Ty 16 homolog (S. cerevisiae)	1 out of 8									-1.22
CITED2	10370	Cbp/p300-interacting transactivator, with Glu/Asp-rich carboxy-terminal domain, 2	1 out of 8								-1.36
FNTB	2342	farnesyltransferase, CAAX box, beta	1 out of 8						-1.49
ABL1	25	c-abl oncogene 1, non-receptor tyrosine kinase	1 out of 8						1.94
EIF2C2	27161	eukaryotic translation initiation factor 2C, 2	1 out of 8								1.23
RHBDL3	162494	rhomboid, veinlet-like 3 (Drosophila)	1 out of 8									-1.57
STK40	83931	serine/threonine kinase 40	1 out of 8								1.22
SERP1	27230	stress-associated endoplasmic reticulum protein 1	1 out of 8									1.21
FGFRL1	53834	fibroblast growth factor receptor-like 1	1 out of 8								1.36
CASP6	839	caspase 6, apoptosis-related cysteine peptidase	1 out of 8						1.3
PIDD	55367	p53-induced death domain protein	1 out of 8						-1.32
INPP5A	3632	inositol polyphosphate-5-phosphatase, 40kDa	1 out of 8								-1.22
HMG20B	10362	high mobility group 20B	1 out of 8								1.32
ITGB1	3688	integrin, beta 1 (fibronectin receptor, beta polypeptide, antigen CD29 includes MDF2, MSK12)	1 out of 8								1.24
CENPM	79019	centromere protein M	1 out of 8						1.64
STAG2	10735	stromal antigen 2	1 out of 8									1.28
ZNF367	195828	zinc finger protein 367	1 out of 8						1.9
LBH	81606	limb bud and heart development homolog (mouse)	1 out of 8									-1.42
VIM	7431	vimentin	1 out of 8								1.43
PARP4	143	poly (ADP-ribose) polymerase family, member 4	1 out of 8									1.24
SDC1	6382	syndecan 1	1 out of 8		1.67147
NUP155	9631	nucleoporin 155kDa	1 out of 8						1.54
LIMS1	3987	LIM and senescent cell antigen-like domains 1	1 out of 8						1.63
SREK1IP1	285672	SREK1-interacting protein 1	1 out of 8						-1.75
PPP4R2	151987	protein phosphatase 4, regulatory subunit 2	1 out of 8						-1.55
MAPKAPK3	7867	mitogen-activated protein kinase-activated protein kinase 3	1 out of 8								1.26
TUBB6	84617	tubulin, beta 6 class V	1 out of 8						2.18
PDLIM1	9124	PDZ and LIM domain 1	1 out of 8					-2.60414
NAB1	4664	NGFI-A binding protein 1 (EGR1 binding protein 1)	1 out of 8						-1.65
SMARCA5	8467	SWI/SNF related, matrix associated, actin dependent regulator of chromatin, subfamily a, member 5	1 out of 8									1.22
COL4A1	1282	collagen, type IV, alpha 1	1 out of 8								1.45
CDCA7	83879	cell division cycle associated 7	1 out of 8						1.48
NUDT5	11164	nudix (nucleoside diphosphate linked moiety X)-type motif 5	1 out of 8									1.28
PLOD2	5352	procollagen-lysine, 2-oxoglutarate 5-dioxygenase 2	1 out of 8								1.29
TM4SF1	4071	transmembrane 4 L six family member 1	1 out of 8								1.54
FZD8	8325	frizzled family receptor 8	1 out of 8						-1.65
NEDD9	4739	neural precursor cell expressed, developmentally down-regulated 9	1 out of 8						1.51
PTBP1	5725	polypyrimidine tract binding protein 1	1 out of 8								1.35
ZNF521	25925	zinc finger protein 521	1 out of 8									1.22
CDH23	64072	cadherin-related 23	1 out of 8						1.32
TES	26136	testis derived transcript (3 LIM domains)	1 out of 8			1.51322
GMNN	51053	geminin, DNA replication inhibitor	1 out of 8									1.21
BBX	56987	bobby sox homolog (Drosophila)	1 out of 8									1.22
PBX3	5090	pre-B-cell leukemia homeobox 3	1 out of 8					-1.59238
RBMS1	5937	RNA binding motif, single stranded interacting protein 1	1 out of 8						1.64
ADAMTS9	56999	ADAM metallopeptidase with thrombospondin type 1 motif, 9	1 out of 8						1.82
TP53	7157	tumor protein p53	1 out of 8						1.54
NUF2	83540	NUF2, NDC80 kinetochore complex component, homolog (S. cerevisiae)	1 out of 8						-1.39
KIF20A	10112	kinesin family member 20A	1 out of 8						1.72

## Sheet: BPD_hiI
Gene	EntrezGene ID	Gene Description			Bioset 1	Bioset 2	Bioset 3	Bioset 4	Bioset 5	Bioset 6	Bioset 7	Bioset 8	Bioset 9	Bioset 10	Bioset 11		Bioset 1: Dentate gyrus granule neurons of Li responder bipolar patients _vs_ normal (Study: Dentate gyrus granule neurons treated with lithium from responder and non-responder bipolar patients)
SDC4	6385	syndecan 4	4 out of 11				1.49	1.36	2.52142		1.35						Bioset 2: Dentate gyrus granule neurons of Li non-responder bipolar patients _vs_ normal (Study: Dentate gyrus granule neurons treated with lithium from responder and non-responder bipolar patients)
ARL6IP5	10550	ADP-ribosylation-like factor 6 interacting protein 5	4 out of 11				-1.63	-1.24			-1.25	-1.21					Bioset 3: Orbitofrontal cortices from post-mortem brains - bipolar disorder _vs_ normal (Study: Dorsolateral prefrontal or orbitofrontal cortex tissues from bipolar disorder patients)
UBE2D3	7323	ubiquitin-conjugating enzyme E2D 3	3 out of 11				-1.26	-1.27			-1.28						Bioset 4: Dorsolateral prefrontal cortices from post-mortem brains - bipolar disorder _vs_ normal (Study: Dorsolateral prefrontal or orbitofrontal cortex tissues from bipolar disorder patients)
ARPP19	10776	cAMP-regulated phosphoprotein, 19kDa	3 out of 11				-1.73	-1.4			-1.42						Bioset 5: Dorsolateral prefrontal cortices from bipolar disorder patients _vs_ normal donors_GPL9115 (Study: Dorsolateral prefrontal cortices of postmortem brains of bipolar disorder patients or normal donors)
ANGPTL4	51129	angiopoietin-like 4	3 out of 11				1.25				1.21			1.23			Bioset 6: Dorsolateral prefrontal cortices from bipolar disorder patients _vs_ normal donors_GPL15433 (Study: Dorsolateral prefrontal cortices of postmortem brains of bipolar disorder patients or normal donors)
YME1L1	10730	YME1-like 1 (S. cerevisiae)	3 out of 11				-1.51	-1.31			-1.3						Bioset 7: Postmortem brain from patient with bipolar disease _vs_ healthy control (Study: Adult postmortem brain tissue (dorsolateral prefrontal cortex) from bipolar disorder)
PSMA3	5684	proteasome (prosome, macropain) subunit, alpha type, 3	3 out of 11				-1.28	-1.22			-1.21						Bioset 8: Hippocampus tissues from bipolar disorder patients _vs_ normals (Study: Brain regions from patients with schizophrenia, depression or bipolar disorder)
CREB1	1385	cAMP responsive element binding protein 1	3 out of 11				-1.45	-1.21			-1.21						Bioset 9: Associative striatum tissues from bipolar disorder patients _vs_ normals (Study: Brain regions from patients with schizophrenia, depression or bipolar disorder)
CITED2	10370	Cbp/p300-interacting transactivator, with Glu/Asp-rich carboxy-terminal domain, 2	3 out of 11				-1.46	-1.24			-1.25						Bioset 10: Pre-frontal cortex (BA46) tissues from bipolar disorder patients _vs_ normals (Study: Brain regions from patients with schizophrenia, depression or bipolar disorder)
SNX2	6643	sorting nexin 2	3 out of 11				-1.52	-1.28			-1.27						Bioset 11: Postmortem prefrontal cortex from patients with bipolar disorder _vs_ control (Study: Prefrontal cortex expression profile of bipolar disorder, depression, and schizophrenia patients)
FZD3	7976	frizzled family receptor 3	3 out of 11				-1.29	-1.24			-1.24
CA12	771	carbonic anhydrase XII	3 out of 11				1.35		2.53486			1.51
CALD1	800	caldesmon 1	3 out of 11			-1.95434	1.23			1.53524
SLC39A6	25800	solute carrier family 39 (zinc transporter), member 6	2 out of 11				-1.42				-1.23
WDR41	55255	WD repeat domain 41	2 out of 11					-1.23			-1.24
TNPO1	3842	transportin 1	2 out of 11		-1.34857		-1.53
CCNG2	901	cyclin G2	2 out of 11				-1.24				-1.23
RPS6KA3	6197	ribosomal protein S6 kinase, 90kDa, polypeptide 3	2 out of 11					-1.25			-1.24
TTYH1	57348	tweety homolog 1 (Drosophila)	2 out of 11					1.27			1.26
PDK3	5165	pyruvate dehydrogenase kinase, isozyme 3	2 out of 11								-1.23	-1.3
KLF10	7071	Kruppel-like factor 10	2 out of 11				-1.42					-1.25
KCNK10	54207	potassium channel, subfamily K, member 10	2 out of 11					1.23			1.21
MDFI	4188	MyoD family inhibitor	2 out of 11		2.31572		1.2
MTHFD2	10797	methylenetetrahydrofolate dehydrogenase (NADP+ dependent) 2, methenyltetrahydrofolate cyclohydrolase	2 out of 11			1.93077								1.22
SOX11	6664	SRY (sex determining region Y)-box 11	2 out of 11		-1.83531								1.21
SYNCRIP	10492	synaptotagmin binding, cytoplasmic RNA interacting protein	2 out of 11					-1.24			-1.23
ZFP36L2	678	zinc finger protein 36, C3H type-like 2	2 out of 11					1.21			1.2
TUBB6	84617	tubulin, beta 6 class V	2 out of 11				1.37							1.26
ID4	3400	inhibitor of DNA binding 4, dominant negative helix-loop-helix protein	2 out of 11										-1.23	1.3
LAS1L	81887	LAS1-like (S. cerevisiae)	1 out of 11				1.27
ARMC1	55156	armadillo repeat containing 1	1 out of 11				-1.66
CCDC91	55297	coiled-coil domain containing 91	1 out of 11				-1.43
LMNA	4000	lamin A/C	1 out of 11				1.23
TNFRSF1A	7132	tumor necrosis factor receptor superfamily, member 1A	1 out of 11				1.2
ASAP1	50807	ArfGAP with SH3 domain, ankyrin repeat and PH domain 1	1 out of 11				-1.29
PROS1	5627	protein S (alpha)	1 out of 11			-2.75569
SCARB2	950	scavenger receptor class B, member 2	1 out of 11				-1.51
RAB27A	5873	RAB27A, member RAS oncogene family	1 out of 11											1.22
DDX56	54606	DEAD (Asp-Glu-Ala-Asp) box helicase 56	1 out of 11				1.23
UBE2G1	7326	ubiquitin-conjugating enzyme E2G 1	1 out of 11				-1.61
TIMP1	7076	TIMP metallopeptidase inhibitor 1	1 out of 11				1.62
IPO7	10527	importin 7	1 out of 11				-1.41
HIPK2	28996	homeodomain interacting protein kinase 2	1 out of 11											1.21
EPRS	2058	glutamyl-prolyl-tRNA synthetase	1 out of 11				-1.24
CDKN2C	1031	cyclin-dependent kinase inhibitor 2C (p18, inhibits CDK4)	1 out of 11											1.24
FHL1	2273	four and a half LIM domains 1	1 out of 11		1.93727
HSPB1	3315	heat shock 27kDa protein 1	1 out of 11											1.29
DOT1L	84444	DOT1-like, histone H3 methyltransferase (S. cerevisiae)	1 out of 11										-1.2
UCK2	7371	uridine-cytidine kinase 2	1 out of 11		-1.51436
RBBP5	5929	retinoblastoma binding protein 5	1 out of 11				-1.41
ASCC2	84164	activating signal cointegrator 1 complex subunit 2	1 out of 11				1.29
RARG	5916	retinoic acid receptor, gamma	1 out of 11				1.22
CPSF3L	54973	cleavage and polyadenylation specific factor 3-like	1 out of 11			-1.47476
QPRT	23475	quinolinate phosphoribosyltransferase	1 out of 11			-2.00921
CRKL	1399	v-crk sarcoma virus CT10 oncogene homolog (avian)-like	1 out of 11											-1.21
PUM2	23369	pumilio homolog 2 (Drosophila)	1 out of 11				-1.4
ARHGEF40	55701	Rho guanine nucleotide exchange factor (GEF) 40	1 out of 11			-2.2864
GPR56	9289	G protein-coupled receptor 56	1 out of 11				1.2
KCTD5	54442	potassium channel tetramerisation domain containing 5	1 out of 11						1.46599
TNS1	7145	tensin 1	1 out of 11								1.2
SLC3A2	6520	solute carrier family 3 (activators of dibasic and neutral amino acid transport), member 2	1 out of 11				1.23
TIPARP	25976	TCDD-inducible poly(ADP-ribose) polymerase	1 out of 11											1.23
RAB3GAP2	25782	RAB3 GTPase activating protein subunit 2 (non-catalytic)	1 out of 11				-1.22
LAMB2	3913	laminin, beta 2 (laminin S)	1 out of 11				1.23
WHSC1	7468	Wolf-Hirschhorn syndrome candidate 1	1 out of 11				1.21
MYH10	4628	myosin, heavy chain 10, non-muscle	1 out of 11									1.27
TRIM33	51592	tripartite motif containing 33	1 out of 11				-1.3
SMNDC1	10285	survival motor neuron domain containing 1	1 out of 11				-1.34
LTBR	4055	lymphotoxin beta receptor (TNFR superfamily, member 3)	1 out of 11				1.22
IPO5	3843	importin 5	1 out of 11				-1.54
ARID4B	51742	AT rich interactive domain 4B (RBP1-like)	1 out of 11				-1.4
FBXO21	23014	F-box protein 21	1 out of 11				-1.56
BMP1	649	bone morphogenetic protein 1	1 out of 11				1.25
STK38L	23012	serine/threonine kinase 38 like	1 out of 11		1.30271
RIOK3	8780	RIO kinase 3 (yeast)	1 out of 11				-1.28
CCL2	6347	chemokine (C-C motif) ligand 2	1 out of 11						1.90838
PPM1A	5494	protein phosphatase, Mg2+/Mn2+ dependent, 1A	1 out of 11											1.21
EAPP	55837	E2F-associated phosphoprotein	1 out of 11		1.34386
EMP3	2014	epithelial membrane protein 3	1 out of 11				1.35
CPNE3	8895	copine III	1 out of 11											1.23
SHB	6461	Src homology 2 domain containing adaptor protein B	1 out of 11		-2.17429
ZFAND3	60685	zinc finger, AN1-type domain 3	1 out of 11				1.24
TBC1D15	64786	TBC1 domain family, member 15	1 out of 11				-1.24
TGM2	7052	transglutaminase 2 (C polypeptide, protein-glutamine-gamma-glutamyltransferase)	1 out of 11				1.4
VCL	7414	vinculin	1 out of 11			-1.47816
ARAF	369	v-raf murine sarcoma 3611 viral oncogene homolog	1 out of 11				1.21
ERRFI1	54206	ERBB receptor feedback inhibitor 1	1 out of 11		3.34534
NES	10763	nestin	1 out of 11				1.28
SNRPB	6628	small nuclear ribonucleoprotein polypeptides B and B1	1 out of 11		1.26884
USO1	8615	USO1 vesicle docking protein homolog (yeast)	1 out of 11				-1.28
FNTB	2342	farnesyltransferase, CAAX box, beta	1 out of 11							-2.02005
RHOBTB3	22836	Rho-related BTB domain containing 3	1 out of 11											1.27
ABL1	25	c-abl oncogene 1, non-receptor tyrosine kinase	1 out of 11												1.35
CXXC5	51523	CXXC finger protein 5	1 out of 11		1.90308
SGPL1	8879	sphingosine-1-phosphate lyase 1	1 out of 11				1.21
MAPKAPK2	9261	mitogen-activated protein kinase-activated protein kinase 2	1 out of 11				1.25
VRK1	7443	vaccinia related kinase 1	1 out of 11				-1.28
STAG2	10735	stromal antigen 2	1 out of 11				-1.43
RBP1	5947	retinol binding protein 1, cellular	1 out of 11				1.42
BUB3	9184	budding uninhibited by benzimidazoles 3 homolog (yeast)	1 out of 11				-1.3
PSIP1	11168	PC4 and SFRS1 interacting protein 1	1 out of 11				-1.29
VIM	7431	vimentin	1 out of 11			-2.29957
LOXL1	4016	lysyl oxidase-like 1	1 out of 11									1.31
LIMS1	3987	LIM and senescent cell antigen-like domains 1	1 out of 11		1.38242
TNFRSF12A	51330	tumor necrosis factor receptor superfamily, member 12A	1 out of 11				1.35
SREK1IP1	285672	SREK1-interacting protein 1	1 out of 11				-1.21
CDKN1A	1026	cyclin-dependent kinase inhibitor 1A (p21, Cip1)	1 out of 11				1.37
CMTM6	54918	CKLF-like MARVEL transmembrane domain containing 6	1 out of 11		1.386
MAPKAPK3	7867	mitogen-activated protein kinase-activated protein kinase 3	1 out of 11				1.29
ANGPT2	285	angiopoietin 2	1 out of 11									-1.26
ZFP36L1	677	zinc finger protein 36, C3H type-like 1	1 out of 11											1.25
EMP1	2012	epithelial membrane protein 1	1 out of 11											1.42
GADD45G	10912	growth arrest and DNA-damage-inducible, gamma	1 out of 11				1.22
PLOD2	5352	procollagen-lysine, 2-oxoglutarate 5-dioxygenase 2	1 out of 11											1.24
FLNA	2316	filamin A, alpha	1 out of 11				1.31
RASGRP1	10125	RAS guanyl releasing protein 1 (calcium and DAG-regulated)	1 out of 11				-1.76
PTBP1	5725	polypyrimidine tract binding protein 1	1 out of 11				1.23
FKBP5	2289	FK506 binding protein 5	1 out of 11				1.3
TACC3	10460	transforming, acidic coiled-coil containing protein 3	1 out of 11				1.24
HES1	3280	hairy and enhancer of split 1, (Drosophila)	1 out of 11				1.28
GMNN	51053	geminin, DNA replication inhibitor	1 out of 11				1.43
LPAR6	10161	lysophosphatidic acid receptor 6	1 out of 11		2.81418
BAZ1A	11177	bromodomain adjacent to zinc finger domain, 1A	1 out of 11											1.28
MFAP4	4239	microfibrillar-associated protein 4	1 out of 11		2.50013

## Sheet: HD_hiI
Gene	EntrezGene ID	Gene Description			Bioset 1	Bioset 2	Bioset 3	Bioset 4	Bioset 5	Bioset 6	Bioset 7	Bioset 8	Bioset 9		Bioset 1: Neural cells from fibroblast-derived iPSCs of Huntington disease patients _vs_ healthy subjects (Study: Neural cells from fibroblast-derived iPSCs of patients with Huntington disease)
MAP2K3	5606	mitogen-activated protein kinase kinase 3	4 out of 9		1.76045				1.33635			-1.54	2.07156		Bioset 2: Neural stem cells derived from iPSCs - Huntingtons disease patients _vs_ healthy controls (Study: Neural stem cells derived from induced pluripotent stem cells (iPSC) of Huntingtons disease patients)
ARPP19	10776	cAMP-regulated phosphoprotein, 19kDa	4 out of 9		-1.66568					-1.47245	-1.59114	1.49			Bioset 3: iPSCs derived from Huntington disease patients - with HTT CAG expansion _vs_ CAG expansion corrected (Study: Huntington's disease phenotypes in induced pluripotent stem cells)
SMC6	79677	structural maintenance of chromosomes 6	4 out of 9		2.23358					1.26983		3.24	-1.71297		Bioset 4: Induced pluripotent stem cell line XIST RNA- from Huntington's disease patient _vs_ healthy control (Study: Induced pluripotent cells (XIST RNA-positive and negative))
LRRFIP2	9209	leucine rich repeat (in FLII) interacting protein 2	4 out of 9		1.70891	-1.24591		1.27				1.62			Bioset 5: BA4 motor cortices from grade 2 Huntingtons disease patients _vs_ normal donors (Study: BA4 motor cortices from grade 2, 3, or 4 Huntington's disease patients and normal controls)
TNIP2	79155	TNFAIP3 interacting protein 2	4 out of 9		1.63163			-1.28		1.43597		-1.59			Bioset 6: BA4 motor cortices from grade 3 Huntingtons disease patients _vs_ normal donors (Study: BA4 motor cortices from grade 2, 3, or 4 Huntington's disease patients and normal controls)
BMP1	649	bone morphogenetic protein 1	4 out of 9		2.8486	-1.22022	-1.31					-1.26			Bioset 7: BA4 motor cortices from grade 4 Huntingtons disease patients _vs_ normal donors (Study: BA4 motor cortices from grade 2, 3, or 4 Huntington's disease patients and normal controls)
LAMA4	3910	laminin, alpha 4	4 out of 9		4.18482	-1.55467	-1.46	1.22							Bioset 8: Dermal fibroblasts from Huntington disease patients _vs_ healthy controls (Study: Expression data from human Huntington fibroblasts)
PDLIM5	10611	PDZ and LIM domain 5	4 out of 9			1.25113		7.24		1.51423		1.68			Bioset 9: Prefrontal cortex BA9 regions from male subject post mortems - Huntingtons disease _vs_ normal (Study: Huntington's disease BA9 prefrontal cortices)
CXXC5	51523	CXXC finger protein 5	4 out of 9			-1.20888		1.22				-1.52	-2.63956
EMP1	2012	epithelial membrane protein 1	4 out of 9		3.04412	-1.37996	-1.45	3.34
HBP1	26959	HMG-box transcription factor 1	4 out of 9		-1.56029					1.28795		1.38	-2.22287
GCNT1	2650	glucosaminyl (N-acetyl) transferase 1, core 2	4 out of 9			-1.48825	-1.45	-1.85				1.65
FRMD6	122786	FERM domain containing 6	4 out of 9		2.8591	1.21155	1.23					1.52
RBMS1	5937	RNA binding motif, single stranded interacting protein 1	4 out of 9		2.34494	1.2468		2.44				1.92
PAFAH1B2	5049	platelet-activating factor acetylhydrolase 1b, catalytic subunit 2 (30kDa)	3 out of 9				-1.26	-1.31				1.38
LMNA	4000	lamin A/C	3 out of 9		5.86743		1.37					-1.56
TNFRSF1A	7132	tumor necrosis factor receptor superfamily, member 1A	3 out of 9		2.43314					1.81618		-1.39
SCLT1	132320	sodium channel and clathrin linker 1	3 out of 9					-1.36				3.31	-2.23717
SEC24D	9871	SEC24 family, member D (S. cerevisiae)	3 out of 9		2.20534				-1.55538			4.95
SCARB2	950	scavenger receptor class B, member 2	3 out of 9					-1.31				1.4	-1.96062
DAPK3	1613	death-associated protein kinase 3	3 out of 9			1.39375						-1.86	2.07507
DDX56	54606	DEAD (Asp-Glu-Ala-Asp) box helicase 56	3 out of 9		1.60109							-1.51	1.92288
MAFF	23764	v-maf musculoaponeurotic fibrosarcoma oncogene homolog F (avian)	3 out of 9		-2.9017	1.36294						-2.21
RBM4	5936	RNA binding motif protein 4	3 out of 9					1.29				-1.33	2.24467
CUEDC2	79004	CUE domain containing 2	3 out of 9		1.324							-1.51	1.8562
HSPB1	3315	heat shock 27kDa protein 1	3 out of 9			-1.2666		-1.58				-1.33
PTPN21	11099	protein tyrosine phosphatase, non-receptor type 21	3 out of 9			1.36275				1.33575		1.37
CPSF3L	54973	cleavage and polyadenylation specific factor 3-like	3 out of 9		1.22481			1.28				-1.46
EHD4	30844	EH-domain containing 4	3 out of 9		1.90859			-1.48				-1.21
GTF3C1	2975	general transcription factor IIIC, polypeptide 1, alpha 220kDa	3 out of 9				1.22	-1.66				-1.25
ERCC1	2067	excision repair cross-complementing rodent repair deficiency, complementation group 1 (includes overlapping antisense sequence)	3 out of 9					-1.25				-1.64	1.80929
METAP2	10988	methionyl aminopeptidase 2	3 out of 9		1.66358			1.82				2
LTBR	4055	lymphotoxin beta receptor (TNFR superfamily, member 3)	3 out of 9			-1.45539				1.59595		-1.32
PTPN12	5782	protein tyrosine phosphatase, non-receptor type 12	3 out of 9							1.2884		1.97	-1.54728
COL5A2	1290	collagen, type V, alpha 2	3 out of 9		2.35008	1.3568	1.22
PAPOLA	10914	poly(A) polymerase alpha	3 out of 9							1.21206		2.85	-1.50558
CBFB	865	core-binding factor, beta subunit	3 out of 9		1.83934			1.6		1.48146
BRMS1	25855	breast cancer metastasis suppressor 1	3 out of 9		1.48586							-1.58	2.51842
EMP3	2014	epithelial membrane protein 3	3 out of 9		3.22782	-1.42333						-1.43
SMAD1	4086	SMAD family member 1	3 out of 9					1.29		1.23981		1.29
PRPF38B	55119	PRP38 pre-mRNA processing factor 38 (yeast) domain containing B	3 out of 9					1.42		1.26288		2.7
PSMD5	5711	proteasome (prosome, macropain) 26S subunit, non-ATPase, 5	3 out of 9			-1.35744						1.26	-1.98619
KLF10	7071	Kruppel-like factor 10	3 out of 9			-1.58951						-2.06	-2.77722
TBC1D15	64786	TBC1 domain family, member 15	3 out of 9			1.24742	1.24					2.32
FRMD5	84978	FERM domain containing 5	3 out of 9		-3.53225	1.35365		-2.31
ANPEP	290	alanyl (membrane) aminopeptidase	3 out of 9			-3.1061				1.61293		-1.21
KLHL24	54800	kelch-like 24 (Drosophila)	3 out of 9					-2.3		1.37125		1.33
SNRPB	6628	small nuclear ribonucleoprotein polypeptides B and B1	3 out of 9					-1.39				-1.64	2.16133
FBL	2091	fibrillarin	3 out of 9		1.71094							-1.53	2.63407
FNTB	2342	farnesyltransferase, CAAX box, beta	3 out of 9					1.66				-1.54	-3.12207
ITGB1	3688	integrin, beta 1 (fibronectin receptor, beta polypeptide, antigen CD29 includes MDF2, MSK12)	3 out of 9		2.13593			-1.66				1.46
TLN1	7094	talin 1	3 out of 9		2.33722	1.20475						1.2
CA12	771	carbonic anhydrase XII	3 out of 9		-2.34787	-1.2772						-1.3
USP28	57646	ubiquitin specific peptidase 28	3 out of 9					-1.4		1.30423		1.71
TAF5	6877	TAF5 RNA polymerase II, TATA box binding protein (TBP)-associated factor, 100kDa	3 out of 9		-1.62813			-2.01				1.61
TUBB6	84617	tubulin, beta 6 class V	3 out of 9		2.39902					1.94329		-1.22
SLC1A5	6510	solute carrier family 1 (neutral amino acid transporter), member 5	3 out of 9				1.28			1.70219		-1.46
STC2	8614	stanniocalcin 2	3 out of 9			1.51084	1.47	-2.12
PROCR	10544	protein C receptor, endothelial	3 out of 9		2.3454	-1.80804						-1.51
CRABP2	1382	cellular retinoic acid binding protein 2	3 out of 9		1.74791			-1.96					2.62769
FZD8	8325	frizzled family receptor 8	3 out of 9			1.45388				1.79509		-1.91
RASGRP1	10125	RAS guanyl releasing protein 1 (calcium and DAG-regulated)	3 out of 9		-4.16131					-1.70587			-2.75239
LPAR6	10161	lysophosphatidic acid receptor 6	3 out of 9		1.80764			2.15				2.04
BAZ1A	11177	bromodomain adjacent to zinc finger domain, 1A	3 out of 9		1.5109			1.87		1.43965
EPB41	2035	erythrocyte membrane protein band 4.1 (elliptocytosis 1, RH-linked)	3 out of 9		-1.81537			-1.47				1.59
ADAMTS9	56999	ADAM metallopeptidase with thrombospondin type 1 motif, 9	3 out of 9		2.17199	1.51989						1.42
ID4	3400	inhibitor of DNA binding 4, dominant negative helix-loop-helix protein	3 out of 9			-1.4379	1.43	-2.77
TPBG	7162	trophoblast glycoprotein	3 out of 9					1.63		-1.71171	-1.87888
SREK1	140890	splicing regulatory glutamine/lysine-rich protein 1	2 out of 9							1.22859		3.14
LAS1L	81887	LAS1-like (S. cerevisiae)	2 out of 9					-1.38				-1.26
MSI2	124540	musashi homolog 2 (Drosophila)	2 out of 9		-2.23561		-1.25
REEP4	80346	receptor accessory protein 4	2 out of 9		1.83923							-1.31
PCBP3	54039	poly(rC) binding protein 3	2 out of 9				-1.23						1.7096
TOX4	9878	TOX high mobility group box family member 4	2 out of 9					-1.31				-1.61
LMAN2	10960	lectin, mannose-binding 2	2 out of 9		1.72481							-1.52
ADAMTS1	9510	ADAM metallopeptidase with thrombospondin type 1 motif, 1	2 out of 9			1.42711	1.39
SF3A1	10291	splicing factor 3a, subunit 1, 120kDa	2 out of 9					-1.32				-1.31
UBE2Q2	92912	ubiquitin-conjugating enzyme E2Q family member 2	2 out of 9		1.49535							1.92
EXOC5	10640	exocyst complex component 5	2 out of 9					1.81				3.04
SMEK1	55671	SMEK homolog 1, suppressor of mek1 (Dictyostelium)	2 out of 9					1.33		1.23911
RLIM	51132	ring finger protein, LIM domain interacting	2 out of 9		-1.44779							1.77
KCNN1	3780	potassium intermediate/small conductance calcium-activated channel, subfamily N, member 1	2 out of 9			-1.50477		-1.54
RBX1	9978	ring-box 1, E3 ubiquitin protein ligase	2 out of 9		1.44141							-1.2
FAM211A	388341	family with sequence similarity 211, member A	2 out of 9			1.24488				-1.58822
FHL2	2274	four and a half LIM domains 2	2 out of 9			1.20248						-1.31
ZBTB44	29068	zinc finger and BTB domain containing 44	2 out of 9					-1.57				2.52
BLOC1S6	26258	biogenesis of lysosomal organelles complex-1, subunit 6, pallidin	2 out of 9					1.28				2.23
AKAP12	9590	A kinase (PRKA) anchor protein 12	2 out of 9		-2.55386			-2.03
RNF114	55905	ring finger protein 114	2 out of 9					1.33				-1.5
PIH1D1	55011	PIH1 domain containing 1	2 out of 9									-1.45	2.22511
C19orf53	28974	chromosome 19 open reading frame 53	2 out of 9		1.48287							-1.4
ROCK2	9475	Rho-associated, coiled-coil containing protein kinase 2	2 out of 9									1.77	-4.08749
IPO7	10527	importin 7	2 out of 9					-1.29				2.19
PARVA	55742	parvin, alpha	2 out of 9		2.63189							1.25
HIPK2	28996	homeodomain interacting protein kinase 2	2 out of 9					2.69				1.7
DRG2	1819	developmentally regulated GTP binding protein 2	2 out of 9		1.75253							-1.47
EPRS	2058	glutamyl-prolyl-tRNA synthetase	2 out of 9					-1.42				1.96
FOXK2	3607	forkhead box K2	2 out of 9					-1.34				-1.36
PPHLN1	51535	periphilin 1	2 out of 9		1.38874			1.3
FBXL12	54850	F-box and leucine-rich repeat protein 12	2 out of 9		1.71225							-1.22
FAM125A	93343	family with sequence similarity 125, member A	2 out of 9					-1.66				-1.65
LYAR	55646	Ly1 antibody reactive homolog (mouse)	2 out of 9		1.7358					1.32003
ANGPTL4	51129	angiopoietin-like 4	2 out of 9			-1.53714				2.0155
TNPO1	3842	transportin 1	2 out of 9					-1.59				2.56
SMAD4	4089	SMAD family member 4	2 out of 9							1.43312		1.37
CCNG2	901	cyclin G2	2 out of 9							1.23125		1.44
NAA50	80218	N(alpha)-acetyltransferase 50, NatE catalytic subunit	2 out of 9					1.28				1.56
NSUN4	387338	NOP2/Sun domain family, member 4	2 out of 9					-1.45				-1.34
DOT1L	84444	DOT1-like, histone H3 methyltransferase (S. cerevisiae)	2 out of 9		-1.90296							-1.28
ZAK	51776	sterile alpha motif and leucine zipper containing kinase AZK	2 out of 9		2.82654							2.64
MLLT4	4301	myeloid/lymphoid or mixed-lineage leukemia (trithorax homolog, Drosophila); translocated to, 4	2 out of 9		-3.14842	1.24669
KIAA1429	25962	KIAA1429	2 out of 9									1.68	-1.49712
RARG	5916	retinoic acid receptor, gamma	2 out of 9		2.50356	-1.21432
YME1L1	10730	YME1-like 1 (S. cerevisiae)	2 out of 9		1.41766							1.63
KLC4	89953	kinesin light chain 4	2 out of 9									-1.26	1.58642
ENAH	55740	enabled homolog (Drosophila)	2 out of 9			1.20531						2.81
ZYX	7791	zyxin	2 out of 9			1.20776		1.28
CTSZ	1522	cathepsin Z	2 out of 9		-5.95872	-1.38519
DYSF	8291	dysferlin, limb girdle muscular dystrophy 2B (autosomal recessive)	2 out of 9			-1.85903		-1.5
QPRT	23475	quinolinate phosphoribosyltransferase	2 out of 9		1.99703	-1.27768
ARHGEF40	55701	Rho guanine nucleotide exchange factor (GEF) 40	2 out of 9		1.95293							-1.52
LGALS1	3956	lectin, galactoside-binding, soluble, 1	2 out of 9		-3.89465	-1.48214
KCTD5	54442	potassium channel tetramerisation domain containing 5	2 out of 9					1.51				-1.35
CHMP1B	57132	charged multivesicular body protein 1B	2 out of 9		1.93751							-1.58
UBE2H	7328	ubiquitin-conjugating enzyme E2H	2 out of 9					-2.09					-1.49417
NFKBIB	4793	nuclear factor of kappa light polypeptide gene enhancer in B-cells inhibitor, beta	2 out of 9									-1.39	2.00043
PSME1	5720	proteasome (prosome, macropain) activator subunit 1 (PA28 alpha)	2 out of 9		1.97915							-1.4
RAB3GAP2	25782	RAB3 GTPase activating protein subunit 2 (non-catalytic)	2 out of 9		-1.57783							2.44
TARS	6897	threonyl-tRNA synthetase	2 out of 9			1.21859						1.63
LAMB2	3913	laminin, beta 2 (laminin S)	2 out of 9		2.40961			-2.46
WHSC1	7468	Wolf-Hirschhorn syndrome candidate 1	2 out of 9		-2.05935			-1.55
ZNF777	27153	zinc finger protein 777	2 out of 9				-1.23					-1.42
MYOF	26509	myoferlin	2 out of 9		3.31717							1.21
XBP1	7494	X-box binding protein 1	2 out of 9		1.79998							1.69
ABCA8	10351	ATP-binding cassette, sub-family A (ABC1), member 8	2 out of 9		3.27425	1.60183
CCDC22	28952	coiled-coil domain containing 22	2 out of 9									-1.73	1.85658
PCBP4	57060	poly(rC) binding protein 4	2 out of 9			-1.21015		1.26
UNC45A	55898	unc-45 homolog A (C. elegans)	2 out of 9					2.21				-1.41
TRIM33	51592	tripartite motif containing 33	2 out of 9		-1.56374							2.44
BNIP2	663	BCL2/adenovirus E1B 19kDa interacting protein 2	2 out of 9		1.77473							2.41
DDX39A	10212	DEAD (Asp-Glu-Ala-Asp) box polypeptide 39A	2 out of 9									-1.6	2.21967
MRPL51	51258	mitochondrial ribosomal protein L51	2 out of 9		1.52625								2.07611
CKAP4	10970	cytoskeleton-associated protein 4	2 out of 9				1.2					-1.97
PREB	10113	prolactin regulatory element binding	2 out of 9					-1.36				-1.57
MKI67IP	84365	MKI67 (FHA domain) interacting nucleolar phosphoprotein	2 out of 9		1.5068							1.39
RAB32	10981	RAB32, member RAS oncogene family	2 out of 9									-1.76	3.22282
VCAN	1462	versican	2 out of 9			-1.28227		2.04
IPO5	3843	importin 5	2 out of 9		1.55008							-1.28
AXL	558	AXL receptor tyrosine kinase	2 out of 9			1.34285		-1.86
RUFY1	80230	RUN and FYVE domain containing 1	2 out of 9					-1.44		1.35626
RPS6KA3	6197	ribosomal protein S6 kinase, 90kDa, polypeptide 3	2 out of 9			1.26146						2.45
FBXO21	23014	F-box protein 21	2 out of 9		-1.94251							-1.53
STK38L	23012	serine/threonine kinase 38 like	2 out of 9		2.07542			-1.51
CTDSP1	58190	CTD (carboxy-terminal domain, RNA polymerase II, polypeptide A) small phosphatase 1	2 out of 9		2.57822							-1.42
INHBB	3625	inhibin, beta B	2 out of 9			3.45123				1.70662
ZNF281	23528	zinc finger protein 281	2 out of 9									1.56	-6.18038
NFKB2	4791	nuclear factor of kappa light polypeptide gene enhancer in B-cells 2 (p49/p100)	2 out of 9				-1.22					-1.47
ORC3	23595	origin recognition complex, subunit 3	2 out of 9					-1.92				2.47
KATNAL1	84056	katanin p60 subunit A-like 1	2 out of 9		-2.02207							1.91
STT3B	201595	STT3, subunit of the oligosaccharyltransferase complex, homolog B (S. cerevisiae)	2 out of 9									1.66	-8.48973
RRAS	6237	related RAS viral (r-ras) oncogene homolog	2 out of 9		1.92376		1.21
TRH	7200	thyrotropin-releasing hormone	2 out of 9		-4.54396							-1.39
MTFP1	51537	mitochondrial fission process 1	2 out of 9				1.2					-1.85
THG1L	54974	tRNA-histidine guanylyltransferase 1-like (S. cerevisiae)	2 out of 9					-1.26					-3.06486
SLC7A5	8140	solute carrier family 7 (amino acid transporter light chain, L system), member 5	2 out of 9			1.5164	1.41
MAPK6	5597	mitogen-activated protein kinase 6	2 out of 9		-1.54467							1.8
ASCC3	10973	activating signal cointegrator 1 complex subunit 3	2 out of 9									4.04	-1.85568
FOXO4	4303	forkhead box O4	2 out of 9		2.54377	-1.20807
CREB1	1385	cAMP responsive element binding protein 1	2 out of 9					-1.45				3.14
EHD2	30846	EH-domain containing 2	2 out of 9		2.65132	-1.21071
VCL	7414	vinculin	2 out of 9		1.75655	1.33534
ARAF	369	v-raf murine sarcoma 3611 viral oncogene homolog	2 out of 9		1.87595							-1.33
PSME4	23198	proteasome (prosome, macropain) activator subunit 4	2 out of 9					3.06				1.73
XPO4	64328	exportin 4	2 out of 9									1.39	-2.18638
KDM5B	10765	lysine (K)-specific demethylase 5B	2 out of 9		-1.32362					1.20881
C5orf4	10826	chromosome 5 open reading frame 4	2 out of 9			-1.41737						-1.33
SESN3	143686	sestrin 3	2 out of 9				-1.24	-1.28
IFITM1	8519	interferon induced transmembrane protein 1	2 out of 9			-1.72505		2.51
TAX1BP3	30851	Tax1 (human T-cell leukemia virus type I) binding protein 3	2 out of 9			1.21097						-1.43
USO1	8615	USO1 vesicle docking protein homolog (yeast)	2 out of 9		1.97377							2.73
HS2ST1	9653	heparan sulfate 2-O-sulfotransferase 1	2 out of 9		1.38305							2.04
CITED2	10370	Cbp/p300-interacting transactivator, with Glu/Asp-rich carboxy-terminal domain, 2	2 out of 9		-2.17284	1.47932
TSPO	706	translocator protein (18kDa)	2 out of 9			-1.34015						-1.61
KDM5A	5927	lysine (K)-specific demethylase 5A	2 out of 9					-1.35				1.93
RWDD4	201965	RWD domain containing 4	2 out of 9		1.66015							1.93
HILPDA	29923	hypoxia inducible lipid droplet-associated	2 out of 9		-3.05816			-1.39
FAM105A	54491	family with sequence similarity 105, member A	2 out of 9			1.23338		-1.37
SRSF9	8683	serine/arginine-rich splicing factor 9	2 out of 9					1.27				-1.44
ENO1	2023	enolase 1, (alpha)	2 out of 9		-2.10112							-1.43
RBM38	55544	RNA binding motif protein 38	2 out of 9					-1.42				-1.45
RHOBTB3	22836	Rho-related BTB domain containing 3	2 out of 9					12.8		1.65584
MTHFD2	10797	methylenetetrahydrofolate dehydrogenase (NADP+ dependent) 2, methenyltetrahydrofolate cyclohydrolase	2 out of 9			1.30504		-1.76
KCTD14	65987	potassium channel tetramerisation domain containing 14	2 out of 9					-1.65				-1.42
SLC20A1	6574	solute carrier family 20 (phosphate transporter), member 1	2 out of 9					4.7		-1.21567
MAPKAPK2	9261	mitogen-activated protein kinase-activated protein kinase 2	2 out of 9		1.26302							-1.59
SRSF4	6429	serine/arginine-rich splicing factor 4	2 out of 9					1.94				2.18
CASP6	839	caspase 6, apoptosis-related cysteine peptidase	2 out of 9		1.79127					1.43895
PIDD	55367	p53-induced death domain protein	2 out of 9			-1.24252		-2.14
URB2	9816	URB2 ribosome biogenesis 2 homolog (S. cerevisiae)	2 out of 9			1.22232						-1.59
PRKD2	25865	protein kinase D2	2 out of 9					-2.19	-1.69313
SYNCRIP	10492	synaptotagmin binding, cytoplasmic RNA interacting protein	2 out of 9					1.21				1.34
TXLNA	200081	taxilin alpha	2 out of 9							1.2339		-1.29
MDFIC	29969	MyoD family inhibitor domain containing	2 out of 9		2.15555							-1.55
CNOT6	57472	CCR4-NOT transcription complex, subunit 6	2 out of 9							1.25411		1.82
SNRPA	6626	small nuclear ribonucleoprotein polypeptide A	2 out of 9					-1.46				-1.48
2018-09-09	10801	septin 9	2 out of 9		2.00439			-1.39
LBH	81606	limb bud and heart development homolog (mouse)	2 out of 9		-2.51275	1.26454
RPS6KA1	6195	ribosomal protein S6 kinase, 90kDa, polypeptide 1	2 out of 9					-1.79				-1.36
FZD3	7976	frizzled family receptor 3	2 out of 9		-3.00909							2.26
ELMOD2	255520	ELMO/CED-12 domain containing 2	2 out of 9					1.23				2.58
INCENP	3619	inner centromere protein antigens 135/155kDa	2 out of 9		-1.89738							-1.39
COL4A2	1284	collagen, type IV, alpha 2	2 out of 9			1.228	1.22
TNFRSF12A	51330	tumor necrosis factor receptor superfamily, member 12A	2 out of 9			2.01522						-1.56
SREK1IP1	285672	SREK1-interacting protein 1	2 out of 9					1.62				2.63
KDM6B	23135	lysine (K)-specific demethylase 6B	2 out of 9		-1.53702			1.84
PPP4R2	151987	protein phosphatase 4, regulatory subunit 2	2 out of 9									1.95	-3.91215
GADD45A	1647	growth arrest and DNA-damage-inducible, alpha	2 out of 9		2.01651		-1.34
GMFG	9535	glia maturation factor, gamma	2 out of 9			-1.66866							4.55777
CCNF	899	cyclin F	2 out of 9							1.30961		-1.34
CMTM6	54918	CKLF-like MARVEL transmembrane domain containing 6	2 out of 9					1.49				1.71
TFDP2	7029	transcription factor Dp-2 (E2F dimerization partner 2)	2 out of 9					-3.14				2.3
MAPKAPK3	7867	mitogen-activated protein kinase-activated protein kinase 3	2 out of 9					-1.46				-1.72
NAB1	4664	NGFI-A binding protein 1 (EGR1 binding protein 1)	2 out of 9				1.31						-2.18467
TMEM39A	55254	transmembrane protein 39A	2 out of 9		2.25217					1.46607
PDCD4	27250	programmed cell death 4 (neoplastic transformation inhibitor)	2 out of 9					-1.81				2.08
GADD45G	10912	growth arrest and DNA-damage-inducible, gamma	2 out of 9			1.29686						-1.29
PRKD3	23683	protein kinase D3	2 out of 9							1.44711		2.38
FKBP10	60681	FK506 binding protein 10, 65 kDa	2 out of 9		2.14861	-1.2137
PLOD2	5352	procollagen-lysine, 2-oxoglutarate 5-dioxygenase 2	2 out of 9							1.88652		2.16
SLC2A1	6513	solute carrier family 2 (facilitated glucose transporter), member 1	2 out of 9		-5.37516	1.29698
NEDD9	4739	neural precursor cell expressed, developmentally down-regulated 9	2 out of 9			1.94195	1.44
IQGAP3	128239	IQ motif containing GTPase activating protein 3	2 out of 9		-1.71604					-2.0114
FKBP5	2289	FK506 binding protein 5	2 out of 9					-1.91		1.97733
TES	26136	testis derived transcript (3 LIM domains)	2 out of 9			1.24615		4.31
BBX	56987	bobby sox homolog (Drosophila)	2 out of 9					-1.52				3.07
PBX3	5090	pre-B-cell leukemia homeobox 3	2 out of 9		-3.40983							1.7
CBLN1	869	cerebellin 1 precursor	2 out of 9				1.43					-1.23
CALD1	800	caldesmon 1	2 out of 9			1.35775						5.19
ITGB3BP	23421	integrin beta 3 binding protein (beta3-endonexin)	2 out of 9		1.7002			-1.4
EDNRA	1909	endothelin receptor type A	2 out of 9		3.84021	1.365
CLIC1	1192	chloride intracellular channel 1	2 out of 9		1.38172			1.22
TP53	7157	tumor protein p53	2 out of 9					1.52				-1.6
DDX17	10521	DEAD (Asp-Glu-Ala-Asp) box helicase 17	1 out of 9					-7.88
CCDC91	55297	coiled-coil domain containing 91	1 out of 9							-1.22186
NPAT	4863	nuclear protein, ataxia-telangiectasia locus	1 out of 9									2.77
SULF2	55959	sulfatase 2	1 out of 9		3.52611
UBE2D3	7323	ubiquitin-conjugating enzyme E2D 3	1 out of 9									4.72
GINS4	84296	GINS complex subunit 4 (Sld5 homolog)	1 out of 9					-2.37
PRSS23	11098	protease, serine, 23	1 out of 9									2.16
CGGBP1	8545	CGG triplet repeat binding protein 1	1 out of 9									2.06
CDK2AP1	8099	cyclin-dependent kinase 2 associated protein 1	1 out of 9		2.76314
TCOF1	6949	Treacher Collins-Franceschetti syndrome 1	1 out of 9				1.21
XRN1	54464	5'-3' exoribonuclease 1	1 out of 9									2.78
CASP7	840	caspase 7, apoptosis-related cysteine peptidase	1 out of 9		2.80739
ERG	2078	v-ets erythroblastosis virus E26 oncogene homolog (avian)	1 out of 9			-1.36789
NKAIN1	79570	Na+/K+ transporting ATPase interacting 1	1 out of 9		-5.55389
FXYD5	53827	FXYD domain containing ion transport regulator 5	1 out of 9			-3.28742
IER2	9592	immediate early response 2	1 out of 9									-2.81
FHL1	2273	four and a half LIM domains 1	1 out of 9									1.95
PPP4R1	9989	protein phosphatase 4, regulatory subunit 1	1 out of 9							1.24116
CDKN2AIPNL	91368	CDKN2A interacting protein N-terminal like	1 out of 9					1.37
RBBP5	5929	retinoblastoma binding protein 5	1 out of 9				1.29
KIF5B	3799	kinesin family member 5B	1 out of 9									2.96
GCNT2	2651	glucosaminyl (N-acetyl) transferase 2, I-branching enzyme (I blood group)	1 out of 9		-4.53982
2018-09-11	55752	septin 11	1 out of 9									1.89
ASL	435	argininosuccinate lyase	1 out of 9					-1.46
MKLN1	4289	muskelin 1, intracellular mediator containing kelch motifs	1 out of 9									3.31
PTP4A1	7803	protein tyrosine phosphatase type IVA, member 1	1 out of 9							-1.31914
LMAN1	3998	lectin, mannose-binding, 1	1 out of 9									2.07
FAF2	23197	Fas associated factor family member 2	1 out of 9				-1.21
RIF1	55183	RAP1 interacting factor homolog (yeast)	1 out of 9									4.56
C1S	716	complement component 1, s subcomponent	1 out of 9		3.35589
POLG	5428	polymerase (DNA directed), gamma	1 out of 9					-1.36
PDS5A	23244	PDS5, regulator of cohesion maintenance, homolog A (S. cerevisiae)	1 out of 9									2.49
XRCC5	7520	X-ray repair complementing defective repair in Chinese hamster cells 5 (double-strand-break rejoining)	1 out of 9									1.84
PRPF4B	8899	PRP4 pre-mRNA processing factor 4 homolog B (yeast)	1 out of 9									3.15
BCL10	8915	B-cell CLL/lymphoma 10	1 out of 9							1.33241
CTNND1	1500	catenin (cadherin-associated protein), delta 1	1 out of 9										-3.47627
SMC5	23137	structural maintenance of chromosomes 5	1 out of 9									3.72
MAD2L2	10459	MAD2 mitotic arrest deficient-like 2 (yeast)	1 out of 9									-1.77
ARID4B	51742	AT rich interactive domain 4B (RBP1-like)	1 out of 9									3.94
PTPRF	5792	protein tyrosine phosphatase, receptor type, F	1 out of 9		-2.3602
FN1	2335	fibronectin 1	1 out of 9					3.01
GET4	51608	golgi to ER traffic protein 4 homolog (S. cerevisiae)	1 out of 9										2.15293
TOR1AIP2	163590	torsin A interacting protein 2	1 out of 9									2.03
SYDE1	85360	synapse defective 1, Rho GTPase, homolog 1 (C. elegans)	1 out of 9		2.36095
EXOSC9	5393	exosome component 9	1 out of 9							-1.23665
GLCCI1	113263	glucocorticoid induced transcript 1	1 out of 9									2.02
PPM1A	5494	protein phosphatase, Mg2+/Mn2+ dependent, 1A	1 out of 9									2.97
PATL1	219988	protein associated with topoisomerase II homolog 1 (yeast)	1 out of 9										-1.75398
TTYH1	57348	tweety homolog 1 (Drosophila)	1 out of 9					-3.91
PDK3	5165	pyruvate dehydrogenase kinase, isozyme 3	1 out of 9					-1.73
PIGM	93183	phosphatidylinositol glycan anchor biosynthesis, class M	1 out of 9					1.54
ZNF585A	199704	zinc finger protein 585A	1 out of 9									3.86
XPO1	7514	exportin 1 (CRM1 homolog, yeast)	1 out of 9									3.24
LIX1L	128077	Lix1 homolog (mouse)-like	1 out of 9										-3.23307
EMP2	2013	epithelial membrane protein 2	1 out of 9		2.33141
KCNK10	54207	potassium channel, subfamily K, member 10	1 out of 9				-1.28
ALKBH5	54890	alkB, alkylation repair homolog 5 (E. coli)	1 out of 9									-1.63
TGM2	7052	transglutaminase 2 (C polypeptide, protein-glutamine-gamma-glutamyltransferase)	1 out of 9			-1.7435
PARD6B	84612	par-6 partitioning defective 6 homolog beta (C. elegans)	1 out of 9							1.45485
NFE2L2	4780	nuclear factor (erythroid-derived 2)-like 2	1 out of 9									1.97
MAMDC2	256691	MAM domain containing 2	1 out of 9				1.21
CRNKL1	51340	crooked neck pre-mRNA splicing factor-like 1 (Drosophila)	1 out of 9									1.99
CAPG	822	capping protein (actin filament), gelsolin-like	1 out of 9			-1.29265
WDR36	134430	WD repeat domain 36	1 out of 9									1.73
PMEPA1	56937	prostate transmembrane protein, androgen induced 1	1 out of 9		2.27631
PLAT	5327	plasminogen activator, tissue	1 out of 9			-1.34515
EYA3	2140	eyes absent homolog 3 (Drosophila)	1 out of 9							1.26222
NFKB1	4790	nuclear factor of kappa light polypeptide gene enhancer in B-cells 1	1 out of 9		2.29093
CEP97	79598	centrosomal protein 97kDa	1 out of 9									1.65
LRRFIP1	9208	leucine rich repeat (in FLII) interacting protein 1	1 out of 9									2.68
BZW1	9689	basic leucine zipper and W2 domains 1	1 out of 9									1.6
SUPT16H	11198	suppressor of Ty 16 homolog (S. cerevisiae)	1 out of 9					-1.35
RNF217	154214	ring finger protein 217	1 out of 9										-4.13417
CTPS2	56474	CTP synthase 2	1 out of 9					-1.51
COMMD8	54951	COMM domain containing 8	1 out of 9									2.18
2018-09-10	151011	septin 10	1 out of 9									2.02
TTF2	8458	transcription termination factor, RNA polymerase II	1 out of 9					1.34
ZNF410	57862	zinc finger protein 410	1 out of 9									-1.62
LCA5	167691	Leber congenital amaurosis 5	1 out of 9									3.83
ABL1	25	c-abl oncogene 1, non-receptor tyrosine kinase	1 out of 9					-1.54
EIF2C2	27161	eukaryotic translation initiation factor 2C, 2	1 out of 9			1.2057
KDELC1	79070	KDEL (Lys-Asp-Glu-Leu) containing 1	1 out of 9							1.33264
WAPAL	23063	wings apart-like homolog (Drosophila)	1 out of 9									1.78
PLOD1	5351	procollagen-lysine, 2-oxoglutarate 5-dioxygenase 1	1 out of 9							1.43174
ARL6IP5	10550	ADP-ribosylation-like factor 6 interacting protein 5	1 out of 9					-1.46
FGFRL1	53834	fibroblast growth factor receptor-like 1	1 out of 9							1.86839
CDT1	81620	chromatin licensing and DNA replication factor 1	1 out of 9							-1.56787
PHF17	79960	PHD finger protein 17	1 out of 9									-1.55
INPP5A	3632	inositol polyphosphate-5-phosphatase, 40kDa	1 out of 9									-1.71
LOX	4015	lysyl oxidase	1 out of 9					2.87
ASF1A	25842	ASF1 anti-silencing function 1 homolog A (S. cerevisiae)	1 out of 9									2.56
SOX11	6664	SRY (sex determining region Y)-box 11	1 out of 9		-3.81884
HMG20B	10362	high mobility group 20B	1 out of 9									-1.8
SNX2	6643	sorting nexin 2	1 out of 9									1.79
CTSC	1075	cathepsin C	1 out of 9					1.51
DNMT3B	1789	DNA (cytosine-5-)-methyltransferase 3 beta	1 out of 9		-3.74257
PXN	5829	paxillin	1 out of 9							1.62296
ELL2	22936	elongation factor, RNA polymerase II, 2	1 out of 9									1.72
ZFP36L2	678	zinc finger protein 36, C3H type-like 2	1 out of 9					-1.6
LLGL1	3996	lethal giant larvae homolog 1 (Drosophila)	1 out of 9									-1.59
RBPJ	3516	recombination signal binding protein for immunoglobulin kappa J region	1 out of 9									2.97
RBP1	5947	retinol binding protein 1, cellular	1 out of 9					3.69
STAG2	10735	stromal antigen 2	1 out of 9									3.67
ZNF367	195828	zinc finger protein 367	1 out of 9				1.2
KLF6	1316	Kruppel-like factor 6	1 out of 9					2.19
WLS	79971	wntless homolog (Drosophila)	1 out of 9				1.47
MDM2	4193	Mdm2, p53 E3 ubiquitin protein ligase homolog (mouse)	1 out of 9									1.93
CPSF2	53981	cleavage and polyadenylation specific factor 2, 100kDa	1 out of 9									1.76
PDCL	5082	phosducin-like	1 out of 9									1.53
PSIP1	11168	PC4 and SFRS1 interacting protein 1	1 out of 9									2.46
PARP4	143	poly (ADP-ribose) polymerase family, member 4	1 out of 9		1.83357
LIMD1	8994	LIM domains containing 1	1 out of 9									-1.43
LOXL1	4016	lysyl oxidase-like 1	1 out of 9				-1.55
SDC1	6382	syndecan 1	1 out of 9									-2.03
SHC1	6464	SHC (Src homology 2 domain containing) transforming protein 1	1 out of 9		2.13117
NUP155	9631	nucleoporin 155kDa	1 out of 9										-2.88121
POLE3	54107	polymerase (DNA directed), epsilon 3, accessory subunit	1 out of 9									-1.27
CDC34	997	cell division cycle 34 homolog (S. cerevisiae)	1 out of 9									-1.46
RBL1	5933	retinoblastoma-like 1 (p107)	1 out of 9										-3.29159
ATP11B	23200	ATPase, class VI, type 11B	1 out of 9									2.44
LHFP	10186	lipoma HMGIC fusion partner	1 out of 9		2.22272
SLC39A1	27173	solute carrier family 39 (zinc transporter), member 1	1 out of 9									-1.51
BGN	633	biglycan	1 out of 9				-1.3
MCL1	4170	myeloid cell leukemia sequence 1 (BCL2-related)	1 out of 9							1.45821
TMEM170A	124491	transmembrane protein 170A	1 out of 9									1.54
ANGPT2	285	angiopoietin 2	1 out of 9				-1.55
SLC7A8	23428	solute carrier family 7 (amino acid transporter light chain, L system), member 8	1 out of 9			-1.58885
GMPS	8833	guanine monphosphate synthetase	1 out of 9					-1.41
CHST10	9486	carbohydrate sulfotransferase 10	1 out of 9									-1.33
ZNF219	51222	zinc finger protein 219	1 out of 9					-2.14
NSMCE2	286053	non-SMC element 2, MMS21 homolog (S. cerevisiae)	1 out of 9		1.40507
SMARCA5	8467	SWI/SNF related, matrix associated, actin dependent regulator of chromatin, subfamily a, member 5	1 out of 9									2.21
CPXM2	119587	carboxypeptidase X (M14 family), member 2	1 out of 9							-1.69726
COL4A1	1282	collagen, type IV, alpha 1	1 out of 9			1.30782
CAV1	857	caveolin 1, caveolae protein, 22kDa	1 out of 9			1.44263
ITGA1	3672	integrin, alpha 1	1 out of 9									2.98
NXPH4	11247	neurexophilin 4	1 out of 9			1.41388
FZD6	8323	frizzled family receptor 6	1 out of 9									1.91
GINS3	64785	GINS complex subunit 3 (Psf3 homolog)	1 out of 9					1.24
RBMS2	5939	RNA binding motif, single stranded interacting protein 2	1 out of 9		1.65068
MND1	84057	meiotic nuclear divisions 1 homolog (S. cerevisiae)	1 out of 9					-1.72
H2AFX	3014	H2A histone family, member X	1 out of 9									-1.62
RBM47	54502	RNA binding motif protein 47	1 out of 9					1.5
CTSK	1513	cathepsin K	1 out of 9			-1.42871
CD93	22918	CD93 molecule	1 out of 9			-2.05394
ALAS2	212	aminolevulinate, delta-, synthase 2	1 out of 9							1.92805
SP1	6667	Sp1 transcription factor	1 out of 9					-1.36
PTBP1	5725	polypyrimidine tract binding protein 1	1 out of 9									-1.36
RAI14	26064	retinoic acid induced 14	1 out of 9			1.22181
BLM	641	Bloom syndrome, RecQ helicase-like	1 out of 9		-2.17419
GNG11	2791	guanine nucleotide binding protein (G protein), gamma 11	1 out of 9				1.38
ZNF521	25925	zinc finger protein 521	1 out of 9										-2.21068
CDH23	64072	cadherin-related 23	1 out of 9									-1.32
CCND1	595	cyclin D1	1 out of 9			1.23699
SPDL1	54908	spindle apparatus coiled-coil protein 1	1 out of 9									2.66
SKIDA1	387640	SKI/DACH domain containing 1	1 out of 9		-2.84035
ANP32E	81611	acidic (leucine-rich) nuclear phosphoprotein 32 family, member E	1 out of 9				1.21
ECT2	1894	epithelial cell transforming sequence 2 oncogene	1 out of 9		-2.46956
MAD2L1	4085	MAD2 mitotic arrest deficient-like 1 (yeast)	1 out of 9		-2.31741
MCM2	4171	minichromosome maintenance complex component 2	1 out of 9					-1.52
KIF18A	81930	kinesin family member 18A	1 out of 9			-1.24412
MFAP4	4239	microfibrillar-associated protein 4	1 out of 9			-1.96452

## Sheet: MDD_hiI
Gene	EntrezGene ID	Gene Description			Bioset 1	Bioset 2	Bioset 3	Bioset 4	Bioset 5	Bioset 6	Bioset 7	Bioset 8	Bioset 9	Bioset 10		Bioset 1: Dorsolateral prefrontal cortex tissues from major depressive disorder patients _vs_ matched controls (Study: Dorsolateral prefrontal cortices from major depressive disorder patients)
ABCA8	10351	ATP-binding cassette, sub-family A (ABC1), member 8	2 out of 10				-1.8					1.31				Bioset 2: Brain anterior cingulate cortex of major depressive disorder patients _vs_ non-psychiatric controls (Study: Anterior cingulate cortex expression in patients with major depressive disorder (MDD))
PTPN12	5782	protein tyrosine phosphatase, non-receptor type 12	2 out of 10				-1.22						-1.25			Bioset 3: Anterior cingulate cortex from major depressive disorder patients _vs_ normal control (Study: Anterior cingulate cortices from major depressive disorder patients)
CDV3	55573	CDV3 homolog (mouse)	2 out of 10		-1.43								-1.24			Bioset 4: Orbital ventral prefrontal cortices from major depressive disorder patients _vs_ matched controls (Study: Orbital ventral prefrontal cortices from major depressive disorder patients)
2018-09-10	151011	septin 10	2 out of 10		-1.27		-1.29									Bioset 5: Amygdala tissues from brains of major depressive disorder patients _vs_ matched controls (Study: Amygdala tissues from major depressive disorder patients)
INPP5A	3632	inositol polyphosphate-5-phosphatase, 40kDa	2 out of 10		-1.47								-1.21			Bioset 6: Amygdalae from postmortem brains of major depressive disorder patients _vs_ healthy subjects (Study: Amygdalae from postmortem brains of patients with major depressive disorder)
ASF1A	25842	ASF1 anti-silencing function 1 homolog A (S. cerevisiae)	2 out of 10		-1.27			-1.26								Bioset 7: Hippocampus tissues from major depressive disorder patients _vs_ normals (Study: Brain regions from patients with schizophrenia, depression or bipolar disorder)
ITGB1	3688	integrin, beta 1 (fibronectin receptor, beta polypeptide, antigen CD29 includes MDF2, MSK12)	2 out of 10		-1.34		-1.22									Bioset 8: Associative striatum tissues from major depressive disorder patients _vs_ normals (Study: Brain regions from patients with schizophrenia, depression or bipolar disorder)
ELL2	22936	elongation factor, RNA polymerase II, 2	2 out of 10		-1.38							1.24				Bioset 9: Pre-frontal cortex (BA46) tissues from major depressive disorder patients _vs_ normals (Study: Brain regions from patients with schizophrenia, depression or bipolar disorder)
ZFP36L1	677	zinc finger protein 36, C3H type-like 1	2 out of 10				-1.3	-1.36								Bioset 10: Postmortem prefrontal cortex from patients with depression _vs_ control (Study: Prefrontal cortex expression profile of bipolar disorder, depression, and schizophrenia patients)
LPAR6	10161	lysophosphatidic acid receptor 6	2 out of 10		-1.34		-1.28
TYMS	7298	thymidylate synthetase	2 out of 10				-1.45					1.32
SLC39A6	25800	solute carrier family 39 (zinc transporter), member 6	1 out of 10		-1.47
DDX17	10521	DEAD (Asp-Glu-Ala-Asp) box helicase 17	1 out of 10				-1.84
EPHA7	2045	EPH receptor A7	1 out of 10		-1.2
UBE2D3	7323	ubiquitin-conjugating enzyme E2D 3	1 out of 10		-1.39
EXOC5	10640	exocyst complex component 5	1 out of 10		-1.52
GINS4	84296	GINS complex subunit 4 (Sld5 homolog)	1 out of 10										1.21
ZFR	51663	zinc finger RNA binding protein	1 out of 10		-1.32
CGGBP1	8545	CGG triplet repeat binding protein 1	1 out of 10		-1.26
SCARB2	950	scavenger receptor class B, member 2	1 out of 10		-1.5
TIMP1	7076	TIMP metallopeptidase inhibitor 1	1 out of 10											1.22
HIPK2	28996	homeodomain interacting protein kinase 2	1 out of 10				-1.29
CAPRIN1	4076	cell cycle associated protein 1	1 out of 10		-1.37
FHL1	2273	four and a half LIM domains 1	1 out of 10		-1.31
CCNG2	901	cyclin G2	1 out of 10		-1.52
NAA50	80218	N(alpha)-acetyltransferase 50, NatE catalytic subunit	1 out of 10		-1.41
2018-09-11	55752	septin 11	1 out of 10		-1.28
PTP4A1	7803	protein tyrosine phosphatase type IVA, member 1	1 out of 10		-1.4
LMAN1	3998	lectin, mannose-binding, 1	1 out of 10		-1.23
DYSF	8291	dysferlin, limb girdle muscular dystrophy 2B (autosomal recessive)	1 out of 10				-1.23
CRKL	1399	v-crk sarcoma virus CT10 oncogene homolog (avian)-like	1 out of 10		-1.23
TIPARP	25976	TCDD-inducible poly(ADP-ribose) polymerase	1 out of 10					-1.4
UBE2H	7328	ubiquitin-conjugating enzyme E2H	1 out of 10		-1.26
RAB3GAP2	25782	RAB3 GTPase activating protein subunit 2 (non-catalytic)	1 out of 10		-1.27
PRPF4B	8899	PRP4 pre-mRNA processing factor 4 homolog B (yeast)	1 out of 10		-1.54
RIOK3	8780	RIO kinase 3 (yeast)	1 out of 10		-1.41
CDC5L	988	CDC5 cell division cycle 5-like (S. pombe)	1 out of 10		-1.25
PPM1A	5494	protein phosphatase, Mg2+/Mn2+ dependent, 1A	1 out of 10		-1.35
ZNF281	23528	zinc finger protein 281	1 out of 10									1.21
ENTPD1	953	ectonucleoside triphosphate diphosphohydrolase 1	1 out of 10				-1.26
CPNE3	8895	copine III	1 out of 10				-1.36
CREB1	1385	cAMP responsive element binding protein 1	1 out of 10		-1.33
CAPG	822	capping protein (actin filament), gelsolin-like	1 out of 10										-1.24
C5orf4	10826	chromosome 5 open reading frame 4	1 out of 10				-1.23
KLHL24	54800	kelch-like 24 (Drosophila)	1 out of 10		1.23
BZW1	9689	basic leucine zipper and W2 domains 1	1 out of 10		-1.36
LRRFIP1	9208	leucine rich repeat (in FLII) interacting protein 1	1 out of 10		1.23
ENY2	56943	enhancer of yellow 2 homolog (Drosophila)	1 out of 10		-1.21
VEZF1	7716	vascular endothelial zinc finger 1	1 out of 10				-1.33
PDLIM5	10611	PDZ and LIM domain 5	1 out of 10										-1.2
ENO1	2023	enolase 1, (alpha)	1 out of 10										-1.22
WAPAL	23063	wings apart-like homolog (Drosophila)	1 out of 10		-1.24
SERP1	27230	stress-associated endoplasmic reticulum protein 1	1 out of 10		-1.21
SOX11	6664	SRY (sex determining region Y)-box 11	1 out of 10									1.25
TLN1	7094	talin 1	1 out of 10				-1.21
ZFP36L2	678	zinc finger protein 36, C3H type-like 2	1 out of 10				-1.26
RBPJ	3516	recombination signal binding protein for immunoglobulin kappa J region	1 out of 10									1.23
BUB3	9184	budding uninhibited by benzimidazoles 3 homolog (yeast)	1 out of 10		-1.22
GADD45A	1647	growth arrest and DNA-damage-inducible, alpha	1 out of 10					-1.23
SDPR	8436	serum deprivation response	1 out of 10		-1.33
UBE2T	29089	ubiquitin-conjugating enzyme E2T (putative)	1 out of 10		-1.24
ANGPT2	285	angiopoietin 2	1 out of 10								-1.3
NAB1	4664	NGFI-A binding protein 1 (EGR1 binding protein 1)	1 out of 10		-1.39
PDCD4	27250	programmed cell death 4 (neoplastic transformation inhibitor)	1 out of 10		-1.26
PLOD2	5352	procollagen-lysine, 2-oxoglutarate 5-dioxygenase 2	1 out of 10				-1.29
SP1	6667	Sp1 transcription factor	1 out of 10				-1.21
BBX	56987	bobby sox homolog (Drosophila)	1 out of 10				-1.21
ID4	3400	inhibitor of DNA binding 4, dominant negative helix-loop-helix protein	1 out of 10									-1.23
MCM5	4174	minichromosome maintenance complex component 5	1 out of 10				-1.21
TPBG	7162	trophoblast glycoprotein	1 out of 10						-1.44
MAD2L1	4085	MAD2 mitotic arrest deficient-like 1 (yeast)	1 out of 10		-1.4

## Sheet: PD_hiI
Gene	EntrezGene ID	Gene Description			Bioset 1	Bioset 2	Bioset 3	Bioset 4	Bioset 5	Bioset 6	Bioset 7	Bioset 8	Bioset 9	Bioset 10	Bioset 11	Bioset 12	Bioset 13	Bioset 14	Bioset 15	Bioset 16		Bioset 1: Dopaminergic neurons derived from iPSCs of PD patients with mutant LRRK2 _vs_ healthy controls (Study: In-vitro differentiation of Parkinson's Disease derived iPSCs into dopaminergic neurons)
PTP4A1	7803	protein tyrosine phosphatase type IVA, member 1	6 out of 16									-1.64			-3.24	-1.47	-1.26	-1.28	-1.59			Bioset 2: iPSC derived from PD patients with alpha-synuclein (SNCA) triplication _vs_ normal subjects (Study: iPSC derived from patients with Parkinson's disease with SNCA triplication)
SYNCRIP	10492	synaptotagmin binding, cytoplasmic RNA interacting protein	6 out of 16									-1.73			-2.76	-1.42		-1.58	1.44	-1.2		Bioset 3: Dopaminergic neuron progenitors differentiated from iPSCs of PD patients _vs_ of healthy persons (Study: Dopaminergic neuron progenitors derived from iPSCs of Parkinson's disease patients)
MCM7	4176	minichromosome maintenance complex component 7	6 out of 16		1.55			-1.23		-1.69		1.33						1.34	1.35			Bioset 4: iPSC from dermal fibroblasts of Parkinson patient with SNCA triplication _vs_ healthy donors (Study: iPSC from dermal fibroblasts of Parkinson's patients with SNCA A53T mutation or SNCA triplication)
HSPB1	3315	heat shock 27kDa protein 1	5 out of 16							1.3		1.94				2.7	2.16		2.01			Bioset 5: Neurons (iPS-derived) mutant GBA (N370S) - Parkinson's disease patients _vs_ healthy controls (Study: Neurons derived from iPSCs of Parkinson's disease patients or healthy controls)
VCL	7414	vinculin	5 out of 16							-1.95					-2.1		1.45	1.32	1.27			Bioset 6: iPSCs from dermal fibroblasts of LRRK2 G2019S variant Parkinson's disease subjects _vs_ normal (Study: Induced pluripotent stem cells from subjects with LRKK2 G2019S variant Parkinson's disease)
CUX1	1523	cut-like homeobox 1	5 out of 16									1.42			1.73		1.4	1.36	1.57			Bioset 7: Neurons from iPSCs from skin fibroblasts of PD patients with SNCA mutation _vs_ unaffected controls (Study: Neurons from iPSCs from skin fibroblasts of Parkinson's disease patients with SNCA mutation)
PIDD	55367	p53-induced death domain protein	5 out of 16			-1.31		-1.42				1.63						1.36	1.32			Bioset 8: Substantia nigrae from postmortem brain - Parkinson's disease patients _vs_ normal (Study: Substantia nigrae from brains of Parkinson's disease patients)
IPO7	10527	importin 7	4 out of 16							-1.45		1.25			-2.16				-1.73			Bioset 9: Substantia nigras from patients with incidental Lewy Body disease _vs_ unaffected controls (Study: Substantia nigras of patients with incidental Lewy Body disease)
CCNG2	901	cyclin G2	4 out of 16				-1.33	-1.6						1.27					-1.55			Bioset 10: Substantia nigra collected at autopsy from brains of Parkinsons disease patients _vs_ control (Study: Substantia nigra of Parkinson's disease patients)
TNIP2	79155	TNFAIP3 interacting protein 2	4 out of 16									1.35					1.34	1.34	1.47			Bioset 11: Substantia nigra pars compacta neurons from Parkinsons disease patients _vs_ control (Study: Substantia nigra pars compacta gene expression in neurons from Parkinson's disease patients)
TNS1	7145	tensin 1	4 out of 16									1.45			6.24			1.45	1.73			Bioset 12: Globus pallidus interna from Parkinsons disease patients _vs_ unaffected (Study: Globus pallidus interna from postmortem brains of Parkinson's disease patients)
AFF3	3899	AF4/FMR2 family, member 3	4 out of 16									-1.74			-2.07	-1.25				-1.43		Bioset 13: Postmortem brain putamen from Parkinsons disease patients _vs_ unaffected (Study: Putamen gene expression in brains of Parkinson's disease patients)
TOR1AIP2	163590	torsin A interacting protein 2	4 out of 16									-1.31						-1.27	-1.25	-1.51		Bioset 14: Postmortem brain whole substantia nigra from Parkinsons disease patients _vs_ unaffected (Study: Substantia nigra gene expression in Parkinson's disease patients)
CCL2	6347	chemokine (C-C motif) ligand 2	4 out of 16					-1.68	2.60317						1.84				1.59			Bioset 15: Postmortem prefrontal cortex from brain of Parkinsons disease patients _vs_ unaffected (Study: Prefrontal cortex from brains of Parkinson's disease patients)
TGM2	7052	transglutaminase 2 (C polypeptide, protein-glutamine-gamma-glutamyltransferase)	4 out of 16											2.12	1.33				1.54	-1.21		Bioset 16: Dopamine neurons of substantia nigra pars compacta from Parkinsons disease patients _vs_ controls (Study: Dopamine neurons of substantia nigra pars compacta from Parkinsons disease patients)
KLHL24	54800	kelch-like 24 (Drosophila)	4 out of 16				-1.25		-1.44813	1.35		1.38
SOX11	6664	SRY (sex determining region Y)-box 11	4 out of 16						-1.60571						-2.11	-1.52				-1.93
VRK1	7443	vaccinia related kinase 1	4 out of 16													-1.53	-1.48	-1.49	-1.46
HMG20B	10362	high mobility group 20B	4 out of 16					-1.28		1.32								1.42	1.29
LOXL1	4016	lysyl oxidase-like 1	4 out of 16		1.84				1.81575			-1.3			1.3
SDC1	6382	syndecan 1	4 out of 16									-1.82		-1.21				-1.63		-4.26
SHC1	6464	SHC (Src homology 2 domain containing) transforming protein 1	4 out of 16		1.48													1.42	1.41	-1.3
PTBP1	5725	polypyrimidine tract binding protein 1	4 out of 16									1.54					1.45	1.83	1.74
TPBG	7162	trophoblast glycoprotein	4 out of 16									-2.71			-2.54		-1.92	-1.54
TOX4	9878	TOX high mobility group box family member 4	3 out of 16									-1.25			-2.53		-1.31
DDX17	10521	DEAD (Asp-Glu-Ala-Asp) box helicase 17	3 out of 16					-1.61				2.34							1.33
CCDC91	55297	coiled-coil domain containing 91	3 out of 16					1.24							-2.68				-1.86
LMNA	4000	lamin A/C	3 out of 16												2.75				1.25	-1.31
SF3A1	10291	splicing factor 3a, subunit 1, 120kDa	3 out of 16												-2.5	1.4				-1.7
SULF2	55959	sulfatase 2	3 out of 16						-1.81578			-1.45			-2.35
UBE2D3	7323	ubiquitin-conjugating enzyme E2D 3	3 out of 16									1.53				2.17			-1.25
CGGBP1	8545	CGG triplet repeat binding protein 1	3 out of 16					1.29				1.48			-1.84
MAFF	23764	v-maf musculoaponeurotic fibrosarcoma oncogene homolog F (avian)	3 out of 16												2.29	2.06		2.21
ARPP19	10776	cAMP-regulated phosphoprotein, 19kDa	3 out of 16									-1.3			-2.91				-2.85
SLC47A1	55244	solute carrier family 47, member 1	3 out of 16			-2.88						1.25								2.65
YME1L1	10730	YME1-like 1 (S. cerevisiae)	3 out of 16					1.24							-3.05				-1.21
MKLN1	4289	muskelin 1, intracellular mediator containing kelch motifs	3 out of 16									1.39			-2.06				1.24
ERCC1	2067	excision repair cross-complementing rodent repair deficiency, complementation group 1 (includes overlapping antisense sequence)	3 out of 16					-1.36						-1.21						1.32
PDS5A	23244	PDS5, regulator of cohesion maintenance, homolog A (S. cerevisiae)	3 out of 16									1.54			1.86					-1.48
LAMB2	3913	laminin, beta 2 (laminin S)	3 out of 16					-1.3	1.89421									1.23
PRPF4B	8899	PRP4 pre-mRNA processing factor 4 homolog B (yeast)	3 out of 16					-1.88				1.87			1.38
PCBP4	57060	poly(rC) binding protein 4	3 out of 16						-2.16238							-1.38			1.34
DDX39A	10212	DEAD (Asp-Glu-Ala-Asp) box polypeptide 39A	3 out of 16															1.48	1.33	1.36
VCAN	1462	versican	3 out of 16									1.42						1.41	1.76
SLC7A5	8140	solute carrier family 7 (amino acid transporter light chain, L system), member 5	3 out of 16														1.6	1.44	1.63
XPO1	7514	exportin 1 (CRM1 homolog, yeast)	3 out of 16									1.58			1.84	1.41
MYO9B	4650	myosin IXB	3 out of 16													-1.24		1.32	1.34
TAX1BP3	30851	Tax1 (human T-cell leukemia virus type I) binding protein 3	3 out of 16												1.54			1.35	1.83
FANCA	2175	Fanconi anemia, complementation group A	3 out of 16					-1.32							1.77	-1.23
GCFC2	6936	GC-rich sequence DNA-binding factor 2	3 out of 16									-1.29			-1.76					-1.32
PHF8	23133	PHD finger protein 8	3 out of 16						-1.38619			1.2			-1.56
ZW10	9183	ZW10, kinetochore associated, homolog (Drosophila)	3 out of 16		1.33							-1.31								-1.91
RHBDL3	162494	rhomboid, veinlet-like 3 (Drosophila)	3 out of 16			1.28			-1.84758			1.22
PLOD1	5351	procollagen-lysine, 2-oxoglutarate 5-dioxygenase 1	3 out of 16									1.28						1.26	1.33
SERP1	27230	stress-associated endoplasmic reticulum protein 1	3 out of 16					1.27				-1.25		1.39
CTSC	1075	cathepsin C	3 out of 16						2.23912	-1.41		1.27
ZFP36L2	678	zinc finger protein 36, C3H type-like 2	3 out of 16					1.52							1.57				1.5
IQGAP1	8826	IQ motif containing GTPase activating protein 1	3 out of 16									1.59							1.68	-1.22
PDCL	5082	phosducin-like	3 out of 16					-1.23							-2.07					-1.21
CA12	771	carbonic anhydrase XII	3 out of 16						2.45015									-1.28		-1.32
KDM6B	23135	lysine (K)-specific demethylase 6B	3 out of 16												1.69			1.2	1.28
TAF5	6877	TAF5 RNA polymerase II, TATA box binding protein (TBP)-associated factor, 100kDa	3 out of 16									1.44			-1.55					1.39
MCL1	4170	myeloid cell leukemia sequence 1 (BCL2-related)	3 out of 16					1.33								1.67			1.41
SLC25A37	51312	solute carrier family 25 (mitochondrial iron transporter), member 37	3 out of 16					-1.6											1.25	-1.24
CAV1	857	caveolin 1, caveolae protein, 22kDa	3 out of 16					1.58	2.47467					1.24
PDCD4	27250	programmed cell death 4 (neoplastic transformation inhibitor)	3 out of 16												-1.75			-1.43	-1.22
PLIN2	123	perilipin 2	3 out of 16				1.71								1.73	1.59
HES1	3280	hairy and enhancer of split 1, (Drosophila)	3 out of 16				-1.31	-1.53							1.63
CBLN1	869	cerebellin 1 precursor	3 out of 16									-2.36		-1.34				-1.28
RBMS1	5937	RNA binding motif, single stranded interacting protein 1	3 out of 16				-1.32					-1.25						1.59
TP53	7157	tumor protein p53	3 out of 16									1.28			1.29	-1.45
LAS1L	81887	LAS1-like (S. cerevisiae)	2 out of 16									-1.21							1.23
CREM	1390	cAMP responsive element modulator	2 out of 16									-1.61				1.8
ALDH16A1	126133	aldehyde dehydrogenase 16 family, member A1	2 out of 16					-1.24			2.31672
LMAN2	10960	lectin, mannose-binding 2	2 out of 16																1.21	-1.42
PAFAH1B2	5049	platelet-activating factor acetylhydrolase 1b, catalytic subunit 2 (30kDa)	2 out of 16				1.24	1.23
TNFRSF1A	7132	tumor necrosis factor receptor superfamily, member 1A	2 out of 16						1.99051										1.61
RYBP	23429	RING1 and YY1 binding protein	2 out of 16									1.38							-1.44
UBE2Q2	92912	ubiquitin-conjugating enzyme E2Q family member 2	2 out of 16									-1.32			-2.99
RLIM	51132	ring finger protein, LIM domain interacting	2 out of 16											1.36	-2.89
GINS4	84296	GINS complex subunit 4 (Sld5 homolog)	2 out of 16		1.3										1.27
MAP2K3	5606	mitogen-activated protein kinase kinase 3	2 out of 16												1.62				1.56
KCNN1	3780	potassium intermediate/small conductance calcium-activated channel, subfamily N, member 1	2 out of 16						-1.7189						1.38
FHL2	2274	four and a half LIM domains 2	2 out of 16					1.52		-1.75
SCARB2	950	scavenger receptor class B, member 2	2 out of 16												-3.93				-1.6
WWC3	55841	WWC family member 3	2 out of 16									1.39						1.27
DDX56	54606	DEAD (Asp-Glu-Ala-Asp) box helicase 56	2 out of 16												1.29					1.41
RAB27A	5873	RAB27A, member RAS oncogene family	2 out of 16																1.26	-1.38
CASP7	840	caspase 7, apoptosis-related cysteine peptidase	2 out of 16						2.01725			1.27
UBE2G1	7326	ubiquitin-conjugating enzyme E2G 1	2 out of 16												-2.64				-1.37
RNF114	55905	ring finger protein 114	2 out of 16									1.22						-1.36
HSF2	3298	heat shock transcription factor 2	2 out of 16									-1.42			-2.65
CAPRIN1	4076	cell cycle associated protein 1	2 out of 16							-1.39					-3.36
PPHLN1	51535	periphilin 1	2 out of 16							-1.67		-1.46
ELAVL1	1994	ELAV (embryonic lethal, abnormal vision, Drosophila)-like 1 (Hu antigen R)	2 out of 16									1.46					1.53
CDKN2C	1031	cyclin-dependent kinase inhibitor 2C (p18, inhibits CDK4)	2 out of 16									1.91							1.22
CUEDC2	79004	CUE domain containing 2	2 out of 16					-1.33											-1.26
FHL1	2273	four and a half LIM domains 1	2 out of 16									-1.38							-1.29
ANGPTL4	51129	angiopoietin-like 4	2 out of 16						2.46917											-1.28
TNPO1	3842	transportin 1	2 out of 16							-1.37		1.28
NAA50	80218	N(alpha)-acetyltransferase 50, NatE catalytic subunit	2 out of 16					1.36							-2.16
CPSF3L	54973	cleavage and polyadenylation specific factor 3-like	2 out of 16												1.66			1.26
ZYX	7791	zyxin	2 out of 16		1.35													1.25
RIF1	55183	RAP1 interacting factor homolog (yeast)	2 out of 16					1.44							1.97
GPR56	9289	G protein-coupled receptor 56	2 out of 16												1.6				1.42
CSNK2A2	1459	casein kinase 2, alpha prime polypeptide	2 out of 16					1.23		-1.34
SLC3A2	6520	solute carrier family 3 (activators of dibasic and neutral amino acid transport), member 2	2 out of 16													1.29			1.3
CHMP1B	57132	charged multivesicular body protein 1B	2 out of 16																-1.22	1.23
TGFB1I1	7041	transforming growth factor beta 1 induced transcript 1	2 out of 16												-1.77		1.34
UBE2H	7328	ubiquitin-conjugating enzyme E2H	2 out of 16												1.92					-1.3
POLG	5428	polymerase (DNA directed), gamma	2 out of 16												2.46				1.28
TARS	6897	threonyl-tRNA synthetase	2 out of 16					1.22							1.59
MYOF	26509	myoferlin	2 out of 16						1.89405								1.31
WHSC1	7468	Wolf-Hirschhorn syndrome candidate 1	2 out of 16									-1.22							1.29
ABCA8	10351	ATP-binding cassette, sub-family A (ABC1), member 8	2 out of 16															2.45		2
MYH10	4628	myosin, heavy chain 10, non-muscle	2 out of 16															-1.63	-2.5
CCAR1	55749	cell division cycle and apoptosis regulator 1	2 out of 16							1.66		1.3
PHF2	5253	PHD finger protein 2	2 out of 16									1.25						1.48
IPO5	3843	importin 5	2 out of 16																-1.54	-1.58
GET4	51608	golgi to ER traffic protein 4 homolog (S. cerevisiae)	2 out of 16							-1.5										-1.23
PAPOLA	10914	poly(A) polymerase alpha	2 out of 16									1.78				1.61
FBXO21	23014	F-box protein 21	2 out of 16												-1.67				-2.11
BMP1	649	bone morphogenetic protein 1	2 out of 16												1.36				1.23
RIOK3	8780	RIO kinase 3 (yeast)	2 out of 16									-1.53			-1.97
SDE2	163859	SDE2 telomere maintenance homolog (S. pombe)	2 out of 16							-1.33					-1.88
CDV3	55573	CDV3 homolog (mouse)	2 out of 16							-1.45										-1.29
GLCCI1	113263	glucocorticoid induced transcript 1	2 out of 16						-1.89576			1.42
CDC5L	988	CDC5 cell division cycle 5-like (S. pombe)	2 out of 16												-2.72				-1.39
BRMS1	25855	breast cancer metastasis suppressor 1	2 out of 16							-1.25										-1.33
ENTPD1	953	ectonucleoside triphosphate diphosphohydrolase 1	2 out of 16									1.25			1.34
EAPP	55837	E2F-associated phosphoprotein	2 out of 16					1.5											-1.71
ORC3	23595	origin recognition complex, subunit 3	2 out of 16															-1.43	-1.38
UBTD2	92181	ubiquitin domain containing 2	2 out of 16							-1.31										1.29
ALG8	79053	asparagine-linked glycosylation 8, alpha-1,3-glucosyltransferase homolog (S. cerevisiae)	2 out of 16							-1.29					-2.35
STT3B	201595	STT3, subunit of the oligosaccharyltransferase complex, homolog B (S. cerevisiae)	2 out of 16									1.21								-1.53
EMP3	2014	epithelial membrane protein 3	2 out of 16												1.71				1.55
MAPK6	5597	mitogen-activated protein kinase 6	2 out of 16												-2.82				-1.46
PIGM	93183	phosphatidylinositol glycan anchor biosynthesis, class M	2 out of 16							-1.65						-1.55
FOXO4	4303	forkhead box O4	2 out of 16									1.33							1.33
DNASE2	1777	deoxyribonuclease II, lysosomal	2 out of 16												1.71				1.26
LIX1L	128077	Lix1 homolog (mouse)-like	2 out of 16					-1.33				1.22
EMP2	2013	epithelial membrane protein 2	2 out of 16												-1.93				1.36
PSMA3	5684	proteasome (prosome, macropain) subunit, alpha type, 3	2 out of 16									1.25			1.48
EHD2	30846	EH-domain containing 2	2 out of 16											1.25					1.27
MAMDC2	256691	MAM domain containing 2	2 out of 16						2.57407	-1.9
MAPRE1	22919	microtubule-associated protein, RP/EB family, member 1	2 out of 16									-1.28		1.23
LAMA4	3910	laminin, alpha 4	2 out of 16									-1.42			1.38
NFKB1	4790	nuclear factor of kappa light polypeptide gene enhancer in B-cells 1	2 out of 16															1.2		1.47
NES	10763	nestin	2 out of 16															1.47	1.3
LRRFIP1	9208	leucine rich repeat (in FLII) interacting protein 1	2 out of 16															1.49	1.76
BZW1	9689	basic leucine zipper and W2 domains 1	2 out of 16									-1.4			-2.2
ENY2	56943	enhancer of yellow 2 homolog (Drosophila)	2 out of 16									-1.52			-3.19
USO1	8615	USO1 vesicle docking protein homolog (yeast)	2 out of 16												-2.73				-1.52
VEZF1	7716	vascular endothelial zinc finger 1	2 out of 16									1.25							1.44
2018-09-10	151011	septin 10	2 out of 16									-1.43				-1.42
COMMD8	54951	COMM domain containing 8	2 out of 16												-2.01				-1.57
CERK	64781	ceramide kinase	2 out of 16											-1.67				-1.43
ENO1	2023	enolase 1, (alpha)	2 out of 16							1.26						1.49
FNTB	2342	farnesyltransferase, CAAX box, beta	2 out of 16									1.3						1.23
EIF2C2	27161	eukaryotic translation initiation factor 2C, 2	2 out of 16									1.33			-1.99
CXXC5	51523	CXXC finger protein 5	2 out of 16									1.31			-2.35
ARL6IP5	10550	ADP-ribosylation-like factor 6 interacting protein 5	2 out of 16												-3.52				-2.78
SRSF4	6429	serine/arginine-rich splicing factor 4	2 out of 16									1.23			-2.25
BAZ2A	11176	bromodomain adjacent to zinc finger domain, 2A	2 out of 16						-1.41297											-1.21
CASP6	839	caspase 6, apoptosis-related cysteine peptidase	2 out of 16		1.28											1.21
FGFRL1	53834	fibroblast growth factor receptor-like 1	2 out of 16			1.22									1.75
PHF17	79960	PHD finger protein 17	2 out of 16									1.43								1.73
RRP1B	23076	ribosomal RNA processing 1 homolog B (S. cerevisiae)	2 out of 16															1.23	1.2
INPP5A	3632	inositol polyphosphate-5-phosphatase, 40kDa	2 out of 16							-1.28										-1.23
DGKB	1607	diacylglycerol kinase, beta 90kDa	2 out of 16						-2.29271										-1.33
ASF1A	25842	ASF1 anti-silencing function 1 homolog A (S. cerevisiae)	2 out of 16					1.26											-1.53
TLN1	7094	talin 1	2 out of 16									-1.26			1.39
RAD54L2	23132	RAD54-like 2 (S. cerevisiae)	2 out of 16															1.26	1.23
RBPJ	3516	recombination signal binding protein for immunoglobulin kappa J region	2 out of 16					1.36											1.6
RBP1	5947	retinol binding protein 1, cellular	2 out of 16									-1.45								-2.45
STAG2	10735	stromal antigen 2	2 out of 16					1.28				1.37
2018-09-09	10801	septin 9	2 out of 16												1.5					-1.26
LBH	81606	limb bud and heart development homolog (mouse)	2 out of 16									-1.76		-1.47
MDM2	4193	Mdm2, p53 E3 ubiquitin protein ligase homolog (mouse)	2 out of 16						1.39001						1.57
BUB3	9184	budding uninhibited by benzimidazoles 3 homolog (yeast)	2 out of 16									1.22							-1.58
PSIP1	11168	PC4 and SFRS1 interacting protein 1	2 out of 16												-3.93				-1.57
INCENP	3619	inner centromere protein antigens 135/155kDa	2 out of 16			1.25									-1.47
PRKDC	5591	protein kinase, DNA-activated, catalytic polypeptide	2 out of 16							1.33									-1.3
SREK1IP1	285672	SREK1-interacting protein 1	2 out of 16					1.3				1.27
ATP11B	23200	ATPase, class VI, type 11B	2 out of 16							1.42					-2.16
NAA15	80155	N(alpha)-acetyltransferase 15, NatA auxiliary subunit	2 out of 16												-2.74				-1.59
BGN	633	biglycan	2 out of 16															1.6	1.3
MTAP	4507	methylthioadenosine phosphorylase	2 out of 16			1.53									1.47
TUBB6	84617	tubulin, beta 6 class V	2 out of 16				1.26		2.29655
PDLIM1	9124	PDZ and LIM domain 1	2 out of 16					1.36	4.76338
SMARCA5	8467	SWI/SNF related, matrix associated, actin dependent regulator of chromatin, subfamily a, member 5	2 out of 16												-2.21				-1.46
STC2	8614	stanniocalcin 2	2 out of 16									1.49								-1.69
KIF22	3835	kinesin family member 22	2 out of 16					-1.52				-1.2
FKBP10	60681	FK506 binding protein 10, 65 kDa	2 out of 16												1.52	1.37
GINS3	64785	GINS complex subunit 3 (Psf3 homolog)	2 out of 16		1.48					-1.68
RBMS2	5939	RNA binding motif, single stranded interacting protein 2	2 out of 16												1.4	1.33
MND1	84057	meiotic nuclear divisions 1 homolog (S. cerevisiae)	2 out of 16								2.33874					-1.73
PLOD2	5352	procollagen-lysine, 2-oxoglutarate 5-dioxygenase 2	2 out of 16											1.46		1.74
RBM47	54502	RNA binding motif protein 47	2 out of 16						2.11288						1.66
RASGRP1	10125	RAS guanyl releasing protein 1 (calcium and DAG-regulated)	2 out of 16														-1.76		-2.05
PCNA	5111	proliferating cell nuclear antigen	2 out of 16		1.84										-2.08
BLM	641	Bloom syndrome, RecQ helicase-like	2 out of 16		1.25							1.28
ZNF521	25925	zinc finger protein 521	2 out of 16									1.36								2.65
BBX	56987	bobby sox homolog (Drosophila)	2 out of 16												-1.72					-1.25
CALD1	800	caldesmon 1	2 out of 16					-1.3				1.26
NOTCH1	4851	notch 1	2 out of 16												1.55				1.44
EDNRA	1909	endothelin receptor type A	2 out of 16													-1.34				-2.42
SHROOM3	57619	shroom family member 3	2 out of 16													1.25				2.66
CLIC1	1192	chloride intracellular channel 1	2 out of 16												1.42				1.43
ADAMTS9	56999	ADAM metallopeptidase with thrombospondin type 1 motif, 9	2 out of 16															1.46	1.21
NCAPD2	9918	non-SMC condensin I complex, subunit D2	2 out of 16		2.68							1.39
CDKN3	1033	cyclin-dependent kinase inhibitor 3	2 out of 16			-1.22						-1.34
SREK1	140890	splicing regulatory glutamine/lysine-rich protein 1	1 out of 16												-2.15
MSI2	124540	musashi homolog 2 (Drosophila)	1 out of 16													1.53
SLC39A6	25800	solute carrier family 39 (zinc transporter), member 6	1 out of 16																-1.5
NUP214	8021	nucleoporin 214kDa	1 out of 16															1.22
SYS1	90196	SYS1 Golgi-localized integral membrane protein homolog (S. cerevisiae)	1 out of 16							-1.27
ARMC1	55156	armadillo repeat containing 1	1 out of 16																-1.87
CRB3	92359	crumbs homolog 3 (Drosophila)	1 out of 16												1.75
ADAMTS1	9510	ADAM metallopeptidase with thrombospondin type 1 motif, 1	1 out of 16															1.66
CXorf26	51260	chromosome X open reading frame 26	1 out of 16												-2.18
FHOD1	29109	formin homology 2 domain containing 1	1 out of 16					-1.49
EPHA7	2045	EPH receptor A7	1 out of 16						2.17973
SMAD2	4087	SMAD family member 2	1 out of 16												-2.68
WDR41	55255	WD repeat domain 41	1 out of 16									1.41
TINF2	26277	TERF1 (TRF1)-interacting nuclear factor 2	1 out of 16												-1.63
ASAP1	50807	ArfGAP with SH3 domain, ankyrin repeat and PH domain 1	1 out of 16																	-1.27
E2F6	1876	E2F transcription factor 6	1 out of 16													1.28
NPAT	4863	nuclear protein, ataxia-telangiectasia locus	1 out of 16												-1.73
FAM53C	51307	family with sequence similarity 53, member C	1 out of 16							-1.53
EXOC5	10640	exocyst complex component 5	1 out of 16					1.23
SMEK1	55671	SMEK homolog 1, suppressor of mek1 (Dictyostelium)	1 out of 16									1.31
ACTN4	81	actinin, alpha 4	1 out of 16															1.76
CDK2AP1	8099	cyclin-dependent kinase 2 associated protein 1	1 out of 16									1.27
PRSS23	11098	protease, serine, 23	1 out of 16												-1.77
SUPT4H1	6827	suppressor of Ty 4 homolog 1 (S. cerevisiae)	1 out of 16															-1.2
SCLT1	132320	sodium channel and clathrin linker 1	1 out of 16													-1.43
RBX1	9978	ring-box 1, E3 ubiquitin protein ligase	1 out of 16															-1.56
TCOF1	6949	Treacher Collins-Franceschetti syndrome 1	1 out of 16															1.27
SMG8	55181	smg-8 homolog, nonsense mediated mRNA decay factor (C. elegans)	1 out of 16							-1.32
XRN1	54464	5'-3' exoribonuclease 1	1 out of 16				-1.26
DAPK3	1613	death-associated protein kinase 3	1 out of 16									-1.44
ZBTB44	29068	zinc finger and BTB domain containing 44	1 out of 16									1.29
RNLS	55328	renalase, FAD-dependent amine oxidase	1 out of 16									-1.2
VASP	7408	vasodilator-stimulated phosphoprotein	1 out of 16												1.56
COX16	51241	COX16 cytochrome c oxidase assembly homolog (S. cerevisiae)	1 out of 16												-3.02
BLOC1S6	26258	biogenesis of lysosomal organelles complex-1, subunit 6, pallidin	1 out of 16												-2.55
MPLKIP	136647	M-phase specific PLK1 interacting protein	1 out of 16									1.22
CISD2	493856	CDGSH iron sulfur domain 2	1 out of 16							-1.47
DNASE1L1	1774	deoxyribonuclease I-like 1	1 out of 16											1.21
AKAP12	9590	A kinase (PRKA) anchor protein 12	1 out of 16					1.22
WIPI1	55062	WD repeat domain, phosphoinositide interacting 1	1 out of 16					-1.73
PRPF18	8559	PRP18 pre-mRNA processing factor 18 homolog (S. cerevisiae)	1 out of 16																-1.4
ITFG2	55846	integrin alpha FG-GAP repeat containing 2	1 out of 16												1.91
RBM4	5936	RNA binding motif protein 4	1 out of 16									1.39
PSMD8	5714	proteasome (prosome, macropain) 26S subunit, non-ATPase, 8	1 out of 16																-1.39
HIPK2	28996	homeodomain interacting protein kinase 2	1 out of 16																1.69
TSTD2	158427	thiosulfate sulfurtransferase (rhodanese)-like domain containing 2	1 out of 16												-2.01
SMC6	79677	structural maintenance of chromosomes 6	1 out of 16												-1.92
FXYD5	53827	FXYD domain containing ion transport regulator 5	1 out of 16															1.26
SLC7A6	9057	solute carrier family 7 (amino acid transporter light chain, y+L system), member 6	1 out of 16									1.23
DRG2	1819	developmentally regulated GTP binding protein 2	1 out of 16									-1.21
EPRS	2058	glutamyl-prolyl-tRNA synthetase	1 out of 16																-1.62
FOXK2	3607	forkhead box K2	1 out of 16									1.23
LYAR	55646	Ly1 antibody reactive homolog (mouse)	1 out of 16									1.29
CBLL1	79872	Cbl proto-oncogene, E3 ubiquitin protein ligase-like 1	1 out of 16												-1.81
ADCK4	79934	aarF domain containing kinase 4	1 out of 16												1.75
FLNC	2318	filamin C, gamma	1 out of 16																1.23
LRRFIP2	9209	leucine rich repeat (in FLII) interacting protein 2	1 out of 16																1.2
UCK2	7371	uridine-cytidine kinase 2	1 out of 16																	-1.27
MRPL44	65080	mitochondrial ribosomal protein L44	1 out of 16																	-1.26
RBBP5	5929	retinoblastoma binding protein 5	1 out of 16									1.37
SMAD4	4089	SMAD family member 4	1 out of 16						-1.27502
DOT1L	84444	DOT1-like, histone H3 methyltransferase (S. cerevisiae)	1 out of 16									1.21
ZAK	51776	sterile alpha motif and leucine zipper containing kinase AZK	1 out of 16									-1.49
MLLT4	4301	myeloid/lymphoid or mixed-lineage leukemia (trithorax homolog, Drosophila); translocated to, 4	1 out of 16									-1.37
2018-09-11	55752	septin 11	1 out of 16												-3.07
ASL	435	argininosuccinate lyase	1 out of 16									-1.47
TMEM14C	51522	transmembrane protein 14C	1 out of 16												-4.38
GMPPB	29925	GDP-mannose pyrophosphorylase B	1 out of 16																	-1.6
USP38	84640	ubiquitin specific peptidase 38	1 out of 16							-1.32
ENAH	55740	enabled homolog (Drosophila)	1 out of 16												-2.75
POGK	57645	pogo transposable element with KRAB domain	1 out of 16									1.42
LMAN1	3998	lectin, mannose-binding, 1	1 out of 16												-1.82
FAF2	23197	Fas associated factor family member 2	1 out of 16																-1.3
VWF	7450	von Willebrand factor	1 out of 16																	-1.89
PUM2	23369	pumilio homolog 2 (Drosophila)	1 out of 16												-2.29
COPZ1	22818	coatomer protein complex, subunit zeta 1	1 out of 16					-1.22
QPRT	23475	quinolinate phosphoribosyltransferase	1 out of 16					-1.22
HMGCL	3155	3-hydroxymethyl-3-methylglutaryl-CoA lyase	1 out of 16							1.36
HDLBP	3069	high density lipoprotein binding protein	1 out of 16																	-1.2
ARHGEF40	55701	Rho guanine nucleotide exchange factor (GEF) 40	1 out of 16																1.37
GTF3C1	2975	general transcription factor IIIC, polypeptide 1, alpha 220kDa	1 out of 16															1.23
EFS	10278	embryonal Fyn-associated substrate	1 out of 16																1.22
XBP1	7494	X-box binding protein 1	1 out of 16												3.07
ZNF777	27153	zinc finger protein 777	1 out of 16												1.76
PAXIP1	22976	PAX interacting (with transcription-activation domain) protein 1	1 out of 16									1.34
C2orf29	55571	chromosome 2 open reading frame 29	1 out of 16									1.22
TRIM33	51592	tripartite motif containing 33	1 out of 16												-2.6
CTNND1	1500	catenin (cadherin-associated protein), delta 1	1 out of 16															1.3
UNC45A	55898	unc-45 homolog A (C. elegans)	1 out of 16																1.23
BNIP2	663	BCL2/adenovirus E1B 19kDa interacting protein 2	1 out of 16									1.31
SMNDC1	10285	survival motor neuron domain containing 1	1 out of 16																-1.41
METAP2	10988	methionyl aminopeptidase 2	1 out of 16									-1.48
MKI67IP	84365	MKI67 (FHA domain) interacting nucleolar phosphoprotein	1 out of 16					1.33
CKAP4	10970	cytoskeleton-associated protein 4	1 out of 16																-1.28
PTPRF	5792	protein tyrosine phosphatase, receptor type, F	1 out of 16																	-1.49
RAB32	10981	RAB32, member RAS oncogene family	1 out of 16						1.97009
ARID4B	51742	AT rich interactive domain 4B (RBP1-like)	1 out of 16							1.21
CDK12	51755	cyclin-dependent kinase 12	1 out of 16							-1.65
RUFY1	80230	RUN and FYVE domain containing 1	1 out of 16									1.39
RPS6KA3	6197	ribosomal protein S6 kinase, 90kDa, polypeptide 3	1 out of 16												-1.8
RNF40	9810	ring finger protein 40, E3 ubiquitin protein ligase	1 out of 16																	-1.39
STK38L	23012	serine/threonine kinase 38 like	1 out of 16					1.22
SYDE1	85360	synapse defective 1, Rho GTPase, homolog 1 (C. elegans)	1 out of 16												1.46
IWS1	55677	IWS1 homolog (S. cerevisiae)	1 out of 16												-2.89
EXOSC9	5393	exosome component 9	1 out of 16							-1.31
ZDHHC3	51304	zinc finger, DHHC-type containing 3	1 out of 16															-1.21
DUSP11	8446	dual specificity phosphatase 11 (RNA/RNP complex 1-interacting)	1 out of 16							-1.66
C3orf38	285237	chromosome 3 open reading frame 38	1 out of 16							-1.54
MLEC	9761	malectin	1 out of 16																-1.65
PPM1A	5494	protein phosphatase, Mg2+/Mn2+ dependent, 1A	1 out of 16												-3.67
ZNF281	23528	zinc finger protein 281	1 out of 16									1.77
NFKB2	4791	nuclear factor of kappa light polypeptide gene enhancer in B-cells 2 (p49/p100)	1 out of 16							1.24
CBFB	865	core-binding factor, beta subunit	1 out of 16												1.83
INHBB	3625	inhibin, beta B	1 out of 16																1.3
PATL1	219988	protein associated with topoisomerase II homolog 1 (yeast)	1 out of 16					-1.27
CARHSP1	23589	calcium regulated heat stable protein 1, 24kDa	1 out of 16									1.42
COL18A1	80781	collagen, type XVIII, alpha 1	1 out of 16															1.64
RBM15B	29890	RNA binding motif protein 15B	1 out of 16													-1.33
KATNAL1	84056	katanin p60 subunit A-like 1	1 out of 16												-2.37
SMAD1	4086	SMAD family member 1	1 out of 16																1.38
PRPF38B	55119	PRP38 pre-mRNA processing factor 38 (yeast) domain containing B	1 out of 16													-1.65
FBXO10	26267	F-box protein 10	1 out of 16																	-1.25
ANKS1A	23294	ankyrin repeat and sterile alpha motif domain containing 1A	1 out of 16									1.32
PSMD5	5711	proteasome (prosome, macropain) 26S subunit, non-ATPase, 5	1 out of 16															-1.24
ZNF585A	199704	zinc finger protein 585A	1 out of 16									1.29
CIT	11113	citron (rho-interacting, serine/threonine kinase 21)	1 out of 16												1.56
KCNK10	54207	potassium channel, subfamily K, member 10	1 out of 16														-1.21
TBC1D15	64786	TBC1 domain family, member 15	1 out of 16												-2.12
RNF168	165918	ring finger protein 168, E3 ubiquitin protein ligase	1 out of 16										-1.27
CREB1	1385	cAMP responsive element binding protein 1	1 out of 16												-1.96
GALNT2	2590	UDP-N-acetyl-alpha-D-galactosamine:polypeptide N-acetylgalactosaminyltransferase 2 (GalNAc-T2)	1 out of 16									-1.46
GEMIN5	25929	gem (nuclear organelle) associated protein 5	1 out of 16												-1.9
ARAF	369	v-raf murine sarcoma 3611 viral oncogene homolog	1 out of 16																	-1.26
CEP85	64793	centrosomal protein 85kDa	1 out of 16													-1.28
XPO4	64328	exportin 4	1 out of 16					1.25
SERPING1	710	serpin peptidase inhibitor, clade G (C1 inhibitor), member 1	1 out of 16																1.22
KDM5B	10765	lysine (K)-specific demethylase 5B	1 out of 16												1.4
WDR36	134430	WD repeat domain 36	1 out of 16												-2.75
FRMD5	84978	FERM domain containing 5	1 out of 16									1.49
C5orf4	10826	chromosome 5 open reading frame 4	1 out of 16					-1.23
PMEPA1	56937	prostate transmembrane protein, androgen induced 1	1 out of 16									1.36
C1orf85	112770	chromosome 1 open reading frame 85	1 out of 16						2.08485
SESN3	143686	sestrin 3	1 out of 16													1.29
ERRFI1	54206	ERBB receptor feedback inhibitor 1	1 out of 16									1.26
IFITM1	8519	interferon induced transmembrane protein 1	1 out of 16																1.45
ANPEP	290	alanyl (membrane) aminopeptidase	1 out of 16												1.25
SNRPB	6628	small nuclear ribonucleoprotein polypeptides B and B1	1 out of 16		1.46
TEX30	93081	testis expressed 30	1 out of 16									1.22
DYRK3	8444	dual-specificity tyrosine-(Y)-phosphorylation regulated kinase 3	1 out of 16					-1.26
CTPS2	56474	CTP synthase 2	1 out of 16			1.62
CITED2	10370	Cbp/p300-interacting transactivator, with Glu/Asp-rich carboxy-terminal domain, 2	1 out of 16																-1.55
IL13RA1	3597	interleukin 13 receptor, alpha 1	1 out of 16												-1.55
TSPO	706	translocator protein (18kDa)	1 out of 16																1.24
PDLIM5	10611	PDZ and LIM domain 5	1 out of 16																1.51
KDM5A	5927	lysine (K)-specific demethylase 5A	1 out of 16									1.21
TNIP1	10318	TNFAIP3 interacting protein 1	1 out of 16																1.34
ZNF410	57862	zinc finger protein 410	1 out of 16														1.32
TTF2	8458	transcription termination factor, RNA polymerase II	1 out of 16					-1.3
HILPDA	29923	hypoxia inducible lipid droplet-associated	1 out of 16									2.27
FAM105A	54491	family with sequence similarity 105, member A	1 out of 16													-1.23
RBM38	55544	RNA binding motif protein 38	1 out of 16																1.23
DNMT3A	1788	DNA (cytosine-5-)-methyltransferase 3 alpha	1 out of 16							-1.49
RAB34	83871	RAB34, member RAS oncogene family	1 out of 16												1.27
ABL1	25	c-abl oncogene 1, non-receptor tyrosine kinase	1 out of 16															1.66
KDELC1	79070	KDEL (Lys-Asp-Glu-Leu) containing 1	1 out of 16												1.38
WAPAL	23063	wings apart-like homolog (Drosophila)	1 out of 16																	-1.22
SGPL1	8879	sphingosine-1-phosphate lyase 1	1 out of 16																1.28
MAPKAPK2	9261	mitogen-activated protein kinase-activated protein kinase 2	1 out of 16																	-1.39
CDT1	81620	chromatin licensing and DNA replication factor 1	1 out of 16		1.65
SNX2	6643	sorting nexin 2	1 out of 16												-1.84
LOX	4015	lysyl oxidase	1 out of 16												-1.56
DNMT3B	1789	DNA (cytosine-5-)-methyltransferase 3 beta	1 out of 16					1.45
PRKD2	25865	protein kinase D2	1 out of 16												1.43
ELL2	22936	elongation factor, RNA polymerase II, 2	1 out of 16					1.31
PXN	5829	paxillin	1 out of 16																1.67
MDFIC	29969	MyoD family inhibitor domain containing	1 out of 16													1.35
TXLNA	200081	taxilin alpha	1 out of 16															1.24
CNOT6	57472	CCR4-NOT transcription complex, subunit 6	1 out of 16									1.26
LLGL1	3996	lethal giant larvae homolog 1 (Drosophila)	1 out of 16												1.3
TSPAN6	7105	tetraspanin 6	1 out of 16																	-1.21
KLF6	1316	Kruppel-like factor 6	1 out of 16													1.53
CPSF2	53981	cleavage and polyadenylation specific factor 2, 100kDa	1 out of 16												2.35
FAM129B	64855	family with sequence similarity 129, member B	1 out of 16												1.55
VIM	7431	vimentin	1 out of 16											2.01
LURAP1L	286343	leucine rich adaptor protein 1-like	1 out of 16													-1.52
RPS6KA1	6195	ribosomal protein S6 kinase, 90kDa, polypeptide 1	1 out of 16																1.3
LIMD1	8994	LIM domains containing 1	1 out of 16											1.2
FZD3	7976	frizzled family receptor 3	1 out of 16																-1.38
FEN1	2237	flap structure-specific endonuclease 1	1 out of 16		1.82
NUP155	9631	nucleoporin 155kDa	1 out of 16					1.23
POLE3	54107	polymerase (DNA directed), epsilon 3, accessory subunit	1 out of 16																-1.6
COL4A2	1284	collagen, type IV, alpha 2	1 out of 16																	-1.22
TNFRSF12A	51330	tumor necrosis factor receptor superfamily, member 12A	1 out of 16						2.79189
LHFP	10186	lipoma HMGIC fusion partner	1 out of 16																	-2.99
SLC39A1	27173	solute carrier family 39 (zinc transporter), member 1	1 out of 16							-1.39
PPP4R2	151987	protein phosphatase 4, regulatory subunit 2	1 out of 16									2.11
CCNF	899	cyclin F	1 out of 16		1.39
CDKN1A	1026	cyclin-dependent kinase inhibitor 1A (p21, Cip1)	1 out of 16													1.62
CMTM6	54918	CKLF-like MARVEL transmembrane domain containing 6	1 out of 16																1.33
UBE2T	29089	ubiquitin-conjugating enzyme E2T (putative)	1 out of 16								2.85543
ANGPT2	285	angiopoietin 2	1 out of 16									2.48
E2F5	1875	E2F transcription factor 5, p130-binding	1 out of 16							-1.3
SLC7A8	23428	solute carrier family 7 (amino acid transporter light chain, L system), member 8	1 out of 16											-1.25
CHST10	9486	carbohydrate sulfotransferase 10	1 out of 16							-1.32
ZNF219	51222	zinc finger protein 219	1 out of 16													1.21
PROCR	10544	protein C receptor, endothelial	1 out of 16						3.25791
CAD	790	carbamoyl-phosphate synthetase 2, aspartate transcarbamylase, and dihydroorotase	1 out of 16									1.32
TCF19	6941	transcription factor 19	1 out of 16												1.28
EMP1	2012	epithelial membrane protein 1	1 out of 16													1.82
CDCA7	83879	cell division cycle associated 7	1 out of 16		1.59
HBP1	26959	HMG-box transcription factor 1	1 out of 16									1.41
NUDT5	11164	nudix (nucleoside diphosphate linked moiety X)-type motif 5	1 out of 16									1.29
GADD45G	10912	growth arrest and DNA-damage-inducible, gamma	1 out of 16				1.29
NXPH4	11247	neurexophilin 4	1 out of 16																	5.06
FZD6	8323	frizzled family receptor 6	1 out of 16						2.59557
H2AFX	3014	H2A histone family, member X	1 out of 16															1.63
SERINC2	347735	serine incorporator 2	1 out of 16												1.73
FLNA	2316	filamin A, alpha	1 out of 16																1.58
CTSK	1513	cathepsin K	1 out of 16					-1.45
SLC2A1	6513	solute carrier family 2 (facilitated glucose transporter), member 1	1 out of 16													-1.39
NEDD9	4739	neural precursor cell expressed, developmentally down-regulated 9	1 out of 16						1.96898
CD93	22918	CD93 molecule	1 out of 16												1.31
ALAS2	212	aminolevulinate, delta-, synthase 2	1 out of 16													-1.47
SP1	6667	Sp1 transcription factor	1 out of 16									1.33
RAI14	26064	retinoic acid induced 14	1 out of 16																1.3
CTNNAL1	8727	catenin (cadherin-associated protein), alpha-like 1	1 out of 16		1.6
FKBP5	2289	FK506 binding protein 5	1 out of 16		1.48
CDH23	64072	cadherin-related 23	1 out of 16												1.62
TES	26136	testis derived transcript (3 LIM domains)	1 out of 16												1.66
SLC7A3	84889	solute carrier family 7 (cationic amino acid transporter, y+ system), member 3	1 out of 16				1.84
GMNN	51053	geminin, DNA replication inhibitor	1 out of 16		1.49
LPAR6	10161	lysophosphatidic acid receptor 6	1 out of 16					-1.36
SPDL1	54908	spindle apparatus coiled-coil protein 1	1 out of 16							-1.3
POLE2	5427	polymerase (DNA directed), epsilon 2, accessory subunit	1 out of 16		1.44
ANP32E	81611	acidic (leucine-rich) nuclear phosphoprotein 32 family, member E	1 out of 16									-1.54
BAZ1A	11177	bromodomain adjacent to zinc finger domain, 1A	1 out of 16									1.64
EPB41	2035	erythrocyte membrane protein band 4.1 (elliptocytosis 1, RH-linked)	1 out of 16						-1.64735
TYMS	7298	thymidylate synthetase	1 out of 16													-1.82
CENPK	64105	centromere protein K	1 out of 16					-1.28
PRC1	9055	protein regulator of cytokinesis 1	1 out of 16															-1.22
MCM2	4171	minichromosome maintenance complex component 2	1 out of 16		1.6
NUF2	83540	NUF2, NDC80 kinetochore complex component, homolog (S. cerevisiae)	1 out of 16								2.2014
MYBL2	4605	v-myb myeloblastosis viral oncogene homolog (avian)-like 2	1 out of 16							-1.2
CDK1	983	cyclin-dependent kinase 1	1 out of 16								2.14816

## Sheet: SCZ_hiI
Gene	EntrezGene ID	Gene Description			Bioset 1	Bioset 2	Bioset 3	Bioset 4	Bioset 5	Bioset 6	Bioset 7	Bioset 8	Bioset 9	Bioset 10	Bioset 11	Bioset 12	Bioset 13	Bioset 14	Bioset 15	Bioset 16		Bioset 1: Prefrontal cortex Brodmann area 46 - schizophrenics with intermediate DOI _vs_ healthy controls (Study: Prefrontal cortex gene expression in schizophrenic patients at different stages of illness)
IFITM1	8519	interferon induced transmembrane protein 1	8 out of 16			1.62	1.61	1.34	1.33						8.14376	2.95356		4.85		2.19		Bioset 2: Brain BA10 from all schizophrenic samples _vs_ controls above control group mean pH6.5 (Study: Post-mortem tissue from brain BA10 region of schizophrenic and control patients)
RHOBTB3	22836	Rho-related BTB domain containing 3	7 out of 16		1.47	1.36		1.34	1.32	1.92					-1.47866			1.62				Bioset 3: Hippocampus tissues from male schizophrenia patients _vs_ normals (Study: Brain regions from patients with schizophrenia, depression or bipolar disorder)
ZFP36L1	677	zinc finger protein 36, C3H type-like 1	7 out of 16		1.75	1.28		1.28	1.33	1.68					2.12653			-1.34				Bioset 4: Associative striatum tissues from schizophrenia patients _vs_ normals (Study: Brain regions from patients with schizophrenia, depression or bipolar disorder)
TUBB6	84617	tubulin, beta 6 class V	6 out of 16			1.53	1.73	1.5	1.5	1.33					1.58431							Bioset 5: Pre-frontal cortex (BA46) tissues from male schizophrenia patients _vs_ normals (Study: Brain regions from patients with schizophrenia, depression or bipolar disorder)
PLOD2	5352	procollagen-lysine, 2-oxoglutarate 5-dioxygenase 2	6 out of 16			1.51	1.55	1.28	1.44				1.2		-2.84666							Bioset 6: Pyramidal neurons of superior temporal gyrus layer 3 - schizophrenia patients _vs_ healthy controls (Study: Pyramidal neurons from superior temporal gyrus layer 3 of schizophrenia patients)
LPAR6	10161	lysophosphatidic acid receptor 6	6 out of 16				-1.71	-1.37	-1.61		-1.22				-1.31044			-1.77				Bioset 7: Cerebellum from schizophrenic patients _vs_ normal (Study: Cerebellum expression profile from schizophrenic patients)
TIMP1	7076	TIMP metallopeptidase inhibitor 1	5 out of 16			1.4		1.46				1.37			-1.73038	-1.72521						Bioset 8: Postmortem prefrontal cortex from patients with schizophrenia _vs_ control (Study: Prefrontal cortex expression profile of bipolar disorder, depression, and schizophrenia patients)
ANGPTL4	51129	angiopoietin-like 4	5 out of 16			1.63	1.68	1.81	1.67				1.32									Bioset 9: Superior temporal cortex of post-mortem schizophrenic patients _vs_ healthy subjects (Study: Superior temporal cortex in schizophrenic and control patients)
VCAN	1462	versican	5 out of 16		1.34		1.45				-1.5				-1.32647					1.34		Bioset 10: Forebrain neural progenitor cells of schizophrenia patients _vs_ normal controls (Study: Forebrain neural progenitor cells of schizophrenia patients)
SLC7A5	8140	solute carrier family 7 (amino acid transporter light chain, L system), member 5	5 out of 16			1.21	1.25			1.48					1.32582				-1.63965			Bioset 11: Neural progenitors derived from donor stably expressing GFP - schizophrenia _vs_ normal (Study: Neural progenitor cells derived from a schizophrenia patient with miR-9 knockdown or overexpression)
CITED2	10370	Cbp/p300-interacting transactivator, with Glu/Asp-rich carboxy-terminal domain, 2	5 out of 16			-1.4	-1.83	-1.43	-1.33						1.56537							Bioset 12: Neural progenitors derived from donor with transient control vector - schizophrenia _vs_ normal (Study: Neural progenitor cells derived from a schizophrenia patient with miR-9 knockdown or overexpression)
PDLIM5	10611	PDZ and LIM domain 5	5 out of 16		1.37	1.24			1.35						-1.44788		-1.80897					Bioset 13: Neural progenitor cells differentiated 2d from iPSC of schizophrenia patients _vs_ healthy subjects (Study: Neural progenitor cells differentiated from iPSC of patients with schizophrenia)
HILPDA	29923	hypoxia inducible lipid droplet-associated	5 out of 16			2.11	2.35	1.84					1.51		1.40352							Bioset 14: Neurons differentiated from iPSCs of schizophrenic patients _vs_ healthy controls (Study: Neurons differentiated from induced pluripotent stem cells (iPSCs) of schizophrenic patients)
FGFRL1	53834	fibroblast growth factor receptor-like 1	5 out of 16			1.27		1.21	1.24						-2.08501		2.47376					Bioset 15: Neurons 14-day old derived from iPSCs from patients with schizophrenia and 22q11 del _vs_ normal (Study: Neurons-14 day old derived from iPSCs from patients with schizophrenia 22q11del compared to normal)
MCL1	4170	myeloid cell leukemia sequence 1 (BCL2-related)	5 out of 16		1.3	1.24	1.32	1.36					1.22									Bioset 16: Neural progenitor cells derived from iPSCs from schizophrenia patients _vs_ normal donors (Study: Neural progenitor cells derived from iPSCs of schizophrenic and normal donors)
BBX	56987	bobby sox homolog (Drosophila)	5 out of 16		1.43		1.27	1.31		1.25	1.24
SLC39A6	25800	solute carrier family 39 (zinc transporter), member 6	4 out of 16			-1.2	-1.54	-1.22		-1.32
LMNA	4000	lamin A/C	4 out of 16		1.25		1.24								2.81494					1.25
CGGBP1	8545	CGG triplet repeat binding protein 1	4 out of 16				-1.31		-1.29	1.24					-1.32408
MAFF	23764	v-maf musculoaponeurotic fibrosarcoma oncogene homolog F (avian)	4 out of 16			1.91	3.46	2.72									3.05009
ARPP19	10776	cAMP-regulated phosphoprotein, 19kDa	4 out of 16		-1.37	-1.56		-1.47									-1.24552
CASP7	840	caspase 7, apoptosis-related cysteine peptidase	4 out of 16			1.27	1.35		1.37						1.47083
NKAIN1	79570	Na+/K+ transporting ATPase interacting 1	4 out of 16					-1.25	-1.24						1.71486		2.88763
FHL1	2273	four and a half LIM domains 1	4 out of 16				-1.79								1.2457		-2.31179			-1.3
ZAK	51776	sterile alpha motif and leucine zipper containing kinase AZK	4 out of 16		1.29	1.2									-1.9229	-1.34772
2018-09-11	55752	septin 11	4 out of 16				-1.35				1.41				1.54166			1.3
TIPARP	25976	TCDD-inducible poly(ADP-ribose) polymerase	4 out of 16			1.23	1.37	1.35							-1.76404
MYH10	4628	myosin, heavy chain 10, non-muscle	4 out of 16		1.6	-1.24	1.41								-1.53345
SMC5	23137	structural maintenance of chromosomes 5	4 out of 16		1.26						1.28				-1.52661			1.34
AFF3	3899	AF4/FMR2 family, member 3	4 out of 16		-1.23		-1.34								-2.11759			-1.27
PPM1A	5494	protein phosphatase, Mg2+/Mn2+ dependent, 1A	4 out of 16		-1.48		-1.36	-1.23	1.29
TTYH1	57348	tweety homolog 1 (Drosophila)	4 out of 16		1.31					1.6					1.41662					-1.28
PDK3	5165	pyruvate dehydrogenase kinase, isozyme 3	4 out of 16		-1.51		-1.45		-1.24						1.97575
KLF10	7071	Kruppel-like factor 10	4 out of 16			-1.36				-1.23				1.63977			2.71883
EHD2	30846	EH-domain containing 2	4 out of 16				1.22								-1.79891	-2.71958			-2.92871
SESN3	143686	sestrin 3	4 out of 16		-1.23					1.31					-2.42922		-2.17398
SNRPB	6628	small nuclear ribonucleoprotein polypeptides B and B1	4 out of 16		-1.27										-1.61524	-1.48081	1.66236
LRRFIP1	9208	leucine rich repeat (in FLII) interacting protein 1	4 out of 16				1.25					1.3			1.26899					1.29
HS2ST1	9653	heparan sulfate 2-O-sulfotransferase 1	4 out of 16				-1.45	-1.28							-1.32129		-1.47413
CERK	64781	ceramide kinase	4 out of 16		-1.27		-1.26								1.35085		1.69163
ARL6IP5	10550	ADP-ribosylation-like factor 6 interacting protein 5	4 out of 16			-1.23	-1.49	-1.23							1.30798
INPP5A	3632	inositol polyphosphate-5-phosphatase, 40kDa	4 out of 16			-1.25	-1.54			1.69					1.52811
CTSC	1075	cathepsin C	4 out of 16			1.34	-1.48								2.24565			3.38
KLF6	1316	Kruppel-like factor 6	4 out of 16				1.28								1.44364		2.22972	1.28
LBH	81606	limb bud and heart development homolog (mouse)	4 out of 16			-1.27	-1.26		-1.28								3.61657
SHC1	6464	SHC (Src homology 2 domain containing) transforming protein 1	4 out of 16				1.25	1.28							1.37202					1.32
COL4A1	1282	collagen, type IV, alpha 1	4 out of 16					1.3	1.31						1.87159			2.14
EMP1	2012	epithelial membrane protein 1	4 out of 16					1.53	1.77						-1.70058	-1.7047
PDCD4	27250	programmed cell death 4 (neoplastic transformation inhibitor)	4 out of 16				-1.42	-1.24	1.25											1.38
FRMD6	122786	FERM domain containing 6	4 out of 16			-1.27				1.23					-1.98942					1.3
NEDD9	4739	neural precursor cell expressed, developmentally down-regulated 9	4 out of 16				1.54	1.41			1.28				-1.72276
FKBP5	2289	FK506 binding protein 5	4 out of 16			1.99		1.49							1.60636					1.22
ITGB3BP	23421	integrin beta 3 binding protein (beta3-endonexin)	4 out of 16			1.26	-1.83	-1.26	-1.51
NOTCH1	4851	notch 1	4 out of 16												-1.68757	-1.78152		-1.9		-1.28
ADAMTS9	56999	ADAM metallopeptidase with thrombospondin type 1 motif, 9	4 out of 16			1.34	1.7	1.49							-1.53249
MSI2	124540	musashi homolog 2 (Drosophila)	3 out of 16		1.34	1.22		1.22
TNFRSF1A	7132	tumor necrosis factor receptor superfamily, member 1A	3 out of 16			1.34	1.26	1.3
SMAD2	4087	SMAD family member 2	3 out of 16				-1.33								-1.36199			1.27
UBE2D3	7323	ubiquitin-conjugating enzyme E2D 3	3 out of 16		-1.27		-1.34		1.3
FHL2	2274	four and a half LIM domains 2	3 out of 16		-1.46	-1.23	-1.52
TAGLN2	8407	transgelin 2	3 out of 16			1.26		1.25							3.87422
BLOC1S6	26258	biogenesis of lysosomal organelles complex-1, subunit 6, pallidin	3 out of 16				-1.39	-1.33							-1.41387
CISD2	493856	CDGSH iron sulfur domain 2	3 out of 16		-1.27		-1.42	-1.27
PKM	5315	pyruvate kinase, muscle	3 out of 16		-1.21		-1.28			2.07
CAPRIN1	4076	cell cycle associated protein 1	3 out of 16				-1.56	-1.28	-1.25
IER2	9592	immediate early response 2	3 out of 16												-1.69227	-1.64606	1.33754
POLB	5423	polymerase (DNA directed), beta	3 out of 16				-1.25										1.51012	1.33
CDKN2C	1031	cyclin-dependent kinase inhibitor 2C (p18, inhibits CDK4)	3 out of 16		1.36				1.25								-2.83895
HSPB1	3315	heat shock 27kDa protein 1	3 out of 16		1.66	1.84		1.54
MRPL44	65080	mitochondrial ribosomal protein L44	3 out of 16		-1.31		-1.62								-1.25356
SDC4	6385	syndecan 4	3 out of 16					1.26	1.51						-1.4039
YME1L1	10730	YME1-like 1 (S. cerevisiae)	3 out of 16		1.32		-1.24											1.21
ENAH	55740	enabled homolog (Drosophila)	3 out of 16		1.31					1.46							-1.35899
GPR56	9289	G protein-coupled receptor 56	3 out of 16			1.26								-2.03598	-1.6639
TNS1	7145	tensin 1	3 out of 16			1.2									-5.06751	-2.69253
TGFB1I1	7041	transforming growth factor beta 1 induced transcript 1	3 out of 16												-1.50966			-1.28	-2.49207
UBE2H	7328	ubiquitin-conjugating enzyme E2H	3 out of 16				1.25								-1.2626		-1.43594
RAB3GAP2	25782	RAB3 GTPase activating protein subunit 2 (non-catalytic)	3 out of 16		-1.37		-1.39		1.21
PDS5A	23244	PDS5, regulator of cohesion maintenance, homolog A (S. cerevisiae)	3 out of 16				1.35	1.2	1.34
BNIP2	663	BCL2/adenovirus E1B 19kDa interacting protein 2	3 out of 16						1.26						-1.38037					1.26
IPO5	3843	importin 5	3 out of 16			-1.21	-1.27								1.50253
GLCCI1	113263	glucocorticoid induced transcript 1	3 out of 16		-1.43		-1.33								-1.41316
COL18A1	80781	collagen, type XVIII, alpha 1	3 out of 16				1.29			1.32					3.8207
MTFP1	51537	mitochondrial fission process 1	3 out of 16						-1.21						1.804		2.63719
SMAD1	4086	SMAD family member 1	3 out of 16				1.37		1.38											1.21
TGM2	7052	transglutaminase 2 (C polypeptide, protein-glutamine-gamma-glutamyltransferase)	3 out of 16			1.56	1.4						1.31
PSME4	23198	proteasome (prosome, macropain) activator subunit 4	3 out of 16		1.31		-1.27			-1.2
LAMA4	3910	laminin, alpha 4	3 out of 16												-2.26915	-1.99771		1.72
KLHL24	54800	kelch-like 24 (Drosophila)	3 out of 16		1.22		1.25		1.4
KDM5A	5927	lysine (K)-specific demethylase 5A	3 out of 16		1.42		1.23				1.26
ENO1	2023	enolase 1, (alpha)	3 out of 16				-1.62			1.21					2.17683
MTHFD2	10797	methylenetetrahydrofolate dehydrogenase (NADP+ dependent) 2, methenyltetrahydrofolate cyclohydrolase	3 out of 16			1.5											2.9769			1.46
CXXC5	51523	CXXC finger protein 5	3 out of 16												-2.61491	-2.13623				-1.2
PHF17	79960	PHD finger protein 17	3 out of 16				1.21		1.28									-1.43
DGKB	1607	diacylglycerol kinase, beta 90kDa	3 out of 16			-1.36									-2.843					-1.26
DNMT3B	1789	DNA (cytosine-5-)-methyltransferase 3 beta	3 out of 16												3.33284		2.05924	1.2
SYNCRIP	10492	synaptotagmin binding, cytoplasmic RNA interacting protein	3 out of 16			1.28	-1.71	-1.27
PXN	5829	paxillin	3 out of 16			1.24		1.2							-1.50022
STAG2	10735	stromal antigen 2	3 out of 16		1.26				1.24								-1.31336
FEN1	2237	flap structure-specific endonuclease 1	3 out of 16		-1.31		-1.51	-1.25
COL4A2	1284	collagen, type IV, alpha 2	3 out of 16					1.38							1.72874			1.95
CDKN1A	1026	cyclin-dependent kinase inhibitor 1A (p21, Cip1)	3 out of 16				1.7	1.44							-1.51543
CMTM6	54918	CKLF-like MARVEL transmembrane domain containing 6	3 out of 16			1.2				1.21					-1.61477
TFDP2	7029	transcription factor Dp-2 (E2F dimerization partner 2)	3 out of 16				-1.28								2.16717	1.93974
UBE2T	29089	ubiquitin-conjugating enzyme E2T (putative)	3 out of 16		-1.46		-1.44								1.3117
ANGPT2	285	angiopoietin 2	3 out of 16			1.29			-1.34		1.21
TM4SF1	4071	transmembrane 4 L six family member 1	3 out of 16				1.7						1.29		-2.55242
RASGRP1	10125	RAS guanyl releasing protein 1 (calcium and DAG-regulated)	3 out of 16			-1.3												-2.37		-2.24
CD93	22918	CD93 molecule	3 out of 16			1.47			-1.22											1.47
TIFA	92610	TRAF-interacting protein with forkhead-associated domain	3 out of 16			1.3									1.74589		2.13599
CCND1	595	cyclin D1	3 out of 16								-1.24				-1.58984					-1.29
RBMS1	5937	RNA binding motif, single stranded interacting protein 1	3 out of 16		-1.23										-1.35692					2.17
CALD1	800	caldesmon 1	3 out of 16		1.25					1.36					1.64223
BAZ1A	11177	bromodomain adjacent to zinc finger domain, 1A	3 out of 16		1.27	1.27									1.67193
EPB41	2035	erythrocyte membrane protein band 4.1 (elliptocytosis 1, RH-linked)	3 out of 16												2.19747		3.03301	1.52
TYMS	7298	thymidylate synthetase	3 out of 16				-1.33	-1.33					-1.21
TPBG	7162	trophoblast glycoprotein	3 out of 16		-1.37								-1.34		-1.81789
REEP4	80346	receptor accessory protein 4	2 out of 16											1.54589	1.63039
CXorf26	51260	chromosome X open reading frame 26	2 out of 16				-1.31	-1.26
CCDC91	55297	coiled-coil domain containing 91	2 out of 16				-1.27								1.70607
EPHA7	2045	EPH receptor A7	2 out of 16						-1.27						2.13979
WDR41	55255	WD repeat domain 41	2 out of 16				-1.34								-1.3943
SULF2	55959	sulfatase 2	2 out of 16				-1.5													1.69
ASAP1	50807	ArfGAP with SH3 domain, ankyrin repeat and PH domain 1	2 out of 16		-1.51		1.25
SNX1	6642	sorting nexin 1	2 out of 16				-1.22								1.38835
MAP2K3	5606	mitogen-activated protein kinase kinase 3	2 out of 16				1.28										2.20108
RLIM	51132	ring finger protein, LIM domain interacting	2 out of 16				-1.22											1.23
GINS4	84296	GINS complex subunit 4 (Sld5 homolog)	2 out of 16												1.28389			-1.21
PRSS23	11098	protease, serine, 23	2 out of 16												2.8471					1.32
SCLT1	132320	sodium channel and clathrin linker 1	2 out of 16				-1.27				-1.23
SCARB2	950	scavenger receptor class B, member 2	2 out of 16				-1.47								-1.69226
WWC3	55841	WWC family member 3	2 out of 16												-1.46183			1.2
SMG8	55181	smg-8 homolog, nonsense mediated mRNA decay factor (C. elegans)	2 out of 16				-1.24								-1.27289
DAPK3	1613	death-associated protein kinase 3	2 out of 16		-1.41		-1.27
AKAP12	9590	A kinase (PRKA) anchor protein 12	2 out of 16			1.23									1.67537
WIPI1	55062	WD repeat domain, phosphoinositide interacting 1	2 out of 16						1.23						-1.3988
PARVA	55742	parvin, alpha	2 out of 16							1.7					-1.49616
PSMD8	5714	proteasome (prosome, macropain) 26S subunit, non-ATPase, 8	2 out of 16		-1.27		-1.4
INADL	10207	InaD-like (Drosophila)	2 out of 16												1.97976			1.39
HIPK2	28996	homeodomain interacting protein kinase 2	2 out of 16				1.25								-1.64943
EPRS	2058	glutamyl-prolyl-tRNA synthetase	2 out of 16				-1.39		-1.24
ELAVL1	1994	ELAV (embryonic lethal, abnormal vision, Drosophila)-like 1 (Hu antigen R)	2 out of 16			1.29	-1.33
CDKN2AIPNL	91368	CDKN2A interacting protein N-terminal like	2 out of 16		-1.26		-1.34
CCNG2	901	cyclin G2	2 out of 16				-1.45	-1.31
TNPO1	3842	transportin 1	2 out of 16				1.29	1.38
NAA50	80218	N(alpha)-acetyltransferase 50, NatE catalytic subunit	2 out of 16		-1.33		-1.38
NSUN4	387338	NOP2/Sun domain family, member 4	2 out of 16		-1.24															1.23
UCK2	7371	uridine-cytidine kinase 2	2 out of 16												1.72866		2.15654
MLLT4	4301	myeloid/lymphoid or mixed-lineage leukemia (trithorax homolog, Drosophila); translocated to, 4	2 out of 16												1.24163	1.46966
PTP4A1	7803	protein tyrosine phosphatase type IVA, member 1	2 out of 16			-1.22	-1.44
TNIP2	79155	TNFAIP3 interacting protein 2	2 out of 16			1.25	1.22
LMAN1	3998	lectin, mannose-binding, 1	2 out of 16				-1.26													1.2
RIF1	55183	RAP1 interacting factor homolog (yeast)	2 out of 16				1.22				1.31
ZYX	7791	zyxin	2 out of 16							1.35					-1.47111
ARHGEF40	55701	Rho guanine nucleotide exchange factor (GEF) 40	2 out of 16												-1.71664	-1.45635
EHD4	30844	EH-domain containing 4	2 out of 16												1.85681					1.38
C1S	716	complement component 1, s subcomponent	2 out of 16							1.89					-4.03749
MAPKAP1	79109	mitogen-activated protein kinase associated protein 1	2 out of 16		-1.31			-1.22
NSMCE4A	54780	non-SMC element 4 homolog A (S. cerevisiae)	2 out of 16					-1.29							1.60904
XRCC5	7520	X-ray repair complementing defective repair in Chinese hamster cells 5 (double-strand-break rejoining)	2 out of 16				-1.31		1.25
EFS	10278	embryonal Fyn-associated substrate	2 out of 16												2.02593	1.62651
PRPF4B	8899	PRP4 pre-mRNA processing factor 4 homolog B (yeast)	2 out of 16				-1.77	-1.29
MYOF	26509	myoferlin	2 out of 16			1.27									3.19439
ABCA8	10351	ATP-binding cassette, sub-family A (ABC1), member 8	2 out of 16												-2.59315		-2.43374
PCBP4	57060	poly(rC) binding protein 4	2 out of 16												2.14002		2.58972
COL5A2	1290	collagen, type V, alpha 2	2 out of 16												-3.48452					-1.29
BMP1	649	bone morphogenetic protein 1	2 out of 16												-1.63604	-1.75035
RPS6KA3	6197	ribosomal protein S6 kinase, 90kDa, polypeptide 3	2 out of 16		-1.36										1.45194
RIOK3	8780	RIO kinase 3 (yeast)	2 out of 16				-1.33											1.27
EXOSC9	5393	exosome component 9	2 out of 16							-2.02					1.30299
ZDHHC3	51304	zinc finger, DHHC-type containing 3	2 out of 16		-1.28		-1.34
CCL2	6347	chemokine (C-C motif) ligand 2	2 out of 16							1.32										2.63
CDV3	55573	CDV3 homolog (mouse)	2 out of 16		-1.26		-1.46
MLEC	9761	malectin	2 out of 16							1.71					-1.35533
ZNF281	23528	zinc finger protein 281	2 out of 16								1.22			1.33508
INHBB	3625	inhibin, beta B	2 out of 16		1.23									-2.40141
CBFB	865	core-binding factor, beta subunit	2 out of 16			1.26									-1.74211
CARHSP1	23589	calcium regulated heat stable protein 1, 24kDa	2 out of 16						1.21						1.36916
ENTPD1	953	ectonucleoside triphosphate diphosphohydrolase 1	2 out of 16				-1.33								-1.39283
KATNAL1	84056	katanin p60 subunit A-like 1	2 out of 16				-1.27								-1.26615
L3MBTL3	84456	l(3)mbt-like 3 (Drosophila)	2 out of 16												2.01033		1.81304
CPNE3	8895	copine III	2 out of 16		1.61				1.22
PSMD5	5711	proteasome (prosome, macropain) 26S subunit, non-ATPase, 5	2 out of 16												4.29432					2
FBXO10	26267	F-box protein 10	2 out of 16												1.52663	1.50531
KDM1A	23028	lysine (K)-specific demethylase 1A	2 out of 16												1.38876		1.5124
XPO1	7514	exportin 1 (CRM1 homolog, yeast)	2 out of 16					1.4	1.24
SHB	6461	Src homology 2 domain containing adaptor protein B	2 out of 16				1.22		-1.23
ORMDL2	29095	ORM1-like 2 (S. cerevisiae)	2 out of 16							1.51					1.48169
PSMA3	5684	proteasome (prosome, macropain) subunit, alpha type, 3	2 out of 16		-1.25		-1.35
CIT	11113	citron (rho-interacting, serine/threonine kinase 21)	2 out of 16				1.37								1.56505
KCNK10	54207	potassium channel, subfamily K, member 10	2 out of 16				-1.43								-2.8155
NFE2L2	4780	nuclear factor (erythroid-derived 2)-like 2	2 out of 16		1.32	1.23
PARD6B	84612	par-6 partitioning defective 6 homolog beta (C. elegans)	2 out of 16				1.21		1.22
CREB1	1385	cAMP responsive element binding protein 1	2 out of 16				-1.31								-1.32016
GALNT2	2590	UDP-N-acetyl-alpha-D-galactosamine:polypeptide N-acetylgalactosaminyltransferase 2 (GalNAc-T2)	2 out of 16				-1.23								-1.28789
ARAF	369	v-raf murine sarcoma 3611 viral oncogene homolog	2 out of 16					-1.2		1.5
MAMDC2	256691	MAM domain containing 2	2 out of 16												1.81783					1.91
MAPRE1	22919	microtubule-associated protein, RP/EB family, member 1	2 out of 16		1.24		-1.27
ERRFI1	54206	ERBB receptor feedback inhibitor 1	2 out of 16												-1.81474					-1.35
NES	10763	nestin	2 out of 16												1.83388					-1.21
PCGF2	7703	polycomb group ring finger 2	2 out of 16							1.63								-1.28
TAX1BP3	30851	Tax1 (human T-cell leukemia virus type I) binding protein 3	2 out of 16		1.49		1.26
BZW1	9689	basic leucine zipper and W2 domains 1	2 out of 16			-1.21	-1.42
SUPT16H	11198	suppressor of Ty 16 homolog (S. cerevisiae)	2 out of 16				-1.33								1.31418
ENY2	56943	enhancer of yellow 2 homolog (Drosophila)	2 out of 16				-1.36	-1.27
USO1	8615	USO1 vesicle docking protein homolog (yeast)	2 out of 16		-1.21		-1.43
IL13RA1	3597	interleukin 13 receptor, alpha 1	2 out of 16			1.25														1.27
TSPO	706	translocator protein (18kDa)	2 out of 16			1.2									2.56079
CTPS2	56474	CTP synthase 2	2 out of 16						1.21						1.45287
GCFC2	6936	GC-rich sequence DNA-binding factor 2	2 out of 16				-1.22	-1.21
FNTB	2342	farnesyltransferase, CAAX box, beta	2 out of 16						1.28									-1.32
KDELC1	79070	KDEL (Lys-Asp-Glu-Leu) containing 1	2 out of 16												1.41193					1.25
RHBDL3	162494	rhomboid, veinlet-like 3 (Drosophila)	2 out of 16						1.24											-1.26
ASF1A	25842	ASF1 anti-silencing function 1 homolog A (S. cerevisiae)	2 out of 16				-1.38								-1.64045
SOX11	6664	SRY (sex determining region Y)-box 11	2 out of 16												1.31915		1.92914
ELL2	22936	elongation factor, RNA polymerase II, 2	2 out of 16				-1.28								2.87443
MDFIC	29969	MyoD family inhibitor domain containing	2 out of 16												-1.4569		-2.11381
TSPAN6	7105	tetraspanin 6	2 out of 16							-1.24					-1.43798
RBP1	5947	retinol binding protein 1, cellular	2 out of 16		1.28										1.90621
WLS	79971	wntless homolog (Drosophila)	2 out of 16			1.31			1.25
MDM2	4193	Mdm2, p53 E3 ubiquitin protein ligase homolog (mouse)	2 out of 16		1.22										-1.55206
BUB3	9184	budding uninhibited by benzimidazoles 3 homolog (yeast)	2 out of 16				-1.27								1.24049
LURAP1L	286343	leucine rich adaptor protein 1-like	2 out of 16												-1.74162				-2.79676
RPS6KA1	6195	ribosomal protein S6 kinase, 90kDa, polypeptide 1	2 out of 16												2.12618		4.25394
CA12	771	carbonic anhydrase XII	2 out of 16				1.37								-1.28854
LOXL1	4016	lysyl oxidase-like 1	2 out of 16														3.03291		-2.96228
TNFRSF12A	51330	tumor necrosis factor receptor superfamily, member 12A	2 out of 16					1.2							-1.7028
LHFP	10186	lipoma HMGIC fusion partner	2 out of 16												-1.86213	-1.69317
RBL1	5933	retinoblastoma-like 1 (p107)	2 out of 16												-1.32847			-1.22
KDM6B	23135	lysine (K)-specific demethylase 6B	2 out of 16				1.24										1.5373
PPP4R2	151987	protein phosphatase 4, regulatory subunit 2	2 out of 16				1.26		1.22
SDPR	8436	serum deprivation response	2 out of 16												2.17919					1.26
BGN	633	biglycan	2 out of 16												-2.78232				-3.07529
PDLIM1	9124	PDZ and LIM domain 1	2 out of 16			1.33									1.92238
NAB1	4664	NGFI-A binding protein 1 (EGR1 binding protein 1)	2 out of 16				-1.44								-1.58186
SLC25A37	51312	solute carrier family 25 (mitochondrial iron transporter), member 37	2 out of 16				1.28			-1.2
SLC1A5	6510	solute carrier family 1 (neutral amino acid transporter), member 5	2 out of 16												1.63471		3.29886
GADD45G	10912	growth arrest and DNA-damage-inducible, gamma	2 out of 16					1.21												-1.21
FKBP10	60681	FK506 binding protein 10, 65 kDa	2 out of 16		1.23										-1.24794
RBMS2	5939	RNA binding motif, single stranded interacting protein 2	2 out of 16			1.21	1.31
GCNT1	2650	glucosaminyl (N-acetyl) transferase 1, core 2	2 out of 16												2.71252					-1.25
SLC2A1	6513	solute carrier family 2 (facilitated glucose transporter), member 1	2 out of 16					1.2							2.63831
SP1	6667	Sp1 transcription factor	2 out of 16		1.24		1.21
PTBP1	5725	polypyrimidine tract binding protein 1	2 out of 16		1.21					1.42
HES1	3280	hairy and enhancer of split 1, (Drosophila)	2 out of 16		1.37										-1.77585
CDH23	64072	cadherin-related 23	2 out of 16				1.21			1.38
TES	26136	testis derived transcript (3 LIM domains)	2 out of 16											2.79791						1.75
SLC7A3	84889	solute carrier family 7 (cationic amino acid transporter, y+ system), member 3	2 out of 16												3.94759					1.25
PBX3	5090	pre-B-cell leukemia homeobox 3	2 out of 16												1.28319					-1.25
SKIDA1	387640	SKI/DACH domain containing 1	2 out of 16				-1.2								2.73013
ANP32E	81611	acidic (leucine-rich) nuclear phosphoprotein 32 family, member E	2 out of 16		1.4		-1.78
SHROOM3	57619	shroom family member 3	2 out of 16													1.48999				1.24
ID4	3400	inhibitor of DNA binding 4, dominant negative helix-loop-helix protein	2 out of 16				-1.27						1.31
MAD2L1	4085	MAD2 mitotic arrest deficient-like 1 (yeast)	2 out of 16				-1.74								1.3529
E2F8	79733	E2F transcription factor 8	2 out of 16												-2.98517					-1.35
CDKN3	1033	cyclin-dependent kinase inhibitor 3	2 out of 16		-1.47		-1.41
LMAN2	10960	lectin, mannose-binding 2	1 out of 16							1.53
FHOD1	29109	formin homology 2 domain containing 1	1 out of 16							1.4
EXOC5	10640	exocyst complex component 5	1 out of 16				-1.75
HSF2	3298	heat shock transcription factor 2	1 out of 16				-1.49
FXYD5	53827	FXYD domain containing ion transport regulator 5	1 out of 16												-5.41989
POLR2A	5430	polymerase (RNA) II (DNA directed) polypeptide A, 220kDa	1 out of 16							1.31
POGK	57645	pogo transposable element with KRAB domain	1 out of 16							1.56
VWF	7450	von Willebrand factor	1 out of 16			1.49
CRKL	1399	v-crk sarcoma virus CT10 oncogene homolog (avian)-like	1 out of 16																-1.64424
CTSZ	1522	cathepsin Z	1 out of 16							1.45
DYSF	8291	dysferlin, limb girdle muscular dystrophy 2B (autosomal recessive)	1 out of 16																	1.49
TMEM129	92305	transmembrane protein 129	1 out of 16											-1.23437
CHMP1B	57132	charged multivesicular body protein 1B	1 out of 16															2.07
SLC3A2	6520	solute carrier family 3 (activators of dibasic and neutral amino acid transport), member 2	1 out of 16							1.52
SLC39A14	23516	solute carrier family 39 (zinc transporter), member 14	1 out of 16			1.27
LAMB2	3913	laminin, beta 2 (laminin S)	1 out of 16							2.31
WHSC1	7468	Wolf-Hirschhorn syndrome candidate 1	1 out of 16							1.36
RNF40	9810	ring finger protein 40, E3 ubiquitin protein ligase	1 out of 16							1.4
C3orf38	285237	chromosome 3 open reading frame 38	1 out of 16				-1.47
RAVER2	55225	ribonucleoprotein, PTB-binding 2	1 out of 16						1.25
ALG8	79053	asparagine-linked glycosylation 8, alpha-1,3-glucosyltransferase homolog (S. cerevisiae)	1 out of 16											1.26061
UBTD2	92181	ubiquitin domain containing 2	1 out of 16					-1.24
MAPK6	5597	mitogen-activated protein kinase 6	1 out of 16															1.29
EMP2	2013	epithelial membrane protein 2	1 out of 16			1.28
CAPG	822	capping protein (actin filament), gelsolin-like	1 out of 16							1.35
C5orf4	10826	chromosome 5 open reading frame 4	1 out of 16										-1.21
2018-09-10	151011	septin 10	1 out of 16									-1.35
TNIP1	10318	TNFAIP3 interacting protein 1	1 out of 16							1.55
EIF2C2	27161	eukaryotic translation initiation factor 2C, 2	1 out of 16					1.25
PLOD1	5351	procollagen-lysine, 2-oxoglutarate 5-dioxygenase 1	1 out of 16							1.3
BAZ2A	11176	bromodomain adjacent to zinc finger domain, 2A	1 out of 16							1.32
SNX2	6643	sorting nexin 2	1 out of 16				-1.42
ZFP36L2	678	zinc finger protein 36, C3H type-like 2	1 out of 16																	-1.35
LLGL1	3996	lethal giant larvae homolog 1 (Drosophila)	1 out of 16		1.24
IQGAP1	8826	IQ motif containing GTPase activating protein 1	1 out of 16						-1.28
CPSF2	53981	cleavage and polyadenylation specific factor 2, 100kDa	1 out of 16					-1.21
FAM129B	64855	family with sequence similarity 129, member B	1 out of 16							1.56
VIM	7431	vimentin	1 out of 16		1.51
ERI1	90459	exoribonuclease 1	1 out of 16															-1.36
PRKDC	5591	protein kinase, DNA-activated, catalytic polypeptide	1 out of 16				-1.44
ATP11B	23200	ATPase, class VI, type 11B	1 out of 16						1.22
NAA15	80155	N(alpha)-acetyltransferase 15, NatA auxiliary subunit	1 out of 16								1.24
TMEM170A	124491	transmembrane protein 170A	1 out of 16		1.28
SLC7A8	23428	solute carrier family 7 (amino acid transporter light chain, L system), member 8	1 out of 16											2.57919
GMPS	8833	guanine monphosphate synthetase	1 out of 16						-1.23
STC2	8614	stanniocalcin 2	1 out of 16																	1.59
TMEM39A	55254	transmembrane protein 39A	1 out of 16																	1.25
CAV1	857	caveolin 1, caveolae protein, 22kDa	1 out of 16												3.36491
ITGA1	3672	integrin, alpha 1	1 out of 16												-2.59327
PRKD3	23683	protein kinase D3	1 out of 16						1.2
NXPH4	11247	neurexophilin 4	1 out of 16														4.89938
FZD6	8323	frizzled family receptor 6	1 out of 16												2.70882
FZD8	8325	frizzled family receptor 8	1 out of 16												-5.48429
SERINC2	347735	serine incorporator 2	1 out of 16												-2.00877
ALAS2	212	aminolevulinate, delta-, synthase 2	1 out of 16				1.22
PLIN2	123	perilipin 2	1 out of 16			1.29
RAI14	26064	retinoic acid induced 14	1 out of 16														2.23232
BLM	641	Bloom syndrome, RecQ helicase-like	1 out of 16							-1.44
ZNF521	25925	zinc finger protein 521	1 out of 16												1.82572
GMNN	51053	geminin, DNA replication inhibitor	1 out of 16			1.4
SPDL1	54908	spindle apparatus coiled-coil protein 1	1 out of 16														-1.39261
EZH2	2146	enhancer of zeste homolog 2 (Drosophila)	1 out of 16												1.27404
EDNRA	1909	endothelin receptor type A	1 out of 16												-1.80738
MCM7	4176	minichromosome maintenance complex component 7	1 out of 16												1.32251
CLIC1	1192	chloride intracellular channel 1	1 out of 16			1.33
ZNF423	23090	zinc finger protein 423	1 out of 16															1.88
NCAPD2	9918	non-SMC condensin I complex, subunit D2	1 out of 16												1.25437
ECT2	1894	epithelial cell transforming sequence 2 oncogene	1 out of 16					-1.27
CENPK	64105	centromere protein K	1 out of 16															-1.25
PRC1	9055	protein regulator of cytokinesis 1	1 out of 16													1.28302
KIF20A	10112	kinesin family member 20A	1 out of 16												1.25871
MFAP4	4239	microfibrillar-associated protein 4	1 out of 16												-4.32135
