# Supplementary material for: Transcriptomic immaturity inducible by neural hyperexcitation is shared by multiple neuropsychiatric disorders
Source: Commun Biol. 2019 Jan 22;2:32. doi: 10.1038/s42003-018-0277-2 (PMC6342824; doi:10.1038/s42003-018-0277-2)
Supplement: Supplementary file 14 — Supplementary Data 12 [file 42003_2018_277_MOESM14_ESM.xlsx]

## Sheet: ALS_hiM
Gene	EntrezGene ID	Gene Description			Bioset 1	Bioset 2	Bioset 3	Bioset 4	Bioset 5	Bioset 6	Bioset 7	Bioset 8		Bioset 1: Motor neurons derived from iPSCS heterozygous for the ALS causing SOD1[A4V] mutation _vs_ wildtype (Study: Motor neurons derived from iPS cells from amyotrophic lateral sclerosis patients)
TGFB2	7042	transforming growth factor, beta 2	5 out of 8		2.92393	-1.4747	2.25098			1.26	2.60368			Bioset 2: Motor neurons derived from ALS patient iPSCs - SOD1 A272C mutant _vs_ CRISPR/Cas9 corrected SOD1 (Study: Motor neurons derived from ALS patient iPSCs with SOD1 A272 mutation or correction)
IGFBP5	3488	insulin-like growth factor binding protein 5	5 out of 8		2.87463	-1.20022	25.9842	14.9			2.96862			Bioset 3: Embryonic stem cells from embryos with amyotrophic lateral sclerosis C9 mutation _vs_ wildtype (Study: Embryonic stem cells and iPSCs with amyotrophic lateral sclerosis C9 carrier mutation)
LMO3	55885	LIM domain only 3 (rhombotin-like 2)	4 out of 8		2.79649	-1.8617	1.87197			2.05				Bioset 4: Oligodendrocytes derived from iNPC of subjects with sporadic ALS _vs_ healthy subjects (Study: Astrocytes and oligodendrocytes derived from iNPC of subjects with amyotrophic lateral sclerosis)
EGFR	1956	epidermal growth factor receptor	4 out of 8				1.76212	1.38	-1.42			-2.32		Bioset 5: Astrocytes derived from iNPC of subjects with sporadic ALS _vs_ healthy subjects (Study: Astrocytes and oligodendrocytes derived from iNPC of subjects with amyotrophic lateral sclerosis)
APOE	348	apolipoprotein E	4 out of 8			-1.54367	-1.59931			1.68	3.40756			Bioset 6: Motor neurons from cervical spinal cords of ALS C9ORF72-mutant patients _vs_ normal donors_GPL570 (Study: Motor neurons from ALS patients with or without C9ORF72 mutations)
TRIL	9865	TLR4 interactor with leucine-rich repeats	4 out of 8				3.67859	2.66		1.55	2.0905			Bioset 7: Lumbar spinal cord neurons from sporadic amyotrophic lateral sclerosis patients _vs_ normal (Study: Sporadic amyotrophic lateral sclerosis spinal motor neurons)
AGAP3	116988	ArfGAP with GTPase domain, ankyrin repeat and PH domain 3	4 out of 8		-1.49565		2.19267			1.25		1.36		Bioset 8: Motor neurons from ALS patients with mutant CHMP2B _vs_ healthy individuals with wildtype CHMP2B (Study: Human motor neuron gene expression in individuals with CHMP2B mutations)
STMN2	11075	stathmin-like 2	4 out of 8		-2.00769		8.92508			-3.72	-2.25903
SLC4A4	8671	solute carrier family 4, sodium bicarbonate cotransporter, member 4	3 out of 8		1.84647		2.4013	-1.26
GPRASP1	9737	G protein-coupled receptor associated sorting protein 1	3 out of 8			1.26867	2.02377			1.48
ETV1	2115	ets variant 1	3 out of 8				1.38122		1.21			1.67
SPOCK2	9806	sparc/osteonectin, cwcv and kazal-like domains proteoglycan (testican) 2	3 out of 8		-2.07527	-1.2252				-1.39
SORL1	6653	sortilin-related receptor, L(DLR class) A repeats containing	3 out of 8			-1.20777	-1.27932					-1.38
PLEKHB1	58473	pleckstrin homology domain containing, family B (evectins) member 1	3 out of 8			1.58634					2.27357	1.31
MLC1	23209	megalencephalic leukoencephalopathy with subcortical cysts 1	3 out of 8				3.0023			1.51	2.70037
NTRK2	4915	neurotrophic tyrosine kinase, receptor, type 2	3 out of 8				2.4509			2.23		-2.19
PLXNA2	5362	plexin A2	3 out of 8		2.08692	-1.21096	2.72238
PAQR6	79957	progestin and adipoQ receptor family member VI	3 out of 8			2.20624	-2.21826				2.41197
NDRG1	10397	N-myc downstream regulated 1	3 out of 8							1.41	2.2767	-2.4
DSEL	92126	dermatan sulfate epimerase-like	3 out of 8		2.05494	1.63193	1.40434
NRSN2	80023	neurensin 2	3 out of 8		-1.76324	-1.81057						-1.31
PLXNC1	10154	plexin C1	3 out of 8		2.09063			2.42			2.32666
LRRC23	10233	leucine rich repeat containing 23	3 out of 8					-2.07		1.25		-1.71
MAP7	9053	microtubule-associated protein 7	3 out of 8		1.88575		-1.42714					-1.29
KIFC2	90990	kinesin family member C2	3 out of 8			1.2512				1.23		-1.54
TNIK	23043	TRAF2 and NCK interacting kinase	3 out of 8			-1.39111	1.67163					-1.61
SLC1A3	6507	solute carrier family 1 (glial high affinity glutamate transporter), member 3	3 out of 8				1.75986			4.15	2.19182
ITGB4	3691	integrin, beta 4	3 out of 8							-1.25	3.50006	-1.21
CALM3	808	calmodulin 3 (phosphorylase kinase, delta)	3 out of 8		-1.63988		1.37933					-1.79
THRA	7067	thyroid hormone receptor, alpha	3 out of 8					1.69		1.21		-1.59
ITM2C	81618	integral membrane protein 2C	3 out of 8			-1.33496				1.68	2.04853
FTH1	2495	ferritin, heavy polypeptide 1	3 out of 8		-1.67057					2.21	1.54523
ADD3	120	adducin 3 (gamma)	3 out of 8		2.73552					1.53		-1.99
LIMCH1	22998	LIM and calponin homology domains 1	3 out of 8		1.61045	1.64588	3.42838
ITPA	3704	inosine triphosphatase (nucleoside triphosphate pyrophosphatase)	3 out of 8		-1.62029	-1.63932						-1.4
RBM24	221662	RNA binding motif protein 24	3 out of 8		2.69062		2.73228				2.408
ARHGEF28	64283	Rho guanine nucleotide exchange factor (GEF) 28	3 out of 8		2.74528					-1.23		1.5
PLK1S1	55857	polo-like kinase 1 substrate 1	3 out of 8					1.35		-1.42		1.5
ATP1A2	477	ATPase, Na+/K+ transporting, alpha 2 polypeptide	3 out of 8			-1.8509				2.09		-2.23
DBI	1622	diazepam binding inhibitor (GABA receptor modulator, acyl-CoA binding protein)	3 out of 8		-2.72559	1.2328					1.59104
NRGN	4900	neurogranin (protein kinase C substrate, RC3)	2 out of 8			2.2607	2.62062
PCDH20	64881	protocadherin 20	2 out of 8		2.33924			40.8
SPARCL1	8404	SPARC-like 1 (hevin)	2 out of 8				2.41687					-1.98
TNR	7143	tenascin R	2 out of 8			-1.65381						1.29
ZDHHC23	254887	zinc finger, DHHC-type containing 23	2 out of 8				-2.45132					1.23
ALDOC	230	aldolase C, fructose-bisphosphate	2 out of 8		-2.18973		1.49943
S100B	6285	S100 calcium binding protein B	2 out of 8				2.49023					-1.85
SLC35F2	54733	solute carrier family 35, member F2	2 out of 8		-2.17897					-1.53
SLC15A2	6565	solute carrier family 15 (H+/peptide transporter), member 2	2 out of 8		2.38452			1.76
VAMP2	6844	vesicle-associated membrane protein 2 (synaptobrevin 2)	2 out of 8					1.26			1.57729
PRKCB	5579	protein kinase C, beta	2 out of 8			-1.35431	-2.58977
TRIM14	9830	tripartite motif containing 14	2 out of 8				-2.01926	-3.39
MBP	4155	myelin basic protein	2 out of 8								2.67055	-3.29
ALCAM	214	activated leukocyte cell adhesion molecule	2 out of 8					6.96		-1.42
ASIC2	40	acid-sensing (proton-gated) ion channel 2	2 out of 8		-1.93126	-2.33755
RTN3	10313	reticulon 3	2 out of 8					1.69		-1.31
KIAA1598	57698	KIAA1598	2 out of 8				-1.52333				1.77218
TUBB2A	7280	tubulin, beta 2A class IIa	2 out of 8		-1.83661		1.90421
RYR2	6262	ryanodine receptor 2 (cardiac)	2 out of 8					4.28			-1.67726
CDS1	1040	CDP-diacylglycerol synthase (phosphatidate cytidylyltransferase) 1	2 out of 8		2.0471			1.57
MMP24	10893	matrix metallopeptidase 24 (membrane-inserted)	2 out of 8		-2.40476		-1.61488
ARHGAP20	57569	Rho GTPase activating protein 20	2 out of 8				4.33507	-2.78
MYCBP2	23077	MYC binding protein 2, E3 ubiquitin protein ligase	2 out of 8					2.35			-1.59446
PPP1R14C	81706	protein phosphatase 1, regulatory (inhibitor) subunit 14C	2 out of 8			1.25312	3.91674
WSB1	26118	WD repeat and SOCS box containing 1	2 out of 8		2.27279							-2.45
SNRPN	6638	small nuclear ribonucleoprotein polypeptide N	2 out of 8		-2.01043							-1.97
CLTA	1211	clathrin, light chain A	2 out of 8		-1.88489			-1.54
CSAD	51380	cysteine sulfinic acid decarboxylase	2 out of 8		2.71116			2.21
GABBR1	2550	gamma-aminobutyric acid (GABA) B receptor, 1	2 out of 8				-1.37306					-2.12
GRM3	2913	glutamate receptor, metabotropic 3	2 out of 8				2.147	6.15
LPPR4	9890	lipid phosphate phosphatase-related protein type 4	2 out of 8			1.61871						2.35
SCG5	6447	secretogranin V (7B2 protein)	2 out of 8		-1.75206	1.27952
GAS7	8522	growth arrest-specific 7	2 out of 8			1.6226					2.61376
CAMKV	79012	CaM kinase-like vesicle-associated	2 out of 8			1.2401	-1.57977
SHANK2	22941	SH3 and multiple ankyrin repeat domains 2	2 out of 8		2.00314		-1.44549
SMARCA2	6595	SWI/SNF related, matrix associated, actin dependent regulator of chromatin, subfamily a, member 2	2 out of 8			1.33516				-1.24
FAM98C	147965	family with sequence similarity 98, member C	2 out of 8		-2.32048					-1.25
PTPRD	5789	protein tyrosine phosphatase, receptor type, D	2 out of 8				1.79864	30.8
ZBTB20	26137	zinc finger and BTB domain containing 20	2 out of 8				4.80378				2.75135
TTLL3	26140	tubulin tyrosine ligase-like family, member 3	2 out of 8		2.56189						3.21988
RBM5	10181	RNA binding motif protein 5	2 out of 8					5.7				-2.56
RERG	85004	RAS-like, estrogen-regulated, growth inhibitor	2 out of 8		2.11114			2.41
ARGLU1	55082	arginine and glutamate rich 1	2 out of 8		1.94201			1.66
CLCN4	1183	chloride channel, voltage-sensitive 4	2 out of 8							-1.28	-1.57462
SEZ6L2	26470	seizure related 6 homolog (mouse)-like 2	2 out of 8		-1.92596		-1.45
SLC6A1	6529	solute carrier family 6 (neurotransmitter transporter, GABA), member 1	2 out of 8		3.35851							-2.87
SEMA6B	10501	sema domain, transmembrane domain (TM), and cytoplasmic domain, (semaphorin) 6B	2 out of 8		-1.98375		-1.53803
CTXN1	404217	cortexin 1	2 out of 8		-1.86953					1.25
NPTX1	4884	neuronal pentraxin I	2 out of 8		-2.33687		-2.10225
MEF2C	4208	myocyte enhancer factor 2C	2 out of 8				2.53401				2.0455
UNC5C	8633	unc-5 homolog C (C. elegans)	2 out of 8			2.2173	14.9762
NRXN1	9378	neurexin 1	2 out of 8				-1.93354		1.25
NCALD	83988	neurocalcin delta	2 out of 8			1.2283	7.46558
ANKDD1A	348094	ankyrin repeat and death domain containing 1A	2 out of 8					1.98		1.22
NEFL	4747	neurofilament, light polypeptide	2 out of 8				3.11756				-1.47506
SYT4	6860	synaptotagmin IV	2 out of 8		-1.89916	1.30609
HPCAL4	51440	hippocalcin like 4	2 out of 8		-1.65737		-3.11266
PFKFB2	5208	6-phosphofructo-2-kinase/fructose-2,6-biphosphatase 2	2 out of 8							1.37	1.86311
ATP1B2	482	ATPase, Na+/K+ transporting, beta 2 polypeptide	2 out of 8				1.81362				2.32372
GLS	2744	glutaminase	2 out of 8				1.40285	1.88
PON2	5445	paraoxonase 2	2 out of 8				1.56712					-2.82
FN3K	64122	fructosamine 3 kinase	2 out of 8		-1.8431			-1.22
ANO3	63982	anoctamin 3	2 out of 8				4.19417				-2.40301
LENG8	114823	leukocyte receptor cluster (LRC) member 8	2 out of 8		2.58051		-1.48041
BAI2	576	brain-specific angiogenesis inhibitor 2	2 out of 8			-1.3064		10.1
DGAT2	84649	diacylglycerol O-acyltransferase 2	2 out of 8		-1.96561						-2.92923
FMNL1	752	formin-like 1	2 out of 8				-2.26732	-1.22
EPHA4	2043	EPH receptor A4	2 out of 8		2.41708		-1.89176
MTUS2	23281	microtubule associated tumor suppressor candidate 2	2 out of 8								-1.75926	-1.3
NDUFB9	4715	NADH dehydrogenase (ubiquinone) 1 beta subcomplex, 9, 22kDa	2 out of 8		-2.05738							-2.3
ALDH1L1	10840	aldehyde dehydrogenase 1 family, member L1	2 out of 8							1.43		-1.26
C6orf1	221491	chromosome 6 open reading frame 1	2 out of 8		-2.09322			-2.63
SNCA	6622	synuclein, alpha (non A4 component of amyloid precursor)	2 out of 8			1.60226	2.00784
RASA3	22821	RAS p21 protein activator 3	2 out of 8				1.58309			1.32
LARP6	55323	La ribonucleoprotein domain family, member 6	2 out of 8		-2.05128			-2.89
DTNB	1838	dystrobrevin, beta	2 out of 8		-1.6557		-1.50707
GALNT14	79623	UDP-N-acetyl-alpha-D-galactosamine:polypeptide N-acetylgalactosaminyltransferase 14 (GalNAc-T14)	2 out of 8		-2.85419		-2.38898
C1orf216	127703	chromosome 1 open reading frame 216	2 out of 8			1.33667					-1.7754
VGLL4	9686	vestigial like 4 (Drosophila)	2 out of 8				1.52277					-1.87
KALRN	8997	kalirin, RhoGEF kinase	2 out of 8			1.2047					-1.5506
EPB41L3	23136	erythrocyte membrane protein band 4.1-like 3	2 out of 8				1.5576			-1.39
RNF207	388591	ring finger protein 207	2 out of 8		2.42626							1.38
SERINC1	57515	serine incorporator 1	2 out of 8					-1.55				-2.53
BID	637	BH3 interacting domain death agonist	2 out of 8		-2.02757			-3.39
ST3GAL5	8869	ST3 beta-galactoside alpha-2,3-sialyltransferase 5	2 out of 8				6.27554				3.01984
CLASP2	23122	cytoplasmic linker associated protein 2	2 out of 8							-1.31	-1.47038
B9D1	27077	B9 protein domain 1	2 out of 8		-1.79887							-1.28
C1QTNF4	114900	C1q and tumor necrosis factor related protein 4	2 out of 8		-3.69649		2.11167
TRAF3	7187	TNF receptor-associated factor 3	2 out of 8		1.73784		1.55891
DEGS1	8560	delta(4)-desaturase, sphingolipid 1	2 out of 8				-1.4554			-1.21
ASAH1	427	N-acylsphingosine amidohydrolase (acid ceramidase) 1	2 out of 8							1.48	1.51518
GUK1	2987	guanylate kinase 1	2 out of 8		-2.0615		1.51886
PRODH	5625	proline dehydrogenase (oxidase) 1	2 out of 8				-2.2133			1.54
TMSB4X	7114	thymosin beta 4, X-linked	2 out of 8		-1.95384		2.46667
GPM6B	2824	glycoprotein M6B	2 out of 8				1.70268	27
NCAM1	4684	neural cell adhesion molecule 1	2 out of 8		2.16109		5.86873
ARPC2	10109	actin related protein 2/3 complex, subunit 2, 34kDa	2 out of 8		-1.70836							-2.99
CALM2	805	calmodulin 2 (phosphorylase kinase, delta)	2 out of 8		-1.83154		1.34989
YWHAE	7531	tyrosine 3-monooxygenase/tryptophan 5-monooxygenase activation protein, epsilon polypeptide	2 out of 8		-1.80624		1.28506
NCOA1	8648	nuclear receptor coactivator 1	2 out of 8							1.29		-1.56
RALGPS2	55103	Ral GEF with PH domain and SH3 binding motif 2	2 out of 8		2.13588							1.34
MAP4	4134	microtubule-associated protein 4	2 out of 8				1.32186					-2.05
ATP2A2	488	ATPase, Ca++ transporting, cardiac muscle, slow twitch 2	2 out of 8							1.3		2.2
TRERF1	55809	transcriptional regulating factor 1	2 out of 8		2.7622							2.01
NT5E	4907	5'-nucleotidase, ecto (CD73)	2 out of 8					-25.5				-1.64
REV3L	5980	REV3-like, polymerase (DNA directed), zeta, catalytic subunit	2 out of 8				1.54743	5.43
ABHD6	57406	abhydrolase domain containing 6	2 out of 8		-1.6139			-3.37
AQP4	361	aquaporin 4	1 out of 8								2.77342
AGT	183	angiotensinogen (serpin peptidase inhibitor, clade A, member 8)	1 out of 8								1.98301
GDA	9615	guanine deaminase	1 out of 8					2.5
SLCO1C1	53919	solute carrier organic anion transporter family, member 1C1	1 out of 8								3.58448
DYNC1I1	1780	dynein, cytoplasmic 1, intermediate chain 1	1 out of 8							1.29
FXYD7	53822	FXYD domain containing ion transport regulator 7	1 out of 8		-1.88885
SLC24A3	57419	solute carrier family 24 (sodium/potassium/calcium exchanger), member 3	1 out of 8			-2.20491
CAMK2A	815	calcium/calmodulin-dependent protein kinase II alpha	1 out of 8		2.55724
GNAL	2774	guanine nucleotide binding protein (G protein), alpha activating activity polypeptide, olfactory type	1 out of 8			1.21664
KCNIP2	30819	Kv channel interacting protein 2	1 out of 8					-1.29
PCLO	27445	piccolo (presynaptic cytomatrix protein)	1 out of 8					9.83
GPR155	151556	G protein-coupled receptor 155	1 out of 8							-1.97
GABRA5	2558	gamma-aminobutyric acid (GABA) A receptor, alpha 5	1 out of 8								-1.87023
CALY	50632	calcyon neuron-specific vesicular protein	1 out of 8									-2.93
GSTM1	2944	glutathione S-transferase mu 1	1 out of 8				5.05747
GRIA2	2891	glutamate receptor, ionotropic, AMPA 2	1 out of 8								-1.4612
CALB1	793	calbindin 1, 28kDa	1 out of 8		2.29429
MAOB	4129	monoamine oxidase B	1 out of 8								2.04928
CXCL14	9547	chemokine (C-X-C motif) ligand 14	1 out of 8									-1.58
FRY	10129	furry homolog (Drosophila)	1 out of 8					3.67
SNAP25	6616	synaptosomal-associated protein, 25kDa	1 out of 8						-1.56
ADHFE1	137872	alcohol dehydrogenase, iron containing, 1	1 out of 8		2.20166
TGFA	7039	transforming growth factor, alpha	1 out of 8									1.42
FAM107A	11170	family with sequence similarity 107, member A	1 out of 8								2.6624
PCSK5	5125	proprotein convertase subtilisin/kexin type 5	1 out of 8			-1.80587
IQCA1	79781	IQ motif containing with AAA domain 1	1 out of 8		2.22453
CRYM	1428	crystallin, mu	1 out of 8					3.42
SYBU	55638	syntabulin (syntaxin-interacting)	1 out of 8			1.60165
SLC32A1	140679	solute carrier family 32 (GABA vesicular transporter), member 1	1 out of 8			-1.84757
MAP1A	4130	microtubule-associated protein 1A	1 out of 8				2.03166
NTM	50863	neurotrimin	1 out of 8							2.06
ABLIM3	22885	actin binding LIM protein family, member 3	1 out of 8					-6.23
DOCK9	23348	dedicator of cytokinesis 9	1 out of 8		2.1336
BCAN	63827	brevican	1 out of 8					-1.31
TSPAN7	7102	tetraspanin 7	1 out of 8			-1.25233
ADAP1	11033	ArfGAP with dual PH domains 1	1 out of 8		-2.72291
CACNA1A	773	calcium channel, voltage-dependent, P/Q type, alpha 1A subunit	1 out of 8			-1.33632
MAPT	4137	microtubule-associated protein tau	1 out of 8					1.68
ARHGEF3	50650	Rho guanine nucleotide exchange factor (GEF) 3	1 out of 8					4.98
PHYHIP	9796	phytanoyl-CoA 2-hydroxylase interacting protein	1 out of 8					-1.39
FAIM2	23017	Fas apoptotic inhibitory molecule 2	1 out of 8		-1.79641
ATP2B3	492	ATPase, Ca++ transporting, plasma membrane 3	1 out of 8									2.22
PRNP	5621	prion protein	1 out of 8					-10.1
GRIA1	2890	glutamate receptor, ionotropic, AMPA 1	1 out of 8								2.18739
NCDN	23154	neurochondrin	1 out of 8					1.85
GPR37L1	9283	G protein-coupled receptor 37 like 1	1 out of 8								2.28942
TMEM59L	25789	transmembrane protein 59-like	1 out of 8		-1.77906
KCNN2	3781	potassium intermediate/small conductance calcium-activated channel, subfamily N, member 2	1 out of 8				-2.01034
2018-09-05	5413	septin 5	1 out of 8		-2.34923
NELL1	4745	NEL-like 1 (chicken)	1 out of 8				2.70056
ICA1	3382	islet cell autoantigen 1, 69kDa	1 out of 8									-2.31
RALYL	138046	RALY RNA binding protein-like	1 out of 8			1.98822
FGF13	2258	fibroblast growth factor 13	1 out of 8		-2.14404
SEMA6D	80031	sema domain, transmembrane domain (TM), and cytoplasmic domain, (semaphorin) 6D	1 out of 8				3.64486
DOK6	220164	docking protein 6	1 out of 8				5.71433
LMO7	4008	LIM domain 7	1 out of 8			-1.56964
PITPNM1	9600	phosphatidylinositol transfer protein, membrane-associated 1	1 out of 8			-1.28906
RAB3A	5864	RAB3A, member RAS oncogene family	1 out of 8		-2.30239
JPH3	57338	junctophilin 3	1 out of 8		-1.61832
DOCK10	55619	dedicator of cytokinesis 10	1 out of 8			1.44144
GRB14	2888	growth factor receptor-bound protein 14	1 out of 8				-2.08055
SCG3	29106	secretogranin III	1 out of 8				-1.98026
CAMK2G	818	calcium/calmodulin-dependent protein kinase II gamma	1 out of 8									3.15
RTN1	6252	reticulon 1	1 out of 8			1.28281
GPLD1	2822	glycosylphosphatidylinositol specific phospholipase D1	1 out of 8					1.47
SPTSSB	165679	serine palmitoyltransferase, small subunit B	1 out of 8							-1.44
LRFN5	145581	leucine rich repeat and fibronectin type III domain containing 5	1 out of 8					7.61
KCTD4	386618	potassium channel tetramerisation domain containing 4	1 out of 8								-2.04138
AKAP7	9465	A kinase (PRKA) anchor protein 7	1 out of 8				2.07581
SYT17	51760	synaptotagmin XVII	1 out of 8							2.14
NDRG2	57447	NDRG family member 2	1 out of 8								2.39719
GRM1	2911	glutamate receptor, metabotropic 1	1 out of 8					44.5
ANKRD6	22881	ankyrin repeat domain 6	1 out of 8			1.44136
NCAM2	4685	neural cell adhesion molecule 2	1 out of 8			1.76792
MAL2	114569	mal, T-cell differentiation protein 2 (gene/pseudogene)	1 out of 8				-1.66128
ABHD12	26090	abhydrolase domain containing 12	1 out of 8		-1.53493
CLMP	79827	CXADR-like membrane protein	1 out of 8			-1.75871
BAI3	577	brain-specific angiogenesis inhibitor 3	1 out of 8					8.88
NPTN	27020	neuroplastin	1 out of 8			1.26932
GPD2	2820	glycerol-3-phosphate dehydrogenase 2 (mitochondrial)	1 out of 8			1.49276
GLS2	27165	glutaminase 2 (liver, mitochondrial)	1 out of 8				-2.00716
PPP1R13B	23368	protein phosphatase 1, regulatory subunit 13B	1 out of 8				-1.91931
FAAH	2166	fatty acid amide hydrolase	1 out of 8									-1.93
PPP1R3C	5507	protein phosphatase 1, regulatory subunit 3C	1 out of 8								1.87697
MINK1	50488	misshapen-like kinase 1	1 out of 8							1.23
ITFG1	81533	integrin alpha FG-GAP repeat containing 1	1 out of 8									-2.53
CALM1	801	calmodulin 1 (phosphorylase kinase, delta)	1 out of 8									1.25
GEMIN8	54960	gem (nuclear organelle) associated protein 8	1 out of 8									-1.77
WSB2	55884	WD repeat and SOCS box containing 2	1 out of 8				1.55109
NAP1L2	4674	nucleosome assembly protein 1-like 2	1 out of 8							-1.45
MAST1	22983	microtubule associated serine/threonine kinase 1	1 out of 8				-1.79272
PDIA6	10130	protein disulfide isomerase family A, member 6	1 out of 8									-1.73
GJB6	10804	gap junction protein, beta 6, 30kDa	1 out of 8							1.6
PRRT1	80863	proline-rich transmembrane protein 1	1 out of 8		2.39604
SYT6	148281	synaptotagmin VI	1 out of 8			-1.26858
TRPC1	7220	transient receptor potential cation channel, subfamily C, member 1	1 out of 8									1.78
FAM134B	54463	family with sequence similarity 134, member B	1 out of 8		-1.54046
FAM110B	90362	family with sequence similarity 110, member B	1 out of 8					-1.59
RAB11FIP4	84440	RAB11 family interacting protein 4 (class II)	1 out of 8								-1.44724
CNR1	1268	cannabinoid receptor 1 (brain)	1 out of 8			-1.32717
MINA	84864	MYC induced nuclear antigen	1 out of 8									-2.17
STMN3	50861	stathmin-like 3	1 out of 8		-1.94141
GALNTL4	374378	UDP-N-acetyl-alpha-D-galactosamine:polypeptide N-acetylgalactosaminyltransferase-like 4	1 out of 8									-2.75
DNAH2	146754	dynein, axonemal, heavy chain 2	1 out of 8		3.42331
MTSS1	9788	metastasis suppressor 1	1 out of 8				4.44207
DCDC2	51473	doublecortin domain containing 2	1 out of 8		2.53006
GPR37	2861	G protein-coupled receptor 37 (endothelin receptor type B-like)	1 out of 8			-1.71224
GPR176	11245	G protein-coupled receptor 176	1 out of 8				-1.45343
MDGA2	161357	MAM domain containing glycosylphosphatidylinositol anchor 2	1 out of 8				2.58742
NMB	4828	neuromedin B	1 out of 8									-1.57
WDR47	22911	WD repeat domain 47	1 out of 8							-1.57
SPEG	10290	SPEG complex locus	1 out of 8								2.78744
TAMM41	132001	TAM41, mitochondrial translocator assembly and maintenance protein, homolog (S. cerevisiae)	1 out of 8							-1.2
GATM	2628	glycine amidinotransferase (L-arginine:glycine amidinotransferase)	1 out of 8								2.73252
FILIP1	27145	filamin A interacting protein 1	1 out of 8								2.45342
EXTL1	2134	exostoses (multiple)-like 1	1 out of 8						1.35
ITPR1	3708	inositol 1,4,5-trisphosphate receptor, type 1	1 out of 8					6.48
ADORA1	134	adenosine A1 receptor	1 out of 8									1.31
SLC22A17	51310	solute carrier family 22, member 17	1 out of 8		-1.65124
CPLX1	10815	complexin 1	1 out of 8					2.83
CAMKK2	10645	calcium/calmodulin-dependent protein kinase kinase 2, beta	1 out of 8							1.45
GRM4	2914	glutamate receptor, metabotropic 4	1 out of 8					-1.28
ROGDI	79641	rogdi homolog (Drosophila)	1 out of 8		-1.69727
NMRK1	54981	nicotinamide riboside kinase 1	1 out of 8					-2.38
FAM168A	23201	family with sequence similarity 168, member A	1 out of 8					2.43
EWSR1	2130	Ewing sarcoma breakpoint region 1	1 out of 8					1.28
SNCB	6620	synuclein, beta	1 out of 8			-1.59567
STIM2	57620	stromal interaction molecule 2	1 out of 8					-1.37
BEX1	55859	brain expressed, X-linked 1	1 out of 8		-2.05326
CRTAC1	55118	cartilage acidic protein 1	1 out of 8		-1.95471
CHN1	1123	chimerin (chimaerin) 1	1 out of 8					9.58
SH3BP5	9467	SH3-domain binding protein 5 (BTK-associated)	1 out of 8							1.51
AKIP1	56672	A kinase (PRKA) interacting protein 1	1 out of 8							1.22
SLC9A6	10479	solute carrier family 9, subfamily A (NHE6, cation proton antiporter 6), member 6	1 out of 8								-1.44084
CCDC30	728621	coiled-coil domain containing 30	1 out of 8		1.97438
ANKRD13D	338692	ankyrin repeat domain 13 family, member D	1 out of 8		-1.61506
SLCO1A2	6579	solute carrier organic anion transporter family, member 1A2	1 out of 8			1.6262
KIAA1737	85457	KIAA1737	1 out of 8									-2.16
PI16	221476	peptidase inhibitor 16	1 out of 8								3.14824
TACC2	10579	transforming, acidic coiled-coil containing protein 2	1 out of 8				-1.4315
RUNX1T1	862	runt-related transcription factor 1; translocated to, 1 (cyclin D-related)	1 out of 8					5.35
OLFM1	10439	olfactomedin 1	1 out of 8			-1.54825
KIFAP3	22920	kinesin-associated protein 3	1 out of 8				2.18182
PLCD3	113026	phospholipase C, delta 3	1 out of 8								2.91427
PFKM	5213	phosphofructokinase, muscle	1 out of 8					1.26
SLC6A6	6533	solute carrier family 6 (neurotransmitter transporter, taurine), member 6	1 out of 8								2.88622
RAPGEF5	9771	Rap guanine nucleotide exchange factor (GEF) 5	1 out of 8					2.81
PITPNM2	57605	phosphatidylinositol transfer protein, membrane-associated 2	1 out of 8									1.22
PAMR1	25891	peptidase domain containing associated with muscle regeneration 1	1 out of 8							1.76
RAB26	25837	RAB26, member RAS oncogene family	1 out of 8				-2.12749
PNKD	25953	paroxysmal nonkinesigenic dyskinesia	1 out of 8									-1.56
ACOT7	11332	acyl-CoA thioesterase 7	1 out of 8		-2.21153
DPF1	8193	D4, zinc and double PHD fingers family 1	1 out of 8		-1.78972
MGST3	4259	microsomal glutathione S-transferase 3	1 out of 8		-1.8708
IDUA	3425	iduronidase, alpha-L-	1 out of 8							1.32
TMEM127	55654	transmembrane protein 127	1 out of 8					-1.6
SULT1A1	6817	sulfotransferase family, cytosolic, 1A, phenol-preferring, member 1	1 out of 8									-1.43
DZIP1	22873	DAZ interacting protein 1	1 out of 8							1.25
SIN3B	23309	SIN3 transcription regulator homolog B (yeast)	1 out of 8									1.25
CPEB1	64506	cytoplasmic polyadenylation element binding protein 1	1 out of 8			1.44872
LRRC16A	55604	leucine rich repeat containing 16A	1 out of 8									2.11
SRPK2	6733	SRSF protein kinase 2	1 out of 8									-1.8
LIN7B	64130	lin-7 homolog B (C. elegans)	1 out of 8		-2.08428
COPS7A	50813	COP9 constitutive photomorphogenic homolog subunit 7A (Arabidopsis)	1 out of 8									-2.47
ATP1A1	476	ATPase, Na+/K+ transporting, alpha 1 polypeptide	1 out of 8					1.49
SEMA4D	10507	sema domain, immunoglobulin domain (Ig), transmembrane domain (TM) and short cytoplasmic domain, (semaphorin) 4D	1 out of 8				-1.38547
EFNB3	1949	ephrin-B3	1 out of 8			1.20649
KIF16B	55614	kinesin family member 16B	1 out of 8									1.28
SMTN	6525	smoothelin	1 out of 8				1.67705
GUCY1B3	2983	guanylate cyclase 1, soluble, beta 3	1 out of 8				2.69722
GRAMD1C	54762	GRAM domain containing 1C	1 out of 8							1.24
LGI4	163175	leucine-rich repeat LGI family, member 4	1 out of 8			1.47444
ARL3	403	ADP-ribosylation factor-like 3	1 out of 8									-1.52
RNF19A	25897	ring finger protein 19A, E3 ubiquitin protein ligase	1 out of 8				1.59904
IBTK	25998	inhibitor of Bruton agammaglobulinemia tyrosine kinase	1 out of 8		1.61332
ESYT3	83850	extended synaptotagmin-like protein 3	1 out of 8								2.75739
KCNH4	23415	potassium voltage-gated channel, subfamily H (eag-related), member 4	1 out of 8					-1.4
ABHD8	79575	abhydrolase domain containing 8	1 out of 8		-1.88001
ATP6AP1	537	ATPase, H+ transporting, lysosomal accessory protein 1	1 out of 8									-1.82
GPATCH4	54865	G patch domain containing 4	1 out of 8									-1.64
TMEM132E	124842	transmembrane protein 132E	1 out of 8			1.32985
CCDC28B	79140	coiled-coil domain containing 28B	1 out of 8		-1.78928
KIAA1407	57577	KIAA1407	1 out of 8		3.24119
BBS1	582	Bardet-Biedl syndrome 1	1 out of 8					-1.49
NKIRAS1	28512	NFKB inhibitor interacting Ras-like 1	1 out of 8		-1.63514
CORO7	79585	coronin 7	1 out of 8		-1.89368
MRPL48	51642	mitochondrial ribosomal protein L48	1 out of 8		-1.98372
NDUFA12	55967	NADH dehydrogenase (ubiquinone) 1 alpha subcomplex, 12	1 out of 8		-1.97364
GDAP1	54332	ganglioside induced differentiation associated protein 1	1 out of 8				-1.85849
PIP5K1B	8395	phosphatidylinositol-4-phosphate 5-kinase, type I, beta	1 out of 8				2.35747
KIFC3	3801	kinesin family member C3	1 out of 8					-2.7
EIF4E3	317649	eukaryotic translation initiation factor 4E family member 3	1 out of 8					1.47
FKTN	2218	fukutin	1 out of 8		1.75802
SEC14L2	23541	SEC14-like 2 (S. cerevisiae)	1 out of 8							1.2
GBE1	2632	glucan (1,4-alpha-), branching enzyme 1	1 out of 8			-1.40127
GPM6A	2823	glycoprotein M6A	1 out of 8				5.71963
PLA2G16	11145	phospholipase A2, group XVI	1 out of 8									-2.06
GRINA	2907	glutamate receptor, ionotropic, N-methyl D-aspartate-associated protein 1 (glutamate binding)	1 out of 8					1.67

## Sheet: ALZ_hiM
Gene	EntrezGene ID	Gene Description			Bioset 1	Bioset 2	Bioset 3	Bioset 4	Bioset 5	Bioset 6	Bioset 7	Bioset 8	Bioset 9	Bioset 10		Bioset 1: Induced pluripotent stem cell-derived neurons in culture - sporadic Alzheimer's disease _vs_ healthy (Study: Induced pluripotent stem cell-derived neurons from a sporadic Alzheimer's disease donor)
FGF13	2258	fibroblast growth factor 13	7 out of 10		-1.47	-1.33	3.36			-1.66		-3.19	-1.99	-8.51		Bioset 2: iPSC derived from fibroblasts - FAD patients with N141 mutant presenilin 2 _vs_ normal (Study: Induced pluripotent stem cell models of Alzheimer's disease and mutant presenilin 2)
CPNE8	144402	copine VIII	6 out of 10		1.55	-4.31	-3.89				-1.36	-1.66	-1.22			Bioset 3: Neurons differentiated from iPSC derived from subjects with familial Alzheimers _vs_ non-demented (Study: iPSC as a tool to characterize neuron gene expression profiles in Alzheimer's disease )
WSB1	26118	WD repeat and SOCS box containing 1	6 out of 10			-1.23				1.35	1.44	-1.61	-1.24	2.9		Bioset 4: Hippocampus CA3 fields of late onset Alzheimer's disease patients _vs_ non-demented controls (Study: Hippocampus CA1 and CA3 fields of late onset Alzheimer's disease patients)
CPLX1	10815	complexin 1	6 out of 10		-182	-1.4	1.37					-1.72	-1.21	-3.46		Bioset 5: Cortical lesions of Alzheimers disease patients _vs_ cortex of healthy controls (Study: Cortical lesions in Multiple Sclerosis, Meningitis tuberculosis and Alzheimer's disease patients)
CHN1	1123	chimerin (chimaerin) 1	6 out of 10		1.34		1.3			-1.62		-2.41	-1.6	-3.46		Bioset 6: Hippocampal CA1 from moderate Alzheimer's disease patients (MMSE 14-19) _vs_ control (MMSE>25) (Study: Hippocampal gene expression from Alzheimer's diease patients of varying severity)
SNCA	6622	synuclein, alpha (non A4 component of amyloid precursor)	6 out of 10		4.28	-1.72			1.27	-1.69		-1.94	-1.58			Bioset 7: CA1 hippocampal gray matter from patients with incipient Alzheimer's Disease _vs_ healthy control (Study: Hippocampus of Alzheimer窶冱 disease patients)
CRYZL1	9946	crystallin, zeta (quinone reductase)-like 1	6 out of 10		1.93	-1.2	-1.37				1.28	1.5	1.53			Bioset 8: Cortical tissue from female Alzheimer's disease patients _vs_ female normal parietal cortex (Study: Genetic control of human brain transcript expression in Alzheimer窶冱 disease)
FXYD7	53822	FXYD domain containing ion transport regulator 7	5 out of 10		-1.28			-1.47				-2.35	-1.72	-1.96		Bioset 9: Cortical tissue from male Alzheimer's disease patients _vs_ male normal parietal cortex (Study: Genetic control of human brain transcript expression in Alzheimer窶冱 disease)
CARTPT	9607	CART prepropeptide	5 out of 10		1.8		4.9			-1.52		-2.72	-2			Bioset 10: Cortical tissue from Alzheimer's disease patients _vs_ normal parietal cortex (Study: Genetic control of human brain transcript expression in Alzheimer窶冱 disease)
SCN3B	55800	sodium channel, voltage-gated, type III, beta subunit	5 out of 10		-13.5					-2.05		-1.76	-1.58	-2.06
SCG5	6447	secretogranin V (7B2 protein)	5 out of 10			-2.69	5.08			-1.58		-2.27	-1.35
KCNN2	3781	potassium intermediate/small conductance calcium-activated channel, subfamily N, member 2	5 out of 10		3.18	2.17	2.32					-1.77	1.54
GAS7	8522	growth arrest-specific 7	5 out of 10		-1.95			-1.23			-1.27	1.38		-1.74
RTN1	6252	reticulon 1	5 out of 10			1.49	2.34			-1.93		-2.13	-1.44
NRXN1	9378	neurexin 1	5 out of 10			-1.31				-1.57	-1.55	-1.94	-1.45
NCALD	83988	neurocalcin delta	5 out of 10		6.95			-1.68				-2.95	-2.01	-3.43
CALM3	808	calmodulin 3 (phosphorylase kinase, delta)	5 out of 10		1.59	-1.26					-1.34	-2.08	-1.49
WDR47	22911	WD repeat domain 47	5 out of 10				4.28			-1.5	-1.37	-2.26	-1.34
KALRN	8997	kalirin, RhoGEF kinase	5 out of 10		-30					-1.63		-4.31	-2.34	-3.62
LGALS8	3964	lectin, galactoside-binding, soluble, 8	5 out of 10		1.76					-1.51		-1.94	-1.43	-1.35
RNF19A	25897	ring finger protein 19A, E3 ubiquitin protein ligase	5 out of 10		2.2			1.26		1.32		1.47		-2.08
ATP2A2	488	ATPase, Ca++ transporting, cardiac muscle, slow twitch 2	5 out of 10		-1.39					-1.58	-1.32	-1.75	-1.24
KCNAB1	7881	potassium voltage-gated channel, shaker-related subfamily, beta member 1	4 out of 10							-1.78	-1.48	-1.78	-1.31
NRGN	4900	neurogranin (protein kinase C substrate, RC3)	4 out of 10								-1.29	-3.04	-2.06	-3.2
DYNC1I1	1780	dynein, cytoplasmic 1, intermediate chain 1	4 out of 10			-2.01				-1.59	-1.77	-2.63
SPARCL1	8404	SPARC-like 1 (hevin)	4 out of 10			2.25	7.39					-1.94	-1.7
FABP3	2170	fatty acid binding protein 3, muscle and heart (mammary-derived growth inhibitor)	4 out of 10			-3.76					-1.86	-2.23	-1.68
GNAL	2774	guanine nucleotide binding protein (G protein), alpha activating activity polypeptide, olfactory type	4 out of 10		-1.45	-3.06				-1.36		-2.37
RBFOX1	54715	RNA binding protein, fox-1 homolog (C. elegans) 1	4 out of 10							-1.69	-1.75	-1.57		-1.21
ATP1B1	481	ATPase, Na+/K+ transporting, beta 1 polypeptide	4 out of 10		1.71	2					-1.27	-1.76
SCN8A	6334	sodium channel, voltage gated, type VIII, alpha subunit	4 out of 10		-14.1	-2.5						-1.74		-3.41
TGFA	7039	transforming growth factor, alpha	4 out of 10			-3.5		-1.29				-1.51		-2.26
PPP1R14C	81706	protein phosphatase 1, regulatory (inhibitor) subunit 14C	4 out of 10					-1.36				-2.1	-1.49	-2.44
SNRPN	6638	small nuclear ribonucleoprotein polypeptide N	4 out of 10		2.05		3.19		1.77			-1.47
MATK	4145	megakaryocyte-associated tyrosine kinase	4 out of 10		1.93							-1.46	-1.28	-2.03
NELL1	4745	NEL-like 1 (chicken)	4 out of 10		1.84					-1.89		-6.9	-3.15
LMO7	4008	LIM domain 7	4 out of 10		-1.68							-1.78	-1.24	-2.8
SHANK2	22941	SH3 and multiple ankyrin repeat domains 2	4 out of 10		1.51							1.46	-1.3	1.31
CHRM3	1131	cholinergic receptor, muscarinic 3	4 out of 10			-2.35				-1.48		-2.51	-1.69
ITGB4	3691	integrin, beta 4	4 out of 10		-2.57					1.63		1.49	1.48
PDIA6	10130	protein disulfide isomerase family A, member 6	4 out of 10		1.73	1.59		1.25			-1.56
EPHA5	2044	EPH receptor A5	4 out of 10					-1.4		-1.61		-2.25	-1.51
FAM134B	54463	family with sequence similarity 134, member B	4 out of 10		-74.2	-1.46	-1.68					-1.52
NEFL	4747	neurofilament, light polypeptide	4 out of 10								-1.79	-1.51	-1.34	-4.52
CNR1	1268	cannabinoid receptor 1 (brain)	4 out of 10		-2.68					-2.8		-2.65	-1.53
ACOT4	122970	acyl-CoA thioesterase 4	4 out of 10		-2.6							-3.85	-1.85	-3.65
GLS	2744	glutaminase	4 out of 10				-1.42			-1.65	-1.39	-1.75
GRM4	2914	glutamate receptor, metabotropic 4	4 out of 10		-3.62		-1.77					2.2	1.9
SLC25A23	79085	solute carrier family 25 (mitochondrial carrier; phosphate carrier), member 23	4 out of 10		1.34	1.56						-1.68	-1.45
DAPK1	1612	death-associated protein kinase 1	4 out of 10		-1.75						-1.39	-1.72	-1.28
SLCO1A2	6579	solute carrier organic anion transporter family, member 1A2	4 out of 10			-6.03						-1.72	-1.62	-5.1
OLFM1	10439	olfactomedin 1	4 out of 10			1.33					-1.36	-2.68	-2.01
IGFBP5	3488	insulin-like growth factor binding protein 5	4 out of 10		9.82		5.13	1.23				1.72
ADD3	120	adducin 3 (gamma)	4 out of 10		6.64			1.21		1.56		1.5
LARP6	55323	La ribonucleoprotein domain family, member 6	4 out of 10		-2.42	-3.13							-1.39	-2.96
DLK2	65989	delta-like 2 homolog (Drosophila)	4 out of 10		-2.2		1.78					-1.55	-1.37
SULT1A1	6817	sulfotransferase family, cytosolic, 1A, phenol-preferring, member 1	4 out of 10		-1.56					-1.24		-1.57	-1.56
ATP1A1	476	ATPase, Na+/K+ transporting, alpha 1 polypeptide	4 out of 10		-1.52		-1.31					-1.47		-1.37
GUCY1B3	2983	guanylate cyclase 1, soluble, beta 3	4 out of 10							-1.62	-1.47	-3.35	-1.68
RALGPS2	55103	Ral GEF with PH domain and SH3 binding motif 2	4 out of 10		2.15				-1.41				1.98	3.44
SLCO1C1	53919	solute carrier organic anion transporter family, member 1C1	3 out of 10									-2.24	-1.87	3.56
HPCA	3208	hippocalcin	3 out of 10		-37.6							-1.85	-1.48
CAMK2A	815	calcium/calmodulin-dependent protein kinase II alpha	3 out of 10									-2.7	-1.99	-3.11
ZDHHC23	254887	zinc finger, DHHC-type containing 23	3 out of 10									-2.23	-1.65	-1.53
C8orf34	116328	chromosome 8 open reading frame 34	3 out of 10									-2.23	-1.65	-3.36
NPY1R	4886	neuropeptide Y receptor Y1	3 out of 10			-4.24						-1.5	-2.14
SERPINI1	5274	serpin peptidase inhibitor, clade I (neuroserpin), member 1	3 out of 10							-1.85		-3.11	-1.83
CALY	50632	calcyon neuron-specific vesicular protein	3 out of 10		-2.28							-2.07	-1.54
PTK2B	2185	PTK2B protein tyrosine kinase 2 beta	3 out of 10								-1.35	-1.95		-2.19
SLC35F2	54733	solute carrier family 35, member F2	3 out of 10		1.79							-1.52		-1.63
NXPH1	30010	neurexophilin 1	3 out of 10					-1.24				-2.35	-1.57
GPRASP1	9737	G protein-coupled receptor associated sorting protein 1	3 out of 10							-1.7		-2.91	-1.75
SYNPR	132204	synaptoporin	3 out of 10			-2.8						-2.12	-1.29
CXCL14	9547	chemokine (C-X-C motif) ligand 14	3 out of 10		2.16							-1.98	-2.14
ZCCHC12	170261	zinc finger, CCHC domain containing 12	3 out of 10								-1.4	-2.38	-1.76
TRIM14	9830	tripartite motif containing 14	3 out of 10		2.32	1.3				1.29
MBP	4155	myelin basic protein	3 out of 10		1.47		2.87				1.48
RBP4	5950	retinol binding protein 4, plasma	3 out of 10							-1.95		-4.4	-2.61
ADAM11	4185	ADAM metallopeptidase domain 11	3 out of 10		-2.48								-1.35	1.45
SNAP25	6616	synaptosomal-associated protein, 25kDa	3 out of 10							-2.56	-1.28	-2.46
ADHFE1	137872	alcohol dehydrogenase, iron containing, 1	3 out of 10			-1.41						-1.45	-1.4
BEND6	221336	BEN domain containing 6	3 out of 10		1.72						-1.6	-1.47
LMO3	55885	LIM domain only 3 (rhombotin-like 2)	3 out of 10				3.68					-1.64	-1.43
RTN3	10313	reticulon 3	3 out of 10									-1.75	-1.31	-1.78
PCSK5	5125	proprotein convertase subtilisin/kexin type 5	3 out of 10						1.31	1.4				1.72
NPY5R	4889	neuropeptide Y receptor Y5	3 out of 10			-2.79						-1.72	-1.84
EGFR	1956	epidermal growth factor receptor	3 out of 10			-2.26		1.22						1.67
GABRG2	2566	gamma-aminobutyric acid (GABA) A receptor, gamma 2	3 out of 10							-1.61		-3.2	-1.92
TUBB2A	7280	tubulin, beta 2A class IIa	3 out of 10		-1.61							-2.09	-1.7
SLC32A1	140679	solute carrier family 32 (GABA vesicular transporter), member 1	3 out of 10		-48.7							-1.73	-1.51
BCAN	63827	brevican	3 out of 10								-1.22		-1.26	-3.19
ARHGAP20	57569	Rho GTPase activating protein 20	3 out of 10				1.58					-1.95	-1.33
ARHGEF3	50650	Rho guanine nucleotide exchange factor (GEF) 3	3 out of 10							-1.54	-1.46	-1.56
CLTA	1211	clathrin, light chain A	3 out of 10				-3.01					-2.76	-1.44
DCLK1	9201	doublecortin-like kinase 1	3 out of 10		1.29							-2.35	-1.49
CSAD	51380	cysteine sulfinic acid decarboxylase	3 out of 10		-1.8							1.44	1.22
MOXD1	26002	monooxygenase, DBH-like 1	3 out of 10									-2.91	-2.56	-2.8
APOE	348	apolipoprotein E	3 out of 10		-1.91	-2.5							-1.25
2018-09-05	5413	septin 5	3 out of 10					-1.2				-1.55	-1.45
ICA1	3382	islet cell autoantigen 1, 69kDa	3 out of 10					-1.32				1.46	1.26
PDE2A	5138	phosphodiesterase 2A, cGMP-stimulated	3 out of 10									-3.05	-1.91	-1.66
JPH3	57338	junctophilin 3	3 out of 10		-1.76					-1.66				-1.52
GRB14	2888	growth factor receptor-bound protein 14	3 out of 10			1.56						-2.16	-1.4
SCG3	29106	secretogranin III	3 out of 10									-2.07	-1.94	-4.2
CAMKV	79012	CaM kinase-like vesicle-associated	3 out of 10			1.32						-2.3	-1.9
CAMTA2	23125	calmodulin binding transcription activator 2	3 out of 10		-117							-1.77		-3.27
LRFN5	145581	leucine rich repeat and fibronectin type III domain containing 5	3 out of 10									-2.71	-1.45	-3.05
NCAM2	4685	neural cell adhesion molecule 2	3 out of 10								-1.52	-1.82	-1.63
ABHD12	26090	abhydrolase domain containing 12	3 out of 10		-2.34		1.54	-1.33
CLMP	79827	CXADR-like membrane protein	3 out of 10		-1.47							2.26	2.12
JAKMIP1	152789	janus kinase and microtubule interacting protein 1	3 out of 10								-1.3	-2.09	-1.42
ICAM5	7087	intercellular adhesion molecule 5, telencephalin	3 out of 10		-5							-2.95	-2.51
GLS2	27165	glutaminase 2 (liver, mitochondrial)	3 out of 10				-2.21					-2.57		-3.7
PGM2L1	283209	phosphoglucomutase 2-like 1	3 out of 10			1.37						-3.05	-1.77
ITFG1	81533	integrin alpha FG-GAP repeat containing 1	3 out of 10							-1.96		-1.89	-1.84
LARGE	9215	like-glycosyltransferase	3 out of 10							-1.31		-1.66	-1.29
WSB2	55884	WD repeat and SOCS box containing 2	3 out of 10									-1.52	-1.29	1.37
NAP1L2	4674	nucleosome assembly protein 1-like 2	3 out of 10			1.23					-1.51	-1.9
RRAGB	10325	Ras-related GTP binding B	3 out of 10		-1.38							-1.86	-1.72
TRPC1	7220	transient receptor potential cation channel, subfamily C, member 1	3 out of 10		1.38			-1.26				-1.44
FAM5B	57795	family with sequence similarity 5, member B	3 out of 10					-1.25				-1.94	-1.57
FXYD6	53826	FXYD domain containing ion transport regulator 6	3 out of 10		1.69							-1.62	-1.36
WASF1	8936	WAS protein family, member 1	3 out of 10							-1.45		-2.47	-1.41
SUB1	10923	SUB1 homolog (S. cerevisiae)	3 out of 10							-1.67		-1.79	-1.53
P4HTM	54681	prolyl 4-hydroxylase, transmembrane (endoplasmic reticulum)	3 out of 10							-1.28	1.26	-1.46
FILIP1	27145	filamin A interacting protein 1	3 out of 10		1.82							-2.56	-1.89
ACAT1	38	acetyl-CoA acetyltransferase 1	3 out of 10		2								-1.21	-1.39
OXCT1	5019	3-oxoacid CoA transferase 1	3 out of 10							-1.57		-1.86	-1.36
ROGDI	79641	rogdi homolog (Drosophila)	3 out of 10		-2.65			-1.31						-1.44
BEX1	55859	brain expressed, X-linked 1	3 out of 10		-1.72							-1.98	-1.44
SLC9A6	10479	solute carrier family 9, subfamily A (NHE6, cation proton antiporter 6), member 6	3 out of 10		-1.86							-1.92	-1.27
DGAT2	84649	diacylglycerol O-acyltransferase 2	3 out of 10									-2.64	-1.68	-4.16
BAI2	576	brain-specific angiogenesis inhibitor 2	3 out of 10									-1.52	-1.29	-1.35
TLCD1	116238	TLC domain containing 1	3 out of 10			1.27						-2.23	-2.13
FMNL1	752	formin-like 1	3 out of 10				1.79					-1.41	-1.26
RUNX1T1	862	runt-related transcription factor 1; translocated to, 1 (cyclin D-related)	3 out of 10		2.93	1.83							1.53
KIFAP3	22920	kinesin-associated protein 3	3 out of 10		2.01							-1.81	-1.3
SH3BGR	6450	SH3 domain binding glutamic acid-rich protein	3 out of 10		1.96	-3.56								-1.27
ITPA	3704	inosine triphosphatase (nucleoside triphosphate pyrophosphatase)	3 out of 10		-1.29								-1.28	-1.93
MGST3	4259	microsomal glutathione S-transferase 3	3 out of 10		1.3							-1.47	-1.23
SIN3B	23309	SIN3 transcription regulator homolog B (yeast)	3 out of 10		-4.08	-1.26	-1.29
RBM24	221662	RNA binding motif protein 24	3 out of 10								-1.55	-4.3	-1.59
C16orf45	89927	chromosome 16 open reading frame 45	3 out of 10			2.14					-1.21	-1.56
RTN4	57142	reticulon 4	3 out of 10									-1.62	-1.29	1.61
B9D1	27077	B9 protein domain 1	3 out of 10		-1.47							-1.68	-1.67
EFNB3	1949	ephrin-B3	3 out of 10		1.65							-2.03	-1.8
C1QTNF4	114900	C1q and tumor necrosis factor related protein 4	3 out of 10									-1.67	-1.28	-1.88
SMTN	6525	smoothelin	3 out of 10				1.87					1.62	1.88
ASAH1	427	N-acylsphingosine amidohydrolase (acid ceramidase) 1	3 out of 10		2.63							-1.53	-1.35
ENOPH1	58478	enolase-phosphatase 1	3 out of 10		1.4							-1.62	-1.28
KCNH4	23415	potassium voltage-gated channel, subfamily H (eag-related), member 4	3 out of 10		-35.1							-1.71	-1.53
B3GALNT1	8706	beta-1,3-N-acetylgalactosaminyltransferase 1 (globoside blood group)	3 out of 10		1.86							-1.59	-1.55
NKIRAS1	28512	NFKB inhibitor interacting Ras-like 1	3 out of 10		1.52							-2.23	-1.52
PKIB	5570	protein kinase (cAMP-dependent, catalytic) inhibitor beta	3 out of 10		-4.15							2	1.89
GPM6B	2824	glycoprotein M6B	3 out of 10		-1.56					1.31			-1.3
NCAM1	4684	neural cell adhesion molecule 1	3 out of 10		2.55							-1.41	-1.34
NCOA1	8648	nuclear receptor coactivator 1	3 out of 10		1.53	-1.47								3.3
NT5E	4907	5'-nucleotidase, ecto (CD73)	3 out of 10									-1.91	-1.82	-2.03
AQP4	361	aquaporin 4	2 out of 10					1.46				-1.44
ELMOD1	55531	ELMO/CED-12 domain containing 1	2 out of 10						1.84			-3.1
CPNE6	9362	copine VI (neuronal)	2 out of 10									-1.4	-1.54
NR3C2	4306	nuclear receptor subfamily 3, group C, member 2	2 out of 10		-1.42		-1.47
CAMK2B	816	calcium/calmodulin-dependent protein kinase II beta	2 out of 10		-23.2		-1.87
SCN2A	6326	sodium channel, voltage-gated, type II, alpha subunit	2 out of 10		2.24					-1.28
RAB27B	5874	RAB27B, member RAS oncogene family	2 out of 10				-2.76					-1.38
SLC4A4	8671	solute carrier family 4, sodium bicarbonate cotransporter, member 4	2 out of 10										-1.26	1.52
GABRA5	2558	gamma-aminobutyric acid (GABA) A receptor, alpha 5	2 out of 10									-6.08	-2.8
GPR155	151556	G protein-coupled receptor 155	2 out of 10									1.73	1.61
GSTM1	2944	glutathione S-transferase mu 1	2 out of 10		-1.76									-4.63
CPLX2	10814	complexin 2	2 out of 10		-25.5									-5.94
TGFB2	7042	transforming growth factor, beta 2	2 out of 10		13									1.35
CALB1	793	calbindin 1, 28kDa	2 out of 10								-1.49	-2.62
FAM81A	145773	family with sequence similarity 81, member A	2 out of 10									-2.29	-1.65
CYP46A1	10858	cytochrome P450, family 46, subfamily A, polypeptide 1	2 out of 10									-1.7	-1.43
VAMP2	6844	vesicle-associated membrane protein 2 (synaptobrevin 2)	2 out of 10									-1.69	-1.28
PRKCB	5579	protein kinase C, beta	2 out of 10									-1.59	-1.22
AKAP5	9495	A kinase (PRKA) anchor protein 5	2 out of 10			1.33					-1.47
RAP1GAP2	23108	RAP1 GTPase activating protein 2	2 out of 10		-3.39							-1.69
SLC12A5	57468	solute carrier family 12 (potassium/chloride transporter), member 5	2 out of 10								-1.36	-2.6
PLEKHB1	58473	pleckstrin homology domain containing, family B (evectins) member 1	2 out of 10							1.4	1.31
CRYM	1428	crystallin, mu	2 out of 10									-3.35	-1.87
PNCK	139728	pregnancy up-regulated non-ubiquitously expressed CaM kinase	2 out of 10									-1.93	-1.54
ACSL1	2180	acyl-CoA synthetase long-chain family member 1	2 out of 10		-5.71		-1.5
RYR2	6262	ryanodine receptor 2 (cardiac)	2 out of 10						-1.42				1.29
MAP1A	4130	microtubule-associated protein 1A	2 out of 10									-1.51		-1.37
TSPAN7	7102	tetraspanin 7	2 out of 10									-1.95	-1.4
CACNA1A	773	calcium channel, voltage-dependent, P/Q type, alpha 1A subunit	2 out of 10			-3.05							1.45
ADCY8	114	adenylate cyclase 8 (brain)	2 out of 10			2.28				1.32
MYCBP2	23077	MYC binding protein 2, E3 ubiquitin protein ligase	2 out of 10		-1.6				3.05
ACSL4	2182	acyl-CoA synthetase long-chain family member 4	2 out of 10									-2.07	-1.53
CTNNA2	1496	catenin (cadherin-associated protein), alpha 2	2 out of 10									-1.69	-1.35
ATP2B3	492	ATPase, Ca++ transporting, plasma membrane 3	2 out of 10		-1.83			-1.25
SCN4B	6330	sodium channel, voltage-gated, type IV, beta subunit	2 out of 10								-1.37		1.3
PRNP	5621	prion protein	2 out of 10		1.79	-2.09
NCDN	23154	neurochondrin	2 out of 10									-1.58		-2.18
LPPR4	9890	lipid phosphate phosphatase-related protein type 4	2 out of 10		-2.05		-2.17
TMEM59L	25789	transmembrane protein 59-like	2 out of 10									-1.59	-1.31
NRSN2	80023	neurensin 2	2 out of 10									-1.74	-1.37
LNX1	84708	ligand of numb-protein X 1, E3 ubiquitin protein ligase	2 out of 10				-4.86					-2.55
RALYL	138046	RALY RNA binding protein-like	2 out of 10				-2.53					-1.72
DOK6	220164	docking protein 6	2 out of 10									-1.61	-1.26
RAB3A	5864	RAB3A, member RAS oncogene family	2 out of 10									-1.6	-1.2
PLXNC1	10154	plexin C1	2 out of 10							-1.36		1.42
DOCK10	55619	dedicator of cytokinesis 10	2 out of 10		3.63		-4.03
CAMK2G	818	calcium/calmodulin-dependent protein kinase II gamma	2 out of 10				-1.24					-1.47
GPLD1	2822	glycosylphosphatidylinositol specific phospholipase D1	2 out of 10									-1.7		2.84
NRSN1	140767	neurensin 1	2 out of 10									-1.98	-1.48
ZBTB20	26137	zinc finger and BTB domain containing 20	2 out of 10									1.57	1.37
KCTD4	386618	potassium channel tetramerisation domain containing 4	2 out of 10									-2.99	-2.82
AKAP7	9465	A kinase (PRKA) anchor protein 7	2 out of 10		7.95									3.14
NDRG2	57447	NDRG family member 2	2 out of 10							1.25				-2.02
RERG	85004	RAS-like, estrogen-regulated, growth inhibitor	2 out of 10									-1.7	-1.33
LRRC23	10233	leucine rich repeat containing 23	2 out of 10		-1.84	-8.24
RSPH10B	222967	radial spoke head 10 homolog B (Chlamydomonas)	2 out of 10		-2.01									3.25
MAP7	9053	microtubule-associated protein 7	2 out of 10			1.63						-1.41
C9orf91	203197	chromosome 9 open reading frame 91	2 out of 10									-2.55	-1.41
NPTN	27020	neuroplastin	2 out of 10									-1.63	-1.68
CLCN4	1183	chloride channel, voltage-sensitive 4	2 out of 10			-2.17								-2.69
SEZ6L2	26470	seizure related 6 homolog (mouse)-like 2	2 out of 10				-1.26					-1.57
TEX2	55852	testis expressed 2	2 out of 10		1.42	1.43
NAAA	27163	N-acylethanolamine acid amidase	2 out of 10		-1.69								1.46
MINK1	50488	misshapen-like kinase 1	2 out of 10			1.3						-1.48
CTXN1	404217	cortexin 1	2 out of 10									-2.96	-2.42
CALM1	801	calmodulin 1 (phosphorylase kinase, delta)	2 out of 10			1.39					-1.27
MEF2C	4208	myocyte enhancer factor 2C	2 out of 10									-1.9	-1.39
RAB40B	10966	RAB40B, member RAS oncogene family	2 out of 10									-1.62	-1.34
ABCA2	20	ATP-binding cassette, sub-family A (ABC1), member 2	2 out of 10		-1.97					1.51
CAMK4	814	calcium/calmodulin-dependent protein kinase IV	2 out of 10			1.38					-1.51
ANKDD1A	348094	ankyrin repeat and death domain containing 1A	2 out of 10		1.36	-2.37
SLC26A8	116369	solute carrier family 26, member 8	2 out of 10									-1.98		-2.14
HPCAL4	51440	hippocalcin like 4	2 out of 10									-1.59	-1.32
DNAH2	146754	dynein, axonemal, heavy chain 2	2 out of 10		-4.44							-1.4
DLG3	1741	discs, large homolog 3 (Drosophila)	2 out of 10								-1.33	-2.03
TMEM14A	28978	transmembrane protein 14A	2 out of 10									-1.81	-1.36
PGBD5	79605	piggyBac transposable element derived 5	2 out of 10			1.32						-1.51
ITM2C	81618	integral membrane protein 2C	2 out of 10										-1.33	-1.71
GATM	2628	glycine amidinotransferase (L-arginine:glycine amidinotransferase)	2 out of 10							1.31	1.21
ITPR1	3708	inositol 1,4,5-trisphosphate receptor, type 1	2 out of 10								-1.49	-1.53
EXTL1	2134	exostoses (multiple)-like 1	2 out of 10									-2.04	-1.73
SLC22A17	51310	solute carrier family 22, member 17	2 out of 10			1.33						-1.66
GRIA4	2893	glutamate receptor, ionotropic, AMPA 4	2 out of 10		2.54							1.63
PON2	5445	paraoxonase 2	2 out of 10		2.18			1.3
CAMKK2	10645	calcium/calmodulin-dependent protein kinase kinase 2, beta	2 out of 10			1.53							1.31
ANO3	63982	anoctamin 3	2 out of 10									-5.33	-2.66
NMRK1	54981	nicotinamide riboside kinase 1	2 out of 10		1.99							-1.39
TRIL	9865	TLR4 interactor with leucine-rich repeats	2 out of 10		4.49								-1.22
CCDC30	728621	coiled-coil domain containing 30	2 out of 10									1.48	1.39
FRA10AC1	118924	fragile site, folic acid type, rare, fra(10)(q23.3) or fra(10)(q24.2) candidate 1	2 out of 10		-1.76							-1.58
TACC2	10579	transforming, acidic coiled-coil containing protein 2	2 out of 10		-2.38					-1.3
EPHA4	2043	EPH receptor A4	2 out of 10							-1.37	-1.65
CMTM5	116173	CKLF-like MARVEL transmembrane domain containing 5	2 out of 10										-1.41	-2.42
PLCD3	113026	phospholipase C, delta 3	2 out of 10								1.24	1.55
SLC6A6	6533	solute carrier family 6 (neurotransmitter transporter, taurine), member 6	2 out of 10			-1.64						-1.52
TCEAL1	9338	transcription elongation factor A (SII)-like 1	2 out of 10							-1.35		-1.39
PAMR1	25891	peptidase domain containing associated with muscle regeneration 1	2 out of 10		1.89								-1.63
DTNB	1838	dystrobrevin, beta	2 out of 10									-1.44	-1.34
RAB26	25837	RAB26, member RAS oncogene family	2 out of 10				2.45	-1.52
GALNT14	79623	UDP-N-acetyl-alpha-D-galactosamine:polypeptide N-acetylgalactosaminyltransferase 14 (GalNAc-T14)	2 out of 10									-1.81	-1.45
C1orf216	127703	chromosome 1 open reading frame 216	2 out of 10									-1.52	-1.31
ACOT7	11332	acyl-CoA thioesterase 7	2 out of 10									-1.65	-1.33
NTF3	4908	neurotrophin 3	2 out of 10										2.1	2
LIMCH1	22998	LIM and calponin homology domains 1	2 out of 10							1.22	1.32
PPP1R26	9858	protein phosphatase 1, regulatory subunit 26	2 out of 10		-2.49								-1.24
BID	637	BH3 interacting domain death agonist	2 out of 10		-32.1					-1.38
DZIP1	22873	DAZ interacting protein 1	2 out of 10		6.86							-1.64
LIN7B	64130	lin-7 homolog B (C. elegans)	2 out of 10									-1.88	-1.5
SRPK2	6733	SRSF protein kinase 2	2 out of 10									1.47	1.33
SEMA4D	10507	sema domain, immunoglobulin domain (Ig), transmembrane domain (TM) and short cytoplasmic domain, (semaphorin) 4D	2 out of 10		-1.65									1.53
LRRC49	54839	leucine rich repeat containing 49	2 out of 10									-1.62		-2.19
DEGS1	8560	delta(4)-desaturase, sphingolipid 1	2 out of 10				-1.26							1.44
AGAP3	116988	ArfGAP with GTPase domain, ankyrin repeat and PH domain 3	2 out of 10		1.58									-1.21
KIAA1407	57577	KIAA1407	2 out of 10									-1.71		-3.16
SERINC5	256987	serine incorporator 5	2 out of 10									-2.21	-1.31
TMSB4X	7114	thymosin beta 4, X-linked	2 out of 10				-1.47					-1.79
CORO7	79585	coronin 7	2 out of 10					-1.22						-1.55
SLC48A1	55652	solute carrier family 48 (heme transporter), member 1	2 out of 10							1.32			-1.21
NUDT4	11163	nudix (nucleoside diphosphate linked moiety X)-type motif 4	2 out of 10								-1.28	-1.48
MMP17	4326	matrix metallopeptidase 17 (membrane-inserted)	2 out of 10									-1.52	-1.48
ABI1	10006	abl-interactor 1	2 out of 10									-1.76		1.55
GDAP1	54332	ganglioside induced differentiation associated protein 1	2 out of 10		4.53		-1.68
MAP4	4134	microtubule-associated protein 4	2 out of 10							1.31	-1.5
KIFC3	3801	kinesin family member C3	2 out of 10										-1.2	-1.62
FKTN	2218	fukutin	2 out of 10		-1.99							-1.55
ITSN2	50618	intersectin 2	2 out of 10		2.56	-3.41
ECE2	9718	endothelin converting enzyme 2	2 out of 10		-3.56	1.77
GBE1	2632	glucan (1,4-alpha-), branching enzyme 1	2 out of 10		2.07							-1.8
DBI	1622	diazepam binding inhibitor (GABA receptor modulator, acyl-CoA binding protein)	2 out of 10		1.29	1.69
PKD1	5310	polycystic kidney disease 1 (autosomal dominant)	2 out of 10		-7.49								1.26
RFT1	91869	RFT1 homolog (S. cerevisiae)	2 out of 10										1.45	-1.65
GPM6A	2823	glycoprotein M6A	2 out of 10									-1.79	-1.33
SCAF1	58506	SR-related CTD-associated factor 1	2 out of 10		-3.55							-1.5
AGT	183	angiotensinogen (serpin peptidase inhibitor, clade A, member 8)	1 out of 10					1.41
GDA	9615	guanine deaminase	1 out of 10			-1.8
PCDH20	64881	protocadherin 20	1 out of 10		5.25
TNR	7143	tenascin R	1 out of 10									-1.43
RAPGEFL1	51195	Rap guanine nucleotide exchange factor (GEF)-like 1	1 out of 10									-1.54
KCNIP2	30819	Kv channel interacting protein 2	1 out of 10		2.75
ALDOC	230	aldolase C, fructose-bisphosphate	1 out of 10		3.21
S100B	6285	S100 calcium binding protein B	1 out of 10										-1.44
DNM1	1759	dynamin 1	1 out of 10									-1.51
MAOB	4129	monoamine oxidase B	1 out of 10					1.63
FRY	10129	furry homolog (Drosophila)	1 out of 10									-1.75
BHLHE22	27319	basic helix-loop-helix family, member e22	1 out of 10								-1.51
RASGEF1A	221002	RasGEF domain family, member 1A	1 out of 10								-1.51
SPOCK2	9806	sparc/osteonectin, cwcv and kazal-like domains proteoglycan (testican) 2	1 out of 10				-1.33
ALCAM	214	activated leukocyte cell adhesion molecule	1 out of 10									-1.58
SORL1	6653	sortilin-related receptor, L(DLR class) A repeats containing	1 out of 10			-1.54
ASIC2	40	acid-sensing (proton-gated) ion channel 2	1 out of 10									-1.65
SSTR2	6752	somatostatin receptor 2	1 out of 10		-1.68
FAM107A	11170	family with sequence similarity 107, member A	1 out of 10							1.51
IQCA1	79781	IQ motif containing with AAA domain 1	1 out of 10		-2.28
MLC1	23209	megalencephalic leukoencephalopathy with subcortical cysts 1	1 out of 10							1.48
IGSF11	152404	immunoglobulin superfamily, member 11	1 out of 10									-1.81
SYBU	55638	syntabulin (syntaxin-interacting)	1 out of 10									-1.66
KIAA1598	57698	KIAA1598	1 out of 10							1.34
KCNJ6	3763	potassium inwardly-rectifying channel, subfamily J, member 6	1 out of 10							-1.38
ABLIM3	22885	actin binding LIM protein family, member 3	1 out of 10							1.39
MMP24	10893	matrix metallopeptidase 24 (membrane-inserted)	1 out of 10		-7.15
DGKG	1608	diacylglycerol kinase, gamma 90kDa	1 out of 10										1.61
NTRK2	4915	neurotrophic tyrosine kinase, receptor, type 2	1 out of 10					1.31
TRPM3	80036	transient receptor potential cation channel, subfamily M, member 3	1 out of 10									1.77
GABBR1	2550	gamma-aminobutyric acid (GABA) B receptor, 1	1 out of 10		-2.7
PLXNA2	5362	plexin A2	1 out of 10								1.3
PAQR6	79957	progestin and adipoQ receptor family member VI	1 out of 10		-2.42
GRIA1	2890	glutamate receptor, ionotropic, AMPA 1	1 out of 10							-1.69
GPR37L1	9283	G protein-coupled receptor 37 like 1	1 out of 10								1.26
CACNA1B	774	calcium channel, voltage-dependent, N type, alpha 1B subunit	1 out of 10									-1.75
ASIC1	41	acid-sensing (proton-gated) ion channel 1	1 out of 10								-1.27
SPTSSB	165679	serine palmitoyltransferase, small subunit B	1 out of 10									-1.82
PTPRD	5789	protein tyrosine phosphatase, receptor type, D	1 out of 10				1.55
TTLL3	26140	tubulin tyrosine ligase-like family, member 3	1 out of 10							1.27
SYT17	51760	synaptotagmin XVII	1 out of 10										-1.58
GRM1	2911	glutamate receptor, metabotropic 1	1 out of 10									-2.42
ANKRD6	22881	ankyrin repeat domain 6	1 out of 10				-1.28
PLCXD2	257068	phosphatidylinositol-specific phospholipase C, X domain containing 2	1 out of 10											1.98
MAL2	114569	mal, T-cell differentiation protein 2 (gene/pseudogene)	1 out of 10									-3.61
KIFC2	90990	kinesin family member C2	1 out of 10				-1.23
NRXN2	9379	neurexin 2	1 out of 10							1.29
MGAT5B	146664	mannosyl (alpha-1,6-)-glycoprotein beta-1,6-N-acetyl-glucosaminyltransferase, isozyme B	1 out of 10				1.8
SLC1A3	6507	solute carrier family 1 (glial high affinity glutamate transporter), member 3	1 out of 10			1.98
SEMA6B	10501	sema domain, transmembrane domain (TM), and cytoplasmic domain, (semaphorin) 6B	1 out of 10		-34.3
FAAH	2166	fatty acid amide hydrolase	1 out of 10					-1.27
TMCC3	57458	transmembrane and coiled-coil domain family 3	1 out of 10		-30.6
MAST1	22983	microtubule associated serine/threonine kinase 1	1 out of 10							-1.3
FAM110B	90362	family with sequence similarity 110, member B	1 out of 10						1.37
RAB11FIP4	84440	RAB11 family interacting protein 4 (class II)	1 out of 10			1.49
MAGEE1	57692	melanoma antigen family E, 1	1 out of 10									-2.82
ATP1B2	482	ATPase, Na+/K+ transporting, beta 2 polypeptide	1 out of 10				-1.92
TMEM38A	79041	transmembrane protein 38A	1 out of 10											-3.37
ADORA1	134	adenosine A1 receptor	1 out of 10					-1.23
MRAP2	112609	melanocortin 2 receptor accessory protein 2	1 out of 10									-2.61
RIMKLA	284716	ribosomal modification protein rimK-like family member A	1 out of 10				1.53
EWSR1	2130	Ewing sarcoma breakpoint region 1	1 out of 10			1.54
CRTAC1	55118	cartilage acidic protein 1	1 out of 10				1.74
STIM2	57620	stromal interaction molecule 2	1 out of 10								-1.22
SH3BP5	9467	SH3-domain binding protein 5 (BTK-associated)	1 out of 10			1.88
MUM1	84939	melanoma associated antigen (mutated) 1	1 out of 10			1.74
APC2	10297	adenomatosis polyposis coli 2	1 out of 10		-18
CPEB1	64506	cytoplasmic polyadenylation element binding protein 1	1 out of 10			-5.1
SOD1	6647	superoxide dismutase 1, soluble	1 out of 10							-1.33
PLXNA3	55558	plexin A3	1 out of 10				-1.43
KCTD1	284252	potassium channel tetramerisation domain containing 1	1 out of 10				-2.84
EEA1	8411	early endosome antigen 1	1 out of 10								-1.54
PIP5K1B	8395	phosphatidylinositol-4-phosphate 5-kinase, type I, beta	1 out of 10							-1.6
SEC14L2	23541	SEC14-like 2 (S. cerevisiae)	1 out of 10							1.4
PLA2G16	11145	phospholipase A2, group XVI	1 out of 10			-3.91

## Sheet: ASD_hiM
Gene	EntrezGene ID	Gene Description			Bioset 1	Bioset 2	Bioset 3	Bioset 4	Bioset 5	Bioset 6	Bioset 7	Bioset 8		Bioset 1: Neurons from iPSC-derived neural progenitors of male autism spectrum disorder subjects _vs_ normal (Study: Autism spectrum disorder neurons, neural progenitors and induced pluripotent stem cells)
NDRG2	57447	NDRG family member 2	4 out of 8						-1.36	1.64	1.55	1.54		Bioset 2: iPSCs from skin fibroblasts of autism spectrum disorder subjects _vs_ normal (Study: Autism spectrum disorder neurons, neural progenitors and induced pluripotent stem cells)
KCNAB1	7881	potassium voltage-gated channel, shaker-related subfamily, beta member 1	3 out of 8							-1.63	-1.25	-1.32		Bioset 3: Neural progenitors derived from iPSCs of male autism spectrum disorder subjects _vs_ normal (Study: Autism spectrum disorder neurons, neural progenitors and induced pluripotent stem cells)
ATP1B1	481	ATPase, Na+/K+ transporting, beta 1 polypeptide	3 out of 8							-1.45	-1.28	-1.39		Bioset 4: Neural progenitors at d0 differentiation - autism spectrum disorder with macrocephaly _vs_ normal (Study: Neural progenitors induced to differentiate from autism spectrum disorder and normal donors)
FAM81A	145773	family with sequence similarity 81, member A	3 out of 8						-1.62		-1.43	-1.28		Bioset 5: Brain samples frozen DASL assay - Autistic patients _vs_ healthy controls (Study: Comparisons of frozen and FFPE brain samples of autistic and normal patients)
SCN4B	6330	sodium channel, voltage-gated, type IV, beta subunit	3 out of 8						-1.56		-1.23	-1.44		Bioset 6: Cerebellar vermis of autism spectrum disorder (ASD) patients_vs_ healthy donors (Study: Cerebellum, frontal cortex, and temporal cortex gene expression from ASD patients)
C9orf91	203197	chromosome 9 open reading frame 91	3 out of 8						-1.91		-1.27	-1.28		Bioset 7: Prefrontal cortex of autism spectrum disorder (ASD) patients _vs_ healthy donors (Study: Cerebellum, frontal cortex, and temporal cortex gene expression from ASD patients)
CALY	50632	calcyon neuron-specific vesicular protein	2 out of 8								-1.2	-1.37		Bioset 8: Superior temporal gyrus of autism spectrum disorder (ASD) patients_vs_ healthy donors (Study: Cerebellum, frontal cortex, and temporal cortex gene expression from ASD patients)
DNM1	1759	dynamin 1	2 out of 8								-1.21	-1.3
PTK2B	2185	PTK2B protein tyrosine kinase 2 beta	2 out of 8								-1.33	-1.44
RBFOX1	54715	RNA binding protein, fox-1 homolog (C. elegans) 1	2 out of 8								-1.29	-1.49
RTN3	10313	reticulon 3	2 out of 8						-1.39		-1.24
CRYM	1428	crystallin, mu	2 out of 8						-1.72		-1.42
GABRG2	2566	gamma-aminobutyric acid (GABA) A receptor, gamma 2	2 out of 8								-1.67	-1.39
BCAN	63827	brevican	2 out of 8								1.31	1.39
MOXD1	26002	monooxygenase, DBH-like 1	2 out of 8						-1.47		-1.32
ZNF385B	151126	zinc finger protein 385B	2 out of 8								-1.28	-1.31
ICA1	3382	islet cell autoantigen 1, 69kDa	2 out of 8								-1.33	-1.49
CAMK2G	818	calcium/calmodulin-dependent protein kinase II gamma	2 out of 8								-1.21	-1.32
SYT17	51760	synaptotagmin XVII	2 out of 8						-1.39			1.29
ANKRD6	22881	ankyrin repeat domain 6	2 out of 8						-1.48			1.23
GLS2	27165	glutaminase 2 (liver, mitochondrial)	2 out of 8								-1.32	-1.54
FAAH	2166	fatty acid amide hydrolase	2 out of 8						-1.51			-1.27
NCALD	83988	neurocalcin delta	2 out of 8								-1.38	-1.49
RAB11FIP4	84440	RAB11 family interacting protein 4 (class II)	2 out of 8								1.22	1.21
MAGEE1	57692	melanoma antigen family E, 1	2 out of 8								-1.22	-1.23
WASF1	8936	WAS protein family, member 1	2 out of 8						-1.43		-1.34
CPLX1	10815	complexin 1	2 out of 8								-1.34	-1.54
FGF9	2254	fibroblast growth factor 9 (glia-activating factor)	2 out of 8								-1.25	-1.39
KIFAP3	22920	kinesin-associated protein 3	2 out of 8						-1.58		-1.2
IGFBP5	3488	insulin-like growth factor binding protein 5	2 out of 8								1.37	1.58
PNKD	25953	paroxysmal nonkinesigenic dyskinesia	2 out of 8								-1.32	-1.63
RTN4	57142	reticulon 4	2 out of 8						-1.64		-1.75
LIN7B	64130	lin-7 homolog B (C. elegans)	2 out of 8								-1.21	-1.38
SRPK2	6733	SRSF protein kinase 2	2 out of 8						-1.65		-1.26
ATP1A1	476	ATPase, Na+/K+ transporting, alpha 1 polypeptide	2 out of 8								-1.51	-1.59
GPATCH4	54865	G patch domain containing 4	2 out of 8						-1.4		-1.26
MAP4	4134	microtubule-associated protein 4	2 out of 8						1.23		-1.32
PKD1	5310	polycystic kidney disease 1 (autosomal dominant)	2 out of 8						-2.07			-1.33
CPNE6	9362	copine VI (neuronal)	1 out of 8							-1.43
DYNC1I1	1780	dynein, cytoplasmic 1, intermediate chain 1	1 out of 8								-1.43
NR3C2	4306	nuclear receptor subfamily 3, group C, member 2	1 out of 8							-1.25
CAMK2B	816	calcium/calmodulin-dependent protein kinase II beta	1 out of 8									-1.25
SCN2A	6326	sodium channel, voltage-gated, type II, alpha subunit	1 out of 8						-1.64
TNR	7143	tenascin R	1 out of 8						-1.52
CARTPT	9607	CART prepropeptide	1 out of 8								-1.44
FABP3	2170	fatty acid binding protein 3, muscle and heart (mammary-derived growth inhibitor)	1 out of 8								-1.29
GNAL	2774	guanine nucleotide binding protein (G protein), alpha activating activity polypeptide, olfactory type	1 out of 8						-1.33
ALDOC	230	aldolase C, fructose-bisphosphate	1 out of 8							-1.22
GSTM1	2944	glutathione S-transferase mu 1	1 out of 8						-1.59
GLRA2	2742	glycine receptor, alpha 2	1 out of 8						-1.62
CPLX2	10814	complexin 2	1 out of 8									-1.55
FRY	10129	furry homolog (Drosophila)	1 out of 8						-1.5
PRKCB	5579	protein kinase C, beta	1 out of 8								-1.52
RBP4	5950	retinol binding protein 4, plasma	1 out of 8						-1.64
ALCAM	214	activated leukocyte cell adhesion molecule	1 out of 8									1.22
ADAM11	4185	ADAM metallopeptidase domain 11	1 out of 8						-1.59
SNAP25	6616	synaptosomal-associated protein, 25kDa	1 out of 8								-1.61
ADHFE1	137872	alcohol dehydrogenase, iron containing, 1	1 out of 8							-1.27
TGFA	7039	transforming growth factor, alpha	1 out of 8						-1.38
BEND6	221336	BEN domain containing 6	1 out of 8								-1.23
SLC12A5	57468	solute carrier family 12 (potassium/chloride transporter), member 5	1 out of 8								-1.21
FAM107A	11170	family with sequence similarity 107, member A	1 out of 8							1.26
IQCA1	79781	IQ motif containing with AAA domain 1	1 out of 8								-1.2
IGSF11	152404	immunoglobulin superfamily, member 11	1 out of 8						1.54
CDS1	1040	CDP-diacylglycerol synthase (phosphatidate cytidylyltransferase) 1	1 out of 8									-1.26
SLC32A1	140679	solute carrier family 32 (GABA vesicular transporter), member 1	1 out of 8								-1.66
NTM	50863	neurotrimin	1 out of 8							1.51
ABLIM3	22885	actin binding LIM protein family, member 3	1 out of 8							1.28
GARNL3	84253	GTPase activating Rap/RanGAP domain-like 3	1 out of 8						-1.78
ARHGAP20	57569	Rho GTPase activating protein 20	1 out of 8						-1.8
CACNA1A	773	calcium channel, voltage-dependent, P/Q type, alpha 1A subunit	1 out of 8						-1.56
ADCY8	114	adenylate cyclase 8 (brain)	1 out of 8						-1.45
PPP1R14C	81706	protein phosphatase 1, regulatory (inhibitor) subunit 14C	1 out of 8						-1.33
DCLK1	9201	doublecortin-like kinase 1	1 out of 8								-1.4
ACSL4	2182	acyl-CoA synthetase long-chain family member 4	1 out of 8						-1.67
CLTA	1211	clathrin, light chain A	1 out of 8						-1.48
C10orf107	219621	chromosome 10 open reading frame 107	1 out of 8		-2.42433
FAIM2	23017	Fas apoptotic inhibitory molecule 2	1 out of 8									-1.27
APOE	348	apolipoprotein E	1 out of 8								1.47
ATP2B3	492	ATPase, Ca++ transporting, plasma membrane 3	1 out of 8								-1.28
NELL1	4745	NEL-like 1 (chicken)	1 out of 8								-1.47
ASIC1	41	acid-sensing (proton-gated) ion channel 1	1 out of 8						-1.27
SEMA6D	80031	sema domain, transmembrane domain (TM), and cytoplasmic domain, (semaphorin) 6D	1 out of 8						1.63
TUBA8	51807	tubulin, alpha 8	1 out of 8						-1.58
LMO7	4008	LIM domain 7	1 out of 8						-1.7
RAB3A	5864	RAB3A, member RAS oncogene family	1 out of 8						-1.41
DOCK10	55619	dedicator of cytokinesis 10	1 out of 8						-1.47
ABCC8	6833	ATP-binding cassette, sub-family C (CFTR/MRP), member 8	1 out of 8									-1.27
RTN1	6252	reticulon 1	1 out of 8								-1.26
SHANK2	22941	SH3 and multiple ankyrin repeat domains 2	1 out of 8						-1.64
SPTSSB	165679	serine palmitoyltransferase, small subunit B	1 out of 8						-1.79
LRFN5	145581	leucine rich repeat and fibronectin type III domain containing 5	1 out of 8								-1.3
ZBTB20	26137	zinc finger and BTB domain containing 20	1 out of 8								1.22
PTPRD	5789	protein tyrosine phosphatase, receptor type, D	1 out of 8						-1.67
ADRA1D	146	adrenoceptor alpha 1D	1 out of 8						-1.38
ABHD12	26090	abhydrolase domain containing 12	1 out of 8						-1.72
BAI3	577	brain-specific angiogenesis inhibitor 3	1 out of 8								-1.23
KLHL32	114792	kelch-like 32 (Drosophila)	1 out of 8						-1.52
SLC6A1	6529	solute carrier family 6 (neurotransmitter transporter, GABA), member 1	1 out of 8						-1.48
CTXN1	404217	cortexin 1	1 out of 8						-1.51
NAP1L2	4674	nucleosome assembly protein 1-like 2	1 out of 8						-1.84
ELOVL4	6785	ELOVL fatty acid elongase 4	1 out of 8									-1.2
RAP1GAP	5909	RAP1 GTPase activating protein	1 out of 8							-1.24
NRXN1	9378	neurexin 1	1 out of 8								-1.21
RRAGB	10325	Ras-related GTP binding B	1 out of 8						-1.27
TRPC1	7220	transient receptor potential cation channel, subfamily C, member 1	1 out of 8						-1.49
NEFL	4747	neurofilament, light polypeptide	1 out of 8									-1.52
MINA	84864	MYC induced nuclear antigen	1 out of 8						-1.66
ACOT4	122970	acyl-CoA thioesterase 4	1 out of 8								-1.24
SUB1	10923	SUB1 homolog (S. cerevisiae)	1 out of 8						-1.56
GLS	2744	glutaminase	1 out of 8								-1.22
TMEM14A	28978	transmembrane protein 14A	1 out of 8						-1.52
TMEM38A	79041	transmembrane protein 38A	1 out of 8									-1.22
B3GNT1	11041	UDP-GlcNAc:betaGal beta-1,3-N-acetylglucosaminyltransferase 1	1 out of 8								-1.38
ITPR1	3708	inositol 1,4,5-trisphosphate receptor, type 1	1 out of 8								-1.36
EXTL1	2134	exostoses (multiple)-like 1	1 out of 8									-1.31
SLC22A17	51310	solute carrier family 22, member 17	1 out of 8									-1.21
MRAP2	112609	melanocortin 2 receptor accessory protein 2	1 out of 8								-1.53
RIMKLA	284716	ribosomal modification protein rimK-like family member A	1 out of 8						-1.74
CYCS	54205	cytochrome c, somatic	1 out of 8						-1.52
ROGDI	79641	rogdi homolog (Drosophila)	1 out of 8						-1.64
ZBTB4	57659	zinc finger and BTB domain containing 4	1 out of 8						-1.6
LYRM5	144363	LYR motif containing 5	1 out of 8									1.24
SNCB	6620	synuclein, beta	1 out of 8									-1.39
STIM2	57620	stromal interaction molecule 2	1 out of 8						-1.38
SLC9A6	10479	solute carrier family 9, subfamily A (NHE6, cation proton antiporter 6), member 6	1 out of 8								-1.24
CHN1	1123	chimerin (chimaerin) 1	1 out of 8								-1.23
ACSBG1	23205	acyl-CoA synthetase bubblegum family member 1	1 out of 8								1.34
BAI2	576	brain-specific angiogenesis inhibitor 2	1 out of 8						-1.61
OSBP2	23762	oxysterol binding protein 2	1 out of 8						-1.39
EPHA4	2043	EPH receptor A4	1 out of 8						-1.42
RUNX1T1	862	runt-related transcription factor 1; translocated to, 1 (cyclin D-related)	1 out of 8						-1.61
PFKM	5213	phosphofructokinase, muscle	1 out of 8								-1.22
ALDH1L1	10840	aldehyde dehydrogenase 1 family, member L1	1 out of 8						1.47
RASA3	22821	RAS p21 protein activator 3	1 out of 8						-1.8
RAB26	25837	RAB26, member RAS oncogene family	1 out of 8									-1.21
ACOT7	11332	acyl-CoA thioesterase 7	1 out of 8								-1.44
PIK3IP1	113791	phosphoinositide-3-kinase interacting protein 1	1 out of 8						-1.45
MGST3	4259	microsomal glutathione S-transferase 3	1 out of 8					-1.38123
EPB41L3	23136	erythrocyte membrane protein band 4.1-like 3	1 out of 8								-1.28
PPP1R26	9858	protein phosphatase 1, regulatory subunit 26	1 out of 8						-1.44
DLK2	65989	delta-like 2 homolog (Drosophila)	1 out of 8									-1.32
ST3GAL5	8869	ST3 beta-galactoside alpha-2,3-sialyltransferase 5	1 out of 8									-1.22
SIN3B	23309	SIN3 transcription regulator homolog B (yeast)	1 out of 8						-1.59
C1QTNF4	114900	C1q and tumor necrosis factor related protein 4	1 out of 8						-1.72
LRRC49	54839	leucine rich repeat containing 49	1 out of 8									-1.21
ASTN1	460	astrotactin 1	1 out of 8						-1.54
SMTN	6525	smoothelin	1 out of 8						-1.82
AGAP3	116988	ArfGAP with GTPase domain, ankyrin repeat and PH domain 3	1 out of 8						-1.57
ENOPH1	58478	enolase-phosphatase 1	1 out of 8						-1.55
CCDC28B	79140	coiled-coil domain containing 28B	1 out of 8									1.21
B3GALNT1	8706	beta-1,3-N-acetylgalactosaminyltransferase 1 (globoside blood group)	1 out of 8						-1.34
NKIRAS1	28512	NFKB inhibitor interacting Ras-like 1	1 out of 8								-1.26
PRODH	5625	proline dehydrogenase (oxidase) 1	1 out of 8			-1.48049
TMSB4X	7114	thymosin beta 4, X-linked	1 out of 8					-1.46839
PORCN	64840	porcupine homolog (Drosophila)	1 out of 8						-1.56
TMEM80	283232	transmembrane protein 80	1 out of 8						-1.33
CORO7	79585	coronin 7	1 out of 8									-1.26
NCAM1	4684	neural cell adhesion molecule 1	1 out of 8						-1.61
NDUFA12	55967	NADH dehydrogenase (ubiquinone) 1 alpha subcomplex, 12	1 out of 8						-1.58
ABI1	10006	abl-interactor 1	1 out of 8						-1.46
PIP5K1B	8395	phosphatidylinositol-4-phosphate 5-kinase, type I, beta	1 out of 8						-1.4
NCOA1	8648	nuclear receptor coactivator 1	1 out of 8						-1.26
ATP2A2	488	ATPase, Ca++ transporting, cardiac muscle, slow twitch 2	1 out of 8								-1.21
TRERF1	55809	transcriptional regulating factor 1	1 out of 8						1.58
FKTN	2218	fukutin	1 out of 8						-1.43
DBI	1622	diazepam binding inhibitor (GABA receptor modulator, acyl-CoA binding protein)	1 out of 8									1.35
GRINA	2907	glutamate receptor, ionotropic, N-methyl D-aspartate-associated protein 1 (glutamate binding)	1 out of 8									-1.21
ALDH2	217	aldehyde dehydrogenase 2 family (mitochondrial)	1 out of 8						-1.42

## Sheet: BPD_hiM
Gene	EntrezGene ID	Gene Description			Bioset 1	Bioset 2	Bioset 3	Bioset 4	Bioset 5	Bioset 6	Bioset 7	Bioset 8	Bioset 9	Bioset 10	Bioset 11		Bioset 1: Dentate gyrus granule neurons of Li responder bipolar patients _vs_ normal (Study: Dentate gyrus granule neurons treated with lithium from responder and non-responder bipolar patients)
RIT2	6014	Ras-like without CAAX 2	4 out of 11				-1.7	-1.26			-1.24	-1.32					Bioset 2: Dentate gyrus granule neurons of Li non-responder bipolar patients _vs_ normal (Study: Dentate gyrus granule neurons treated with lithium from responder and non-responder bipolar patients)
PPP1R3C	5507	protein phosphatase 1, regulatory subunit 3C	4 out of 11		-2.56772							-1.3	-1.44	1.21			Bioset 3: Orbitofrontal cortices from post-mortem brains - bipolar disorder _vs_ normal (Study: Dorsolateral prefrontal or orbitofrontal cortex tissues from bipolar disorder patients)
NRXN1	9378	neurexin 1	4 out of 11		-2.64711		-1.48	-1.39			-1.38						Bioset 4: Dorsolateral prefrontal cortices from post-mortem brains - bipolar disorder _vs_ normal (Study: Dorsolateral prefrontal or orbitofrontal cortex tissues from bipolar disorder patients)
ATP1B2	482	ATPase, Na+/K+ transporting, beta 2 polypeptide	4 out of 11				1.52	1.22			1.22			1.21			Bioset 5: Dorsolateral prefrontal cortices from bipolar disorder patients _vs_ normal donors_GPL9115 (Study: Dorsolateral prefrontal cortices of postmortem brains of bipolar disorder patients or normal donors)
KIFAP3	22920	kinesin-associated protein 3	4 out of 11				-1.5	-1.41			-1.4	-1.24					Bioset 6: Dorsolateral prefrontal cortices from bipolar disorder patients _vs_ normal donors_GPL15433 (Study: Dorsolateral prefrontal cortices of postmortem brains of bipolar disorder patients or normal donors)
ALDH1L1	10840	aldehyde dehydrogenase 1 family, member L1	4 out of 11				1.48	1.25	2.15657		1.25						Bioset 7: Postmortem brain from patient with bipolar disease _vs_ healthy control (Study: Adult postmortem brain tissue (dorsolateral prefrontal cortex) from bipolar disorder)
FABP3	2170	fatty acid binding protein 3, muscle and heart (mammary-derived growth inhibitor)	3 out of 11				-1.41	-1.21			-1.21						Bioset 8: Hippocampus tissues from bipolar disorder patients _vs_ normals (Study: Brain regions from patients with schizophrenia, depression or bipolar disorder)
GNAL	2774	guanine nucleotide binding protein (G protein), alpha activating activity polypeptide, olfactory type	3 out of 11				-1.94	-1.26			-1.24						Bioset 9: Associative striatum tissues from bipolar disorder patients _vs_ normals (Study: Brain regions from patients with schizophrenia, depression or bipolar disorder)
SERPINI1	5274	serpin peptidase inhibitor, clade I (neuroserpin), member 1	3 out of 11				-1.48	-1.21			-1.22						Bioset 10: Pre-frontal cortex (BA46) tissues from bipolar disorder patients _vs_ normals (Study: Brain regions from patients with schizophrenia, depression or bipolar disorder)
GABRA5	2558	gamma-aminobutyric acid (GABA) A receptor, alpha 5	3 out of 11		-2.63245			-1.36			-1.34						Bioset 11: Postmortem prefrontal cortex from patients with bipolar disorder _vs_ control (Study: Prefrontal cortex expression profile of bipolar disorder, depression, and schizophrenia patients)
ETV1	2115	ets variant 1	3 out of 11				-1.43	-1.2			-1.2
SNAP25	6616	synaptosomal-associated protein, 25kDa	3 out of 11				-1.4	-1.39			-1.4
FAM107A	11170	family with sequence similarity 107, member A	3 out of 11				1.59	1.31			1.31
MLC1	23209	megalencephalic leukoencephalopathy with subcortical cysts 1	3 out of 11				1.54	1.3			1.3
GABRG2	2566	gamma-aminobutyric acid (GABA) A receptor, gamma 2	3 out of 11				-1.71	-1.49			-1.49
NTRK2	4915	neurotrophic tyrosine kinase, receptor, type 2	3 out of 11				1.74	1.37			1.37
SNRPN	6638	small nuclear ribonucleoprotein polypeptide N	3 out of 11				-1.36	-1.33			-1.33
DCLK1	9201	doublecortin-like kinase 1	3 out of 11				-2.1	-1.32			-1.33
NELL1	4745	NEL-like 1 (chicken)	3 out of 11				-1.72	-1.33			-1.34
FGF13	2258	fibroblast growth factor 13	3 out of 11				-1.69	-1.29			-1.29
SMARCA2	6595	SWI/SNF related, matrix associated, actin dependent regulator of chromatin, subfamily a, member 2	3 out of 11				-1.24	-1.36			-1.35
CLCN4	1183	chloride channel, voltage-sensitive 4	3 out of 11				-1.48	-1.23			-1.23
PDIA6	10130	protein disulfide isomerase family A, member 6	3 out of 11				-1.27	-1.22			-1.23
NEFL	4747	neurofilament, light polypeptide	3 out of 11				-1.82	-1.42			-1.42
SUB1	10923	SUB1 homolog (S. cerevisiae)	3 out of 11				-1.44	-1.25			-1.25
GLS	2744	glutaminase	3 out of 11				-1.65	-1.45			-1.45
TMEM14A	28978	transmembrane protein 14A	3 out of 11				-1.44	-1.21			-1.21
ITPR1	3708	inositol 1,4,5-trisphosphate receptor, type 1	3 out of 11				-1.73	-1.29			-1.29
CAMKK2	10645	calcium/calmodulin-dependent protein kinase kinase 2, beta	3 out of 11		-1.58407			-1.35			-1.35
EPB41L3	23136	erythrocyte membrane protein band 4.1-like 3	3 out of 11				-1.73	-1.36			-1.37
CLASP2	23122	cytoplasmic linker associated protein 2	3 out of 11				-1.46	-1.25			-1.25
RTN4	57142	reticulon 4	3 out of 11				-1.57	-1.24			-1.24
LGALS8	3964	lectin, galactoside-binding, soluble, 8	3 out of 11				-1.32	-1.22			-1.22
GUCY1B3	2983	guanylate cyclase 1, soluble, beta 3	3 out of 11				-1.61	-1.24			-1.27
B3GALNT1	8706	beta-1,3-N-acetylgalactosaminyltransferase 1 (globoside blood group)	3 out of 11				-1.38	-1.27			-1.25
SLCO1C1	53919	solute carrier organic anion transporter family, member 1C1	2 out of 11									1.22		1.31
CALB1	793	calbindin 1, 28kDa	2 out of 11					-1.33			-1.32
MYCBP2	23077	MYC binding protein 2, E3 ubiquitin protein ligase	2 out of 11		-1.53694		-1.51
APOE	348	apolipoprotein E	2 out of 11					1.34			1.35
GRM1	2911	glutamate receptor, metabotropic 1	2 out of 11		-2.69885							-1.23
ITFG1	81533	integrin alpha FG-GAP repeat containing 1	2 out of 11					-1.37			-1.37
MEF2C	4208	myocyte enhancer factor 2C	2 out of 11				-1.79					-1.22
WDR47	22911	WD repeat domain 47	2 out of 11		-1.47636		-1.54
ACSBG1	23205	acyl-CoA synthetase bubblegum family member 1	2 out of 11				1.78		2.15244
SNCA	6622	synuclein, alpha (non A4 component of amyloid precursor)	2 out of 11					-1.28			-1.28
CRYZL1	9946	crystallin, zeta (quinone reductase)-like 1	2 out of 11					-1.21			-1.21
ACOT7	11332	acyl-CoA thioesterase 7	2 out of 11					-1.24			-1.23
STMN2	11075	stathmin-like 2	2 out of 11					-1.22			-1.22
PRODH	5625	proline dehydrogenase (oxidase) 1	2 out of 11				1.44				1.2
ABI1	10006	abl-interactor 1	2 out of 11					-1.25			-1.25
PIP5K1B	8395	phosphatidylinositol-4-phosphate 5-kinase, type I, beta	2 out of 11					-1.22			-1.22
ATP1A2	477	ATPase, Na+/K+ transporting, alpha 2 polypeptide	2 out of 11					1.22			1.23
AQP4	361	aquaporin 4	1 out of 11											1.33
SPARCL1	8404	SPARC-like 1 (hevin)	1 out of 11		3.67992
SLC4A4	8671	solute carrier family 4, sodium bicarbonate cotransporter, member 4	1 out of 11											1.34
GPR155	151556	G protein-coupled receptor 155	1 out of 11							1.30021
GSTM1	2944	glutathione S-transferase mu 1	1 out of 11				1.21
GRIA2	2891	glutamate receptor, ionotropic, AMPA 2	1 out of 11		-2.68987
SLC15A2	6565	solute carrier family 15 (H+/peptide transporter), member 2	1 out of 11				1.33
ATP1B1	481	ATPase, Na+/K+ transporting, beta 1 polypeptide	1 out of 11				-1.72
FRY	10129	furry homolog (Drosophila)	1 out of 11				-1.41
ALCAM	214	activated leukocyte cell adhesion molecule	1 out of 11				-1.46
ADAM11	4185	ADAM metallopeptidase domain 11	1 out of 11		-2.00264
FAM69A	388650	family with sequence similarity 69, member A	1 out of 11				-1.29
SORL1	6653	sortilin-related receptor, L(DLR class) A repeats containing	1 out of 11				-1.35
IQCA1	79781	IQ motif containing with AAA domain 1	1 out of 11		2.99316
TUBB2A	7280	tubulin, beta 2A class IIa	1 out of 11				-1.34
KCNJ6	3763	potassium inwardly-rectifying channel, subfamily J, member 6	1 out of 11		2.70378
RYR2	6262	ryanodine receptor 2 (cardiac)	1 out of 11				-1.55
SLC32A1	140679	solute carrier family 32 (GABA vesicular transporter), member 1	1 out of 11									-1.35
DOCK9	23348	dedicator of cytokinesis 9	1 out of 11				-1.39
CACNA1A	773	calcium channel, voltage-dependent, P/Q type, alpha 1A subunit	1 out of 11				1.25
ADCY8	114	adenylate cyclase 8 (brain)	1 out of 11				1.26
MAPT	4137	microtubule-associated protein tau	1 out of 11				-1.51
CLTA	1211	clathrin, light chain A	1 out of 11				-1.25
DSEL	92126	dermatan sulfate epimerase-like	1 out of 11		-1.67181
GRM3	2913	glutamate receptor, metabotropic 3	1 out of 11		-2.40206
GRIA1	2890	glutamate receptor, ionotropic, AMPA 1	1 out of 11		-2.56532
SCG5	6447	secretogranin V (7B2 protein)	1 out of 11				-1.54
GAS7	8522	growth arrest-specific 7	1 out of 11				-1.7
PITPNM1	9600	phosphatidylinositol transfer protein, membrane-associated 1	1 out of 11			-1.76645
RTN1	6252	reticulon 1	1 out of 11				-1.43
PTPRD	5789	protein tyrosine phosphatase, receptor type, D	1 out of 11				-1.62
TTLL3	26140	tubulin tyrosine ligase-like family, member 3	1 out of 11				1.3
ADRA1D	146	adrenoceptor alpha 1D	1 out of 11				1.23
KCTD4	386618	potassium channel tetramerisation domain containing 4	1 out of 11									-1.35
SYT17	51760	synaptotagmin XVII	1 out of 11		1.62908
TTLL7	79739	tubulin tyrosine ligase-like family, member 7	1 out of 11		-1.29423
CHRM3	1131	cholinergic receptor, muscarinic 3	1 out of 11				-1.66
BAI3	577	brain-specific angiogenesis inhibitor 3	1 out of 11				-1.33
NPTN	27020	neuroplastin	1 out of 11				-1.54
PPP1R13B	23368	protein phosphatase 1, regulatory subunit 13B	1 out of 11				1.29
FAAH	2166	fatty acid amide hydrolase	1 out of 11												-1.21
LGI1	9211	leucine-rich, glioma inactivated 1	1 out of 11		-2.47371
MINK1	50488	misshapen-like kinase 1	1 out of 11												-1.26
CALM1	801	calmodulin 1 (phosphorylase kinase, delta)	1 out of 11				-1.38
RAB40B	10966	RAB40B, member RAS oncogene family	1 out of 11				-1.5
ITGB4	3691	integrin, beta 4	1 out of 11						2.74252
WSB2	55884	WD repeat and SOCS box containing 2	1 out of 11				-1.33
NAP1L2	4674	nucleosome assembly protein 1-like 2	1 out of 11				-1.83
MAST1	22983	microtubule associated serine/threonine kinase 1	1 out of 11		-1.89958
TRPC1	7220	transient receptor potential cation channel, subfamily C, member 1	1 out of 11				-1.31
EPHA5	2044	EPH receptor A5	1 out of 11				-1.78
CALM3	808	calmodulin 3 (phosphorylase kinase, delta)	1 out of 11		-1.26722
FAM134B	54463	family with sequence similarity 134, member B	1 out of 11				-1.41
FAM110B	90362	family with sequence similarity 110, member B	1 out of 11		-2.52768
MTSS1	9788	metastasis suppressor 1	1 out of 11		-1.78768
DLG3	1741	discs, large homolog 3 (Drosophila)	1 out of 11				-1.21
WASF1	8936	WAS protein family, member 1	1 out of 11				-1.33
ITM2C	81618	integral membrane protein 2C	1 out of 11				1.31
GRIA4	2893	glutamate receptor, ionotropic, AMPA 4	1 out of 11		-2.88225
FGF9	2254	fibroblast growth factor 9 (glia-activating factor)	1 out of 11				-1.72
CYCS	54205	cytochrome c, somatic	1 out of 11				-1.24
LYRM5	144363	LYR motif containing 5	1 out of 11		1.66253
SLC25A23	79085	solute carrier family 25 (mitochondrial carrier; phosphate carrier), member 23	1 out of 11				1.43
SH3BP5	9467	SH3-domain binding protein 5 (BTK-associated)	1 out of 11				-1.69
DAPK1	1612	death-associated protein kinase 1	1 out of 11		-1.38339
RUNX1T1	862	runt-related transcription factor 1; translocated to, 1 (cyclin D-related)	1 out of 11		-4.06765
PLCD3	113026	phospholipase C, delta 3	1 out of 11		2.0823
RAPGEF5	9771	Rap guanine nucleotide exchange factor (GEF) 5	1 out of 11				-1.51
PAMR1	25891	peptidase domain containing associated with muscle regeneration 1	1 out of 11										-1.23
NTF3	4908	neurotrophin 3	1 out of 11									-1.21
LIMCH1	22998	LIM and calponin homology domains 1	1 out of 11				-1.39
SERINC1	57515	serine incorporator 1	1 out of 11				-1.4
CPEB1	64506	cytoplasmic polyadenylation element binding protein 1	1 out of 11				-1.29
LRRC16A	55604	leucine rich repeat containing 16A	1 out of 11											1.26
SRPK2	6733	SRSF protein kinase 2	1 out of 11				-1.45
STX7	8417	syntaxin 7	1 out of 11				-1.26
SMTN	6525	smoothelin	1 out of 11				1.31
DEGS1	8560	delta(4)-desaturase, sphingolipid 1	1 out of 11				-1.22
ENOPH1	58478	enolase-phosphatase 1	1 out of 11				-1.27
GRAMD1C	54762	GRAM domain containing 1C	1 out of 11											1.25
TSPYL1	7259	TSPY-like 1	1 out of 11				-1.35
IBTK	25998	inhibitor of Bruton agammaglobulinemia tyrosine kinase	1 out of 11				-1.32
CCDC28B	79140	coiled-coil domain containing 28B	1 out of 11				1.22
FAM188A	80013	family with sequence similarity 188, member A	1 out of 11				-1.23
TMEM80	283232	transmembrane protein 80	1 out of 11				1.2
PKIB	5570	protein kinase (cAMP-dependent, catalytic) inhibitor beta	1 out of 11									-1.62
YWHAE	7531	tyrosine 3-monooxygenase/tryptophan 5-monooxygenase activation protein, epsilon polypeptide	1 out of 11												-1.3
GDAP1	54332	ganglioside induced differentiation associated protein 1	1 out of 11								-1.21
ARPC2	10109	actin related protein 2/3 complex, subunit 2, 34kDa	1 out of 11				-1.26
CALM2	805	calmodulin 2 (phosphorylase kinase, delta)	1 out of 11				-1.22
RALGPS2	55103	Ral GEF with PH domain and SH3 binding motif 2	1 out of 11									1.24
NCOA1	8648	nuclear receptor coactivator 1	1 out of 11				1.25
ATP2A2	488	ATPase, Ca++ transporting, cardiac muscle, slow twitch 2	1 out of 11				-1.31
REV3L	5980	REV3-like, polymerase (DNA directed), zeta, catalytic subunit	1 out of 11							1.45682
SEC14L2	23541	SEC14-like 2 (S. cerevisiae)	1 out of 11				1.27
GBE1	2632	glucan (1,4-alpha-), branching enzyme 1	1 out of 11				-1.31
ABHD6	57406	abhydrolase domain containing 6	1 out of 11				-1.22

## Sheet: HD_hiM
Gene	EntrezGene ID	Gene Description			Bioset 1	Bioset 2	Bioset 3	Bioset 4	Bioset 5	Bioset 6	Bioset 7	Bioset 8	Bioset 9		Bioset 1: Neural cells from fibroblast-derived iPSCs of Huntington disease patients _vs_ healthy subjects (Study: Neural cells from fibroblast-derived iPSCs of patients with Huntington disease)
NRGN	4900	neurogranin (protein kinase C substrate, RC3)	4 out of 9		-6.00229	-1.39661	-1.81					-1.47			Bioset 2: Neural stem cells derived from iPSCs - Huntingtons disease patients _vs_ healthy controls (Study: Neural stem cells derived from induced pluripotent stem cells (iPSC) of Huntingtons disease patients)
WSB1	26118	WD repeat and SOCS box containing 1	4 out of 9		-2.19384	-1.22412		1.6				2.59			Bioset 3: iPSCs derived from Huntington disease patients - with HTT CAG expansion _vs_ CAG expansion corrected (Study: Huntington's disease phenotypes in induced pluripotent stem cells)
GABBR1	2550	gamma-aminobutyric acid (GABA) B receptor, 1	4 out of 9		-2.01098	-1.37683	-1.21					-1.27			Bioset 4: Induced pluripotent stem cell line XIST RNA- from Huntington's disease patient _vs_ healthy control (Study: Induced pluripotent cells (XIST RNA-positive and negative))
GRM3	2913	glutamate receptor, metabotropic 3	4 out of 9		-6.01725	1.42044	1.28						-2.13124		Bioset 5: BA4 motor cortices from grade 2 Huntingtons disease patients _vs_ normal donors (Study: BA4 motor cortices from grade 2, 3, or 4 Huntington's disease patients and normal controls)
CAMKV	79012	CaM kinase-like vesicle-associated	4 out of 9		-3.46929	1.29473		-2.05				-1.36			Bioset 6: BA4 motor cortices from grade 3 Huntingtons disease patients _vs_ normal donors (Study: BA4 motor cortices from grade 2, 3, or 4 Huntington's disease patients and normal controls)
ITFG1	81533	integrin alpha FG-GAP repeat containing 1	4 out of 9		-1.33546			1.41		-1.34901		1.92			Bioset 7: BA4 motor cortices from grade 4 Huntingtons disease patients _vs_ normal donors (Study: BA4 motor cortices from grade 2, 3, or 4 Huntington's disease patients and normal controls)
NEFL	4747	neurofilament, light polypeptide	4 out of 9		-3.03669	1.3137	-1.36			-1.52728					Bioset 8: Dermal fibroblasts from Huntington disease patients _vs_ healthy controls (Study: Expression data from human Huntington fibroblasts)
CPNE8	144402	copine VIII	3 out of 9			1.42199	1.35	3.75							Bioset 9: Prefrontal cortex BA9 regions from male subject post mortems - Huntingtons disease _vs_ normal (Study: Huntington's disease BA9 prefrontal cortices)
CALY	50632	calcyon neuron-specific vesicular protein	3 out of 9		-3.58861							-1.7	2.02087
RASGEF1A	221002	RasGEF domain family, member 1A	3 out of 9		-3.54601	-1.52431		-2
ADAM11	4185	ADAM metallopeptidase domain 11	3 out of 9		-1.9755					-1.36682		-1.45
PLEKHB1	58473	pleckstrin homology domain containing, family B (evectins) member 1	3 out of 9			-1.60538	-1.21	-1.48
PNCK	139728	pregnancy up-regulated non-ubiquitously expressed CaM kinase	3 out of 9		-2.95979	-1.47892							2.138
KIAA1598	57698	KIAA1598	3 out of 9		-2.66291	-1.48135						2.73
MAPT	4137	microtubule-associated protein tau	3 out of 9		-3.76545	-1.35649						-1.28
ACSL4	2182	acyl-CoA synthetase long-chain family member 4	3 out of 9			1.24784		1.61				2.11
PHYHIP	9796	phytanoyl-CoA 2-hydroxylase interacting protein	3 out of 9		-2.82766	-2.43676						-1.25
APOE	348	apolipoprotein E	3 out of 9		2.80489	-1.24648		-2.96
ATP2B3	492	ATPase, Ca++ transporting, plasma membrane 3	3 out of 9		-3.07022	3.02747						-1.27
SCN4B	6330	sodium channel, voltage-gated, type IV, beta subunit	3 out of 9		2.52673	-1.58812				-1.5489
SHANK2	22941	SH3 and multiple ankyrin repeat domains 2	3 out of 9		-2.857	-1.27261		-2.1
RERG	85004	RAS-like, estrogen-regulated, growth inhibitor	3 out of 9			2.17938	1.24			1.44694
MAST1	22983	microtubule associated serine/threonine kinase 1	3 out of 9		-3.29827	1.30721	-1.21
ANKDD1A	348094	ankyrin repeat and death domain containing 1A	3 out of 9		-1.79723					1.45187		1.67
RAB11FIP4	84440	RAB11 family interacting protein 4 (class II)	3 out of 9		-2.72207	1.50466		-4.52
CNR1	1268	cannabinoid receptor 1 (brain)	3 out of 9				1.83	-1.36				-1.45
MTSS1	9788	metastasis suppressor 1	3 out of 9		-1.91992	1.33444						-1.31
FILIP1	27145	filamin A interacting protein 1	3 out of 9				-1.35	-6.09					-3.71106
RUNX1T1	862	runt-related transcription factor 1; translocated to, 1 (cyclin D-related)	3 out of 9			1.34141	1.25					2.64
ITPA	3704	inosine triphosphatase (nucleoside triphosphate pyrophosphatase)	3 out of 9		2.58928							-1.63	1.99478
SULT1A1	6817	sulfotransferase family, cytosolic, 1A, phenol-preferring, member 1	3 out of 9		3.43607	-1.44828	-1.22
SRPK2	6733	SRSF protein kinase 2	3 out of 9		-1.47953			-1.2				1.52
LGI4	163175	leucine-rich repeat LGI family, member 4	3 out of 9			-1.81875	-1.41					-1.29
GRAMD1C	54762	GRAM domain containing 1C	3 out of 9			-1.34712				1.94188		1.52
B3GALNT1	8706	beta-1,3-N-acetylgalactosaminyltransferase 1 (globoside blood group)	3 out of 9		-2.79093	1.20217						2.2
CCDC28B	79140	coiled-coil domain containing 28B	3 out of 9					-1.38				-1.55	2.39603
GPATCH4	54865	G patch domain containing 4	3 out of 9		2.02348			-1.94				-1.35
FAM188A	80013	family with sequence similarity 188, member A	3 out of 9							-1.21173		1.36	-1.79765
TMEM80	283232	transmembrane protein 80	3 out of 9			-1.3508		-1.25				-1.45
NCOA1	8648	nuclear receptor coactivator 1	3 out of 9		2.64144			-1.83				-1.36
AGT	183	angiotensinogen (serpin peptidase inhibitor, clade A, member 8)	2 out of 9		2.73016	-2.0068
DYNC1I1	1780	dynein, cytoplasmic 1, intermediate chain 1	2 out of 9			1.27044				-1.43619
NR3C2	4306	nuclear receptor subfamily 3, group C, member 2	2 out of 9		3.37234		1.49
CAMK2B	816	calcium/calmodulin-dependent protein kinase II beta	2 out of 9		-3.98627							-1.34
GNAL	2774	guanine nucleotide binding protein (G protein), alpha activating activity polypeptide, olfactory type	2 out of 9		-1.92543			-2.4
KCNIP2	30819	Kv channel interacting protein 2	2 out of 9					-1.21				-1.36
PCLO	27445	piccolo (presynaptic cytomatrix protein)	2 out of 9		-6.44437			1.3
GLRA2	2742	glycine receptor, alpha 2	2 out of 9		-2.97797							-1.32
CPLX2	10814	complexin 2	2 out of 9		-5.20292							-1.4
TGFB2	7042	transforming growth factor, beta 2	2 out of 9							1.65731		2.21
CALB1	793	calbindin 1, 28kDa	2 out of 9				1.33	3.73
VAMP2	6844	vesicle-associated membrane protein 2 (synaptobrevin 2)	2 out of 9		-2.79585	-1.23103
FRY	10129	furry homolog (Drosophila)	2 out of 9		-2.41272							1.26
PRKCB	5579	protein kinase C, beta	2 out of 9					-3.25				-1.31
TRIM14	9830	tripartite motif containing 14	2 out of 9			-1.53416		-1.92
ALCAM	214	activated leukocyte cell adhesion molecule	2 out of 9			1.33791						3.64
RAP1GAP2	23108	RAP1 GTPase activating protein 2	2 out of 9		-5.73824	-1.26129
SORL1	6653	sortilin-related receptor, L(DLR class) A repeats containing	2 out of 9		-2.42397			-1.27
SLC12A5	57468	solute carrier family 12 (potassium/chloride transporter), member 5	2 out of 9		-3.3639	-1.21082
SSTR2	6752	somatostatin receptor 2	2 out of 9		-2.95931							-1.4
FAM107A	11170	family with sequence similarity 107, member A	2 out of 9				1.32			1.70699
IQCA1	79781	IQ motif containing with AAA domain 1	2 out of 9			2.24984	1.61
CRYM	1428	crystallin, mu	2 out of 9							-1.32239	-1.76772
TUBB2A	7280	tubulin, beta 2A class IIa	2 out of 9		-2.42073							-1.25
ABLIM3	22885	actin binding LIM protein family, member 3	2 out of 9			-1.61831				-1.26675
MMP24	10893	matrix metallopeptidase 24 (membrane-inserted)	2 out of 9		-6.18563			-2.58
DOCK9	23348	dedicator of cytokinesis 9	2 out of 9			1.40668		1.39
ADAP1	11033	ArfGAP with dual PH domains 1	2 out of 9		-3.2219	1.30545
MYCBP2	23077	MYC binding protein 2, E3 ubiquitin protein ligase	2 out of 9		-1.72411							2.4
SCN3B	55800	sodium channel, voltage-gated, type III, beta subunit	2 out of 9						-1.75798	-1.34943
PPP1R14C	81706	protein phosphatase 1, regulatory (inhibitor) subunit 14C	2 out of 9		-2.34157	1.27964
SNRPN	6638	small nuclear ribonucleoprotein polypeptide N	2 out of 9					2.28				1.89
TRPM3	80036	transient receptor potential cation channel, subfamily M, member 3	2 out of 9		-3.53972							-1.38
DCLK1	9201	doublecortin-like kinase 1	2 out of 9			1.3859		2.29
CLTA	1211	clathrin, light chain A	2 out of 9		1.34189							-1.32
CSAD	51380	cysteine sulfinic acid decarboxylase	2 out of 9			-1.32109						1.98
FAIM2	23017	Fas apoptotic inhibitory molecule 2	2 out of 9		-1.8538							-1.47
DSEL	92126	dermatan sulfate epimerase-like	2 out of 9					5.61				2.58
GRIA1	2890	glutamate receptor, ionotropic, AMPA 1	2 out of 9		-4.23204		1.57
NELL1	4745	NEL-like 1 (chicken)	2 out of 9				1.28		-1.67117
GAS7	8522	growth arrest-specific 7	2 out of 9			1.23991		-1.29
PDE2A	5138	phosphodiesterase 2A, cGMP-stimulated	2 out of 9		-3.8813							-1.27
FGF13	2258	fibroblast growth factor 13	2 out of 9			1.34034				-1.36689
SEMA6D	80031	sema domain, transmembrane domain (TM), and cytoplasmic domain, (semaphorin) 6D	2 out of 9			-2.2242	-1.54
DOK6	220164	docking protein 6	2 out of 9		-1.90658	1.32883
RAB3A	5864	RAB3A, member RAS oncogene family	2 out of 9		-5.11396							-1.31
PLXNC1	10154	plexin C1	2 out of 9			-1.44078		3.3
JPH3	57338	junctophilin 3	2 out of 9		-2.1417			-1.83
GRB14	2888	growth factor receptor-bound protein 14	2 out of 9			1.21637		1.67
GPLD1	2822	glycosylphosphatidylinositol specific phospholipase D1	2 out of 9					-2.19				-1.26
NRSN1	140767	neurensin 1	2 out of 9		-3.90331							-1.23
LRFN5	145581	leucine rich repeat and fibronectin type III domain containing 5	2 out of 9				1.42	4.41
ADRA1D	146	adrenoceptor alpha 1D	2 out of 9			2.549				-1.71224
PTPRD	5789	protein tyrosine phosphatase, receptor type, D	2 out of 9		-1.77159	1.22811
NDRG2	57447	NDRG family member 2	2 out of 9		1.7939	-1.41911
SYT17	51760	synaptotagmin XVII	2 out of 9				1.21					-1.27
TTLL7	79739	tubulin tyrosine ligase-like family, member 7	2 out of 9									1.68	-3.07788
LRRC23	10233	leucine rich repeat containing 23	2 out of 9			-1.23945						-1.46
CHRM3	1131	cholinergic receptor, muscarinic 3	2 out of 9			-1.55677		-1.33
NPTN	27020	neuroplastin	2 out of 9					8.58				4.46
LPIN2	9663	lipin 2	2 out of 9		-1.79627			-1.23
SEZ6L2	26470	seizure related 6 homolog (mouse)-like 2	2 out of 9			-1.58032		-2.29
KIFC2	90990	kinesin family member C2	2 out of 9		-1.77448	-1.31142
TNIK	23043	TRAF2 and NCK interacting kinase	2 out of 9		-2.15611		1.24
GPD2	2820	glycerol-3-phosphate dehydrogenase 2 (mitochondrial)	2 out of 9									1.77	-1.90436
GLS2	27165	glutaminase 2 (liver, mitochondrial)	2 out of 9		-4.58092			-4.14
PGM2L1	283209	phosphoglucomutase 2-like 1	2 out of 9		-4.037							-1.28
FAAH	2166	fatty acid amide hydrolase	2 out of 9			-1.31587						-1.36
ELOVL4	6785	ELOVL fatty acid elongase 4	2 out of 9		-2.14747	1.38606
NRXN1	9378	neurexin 1	2 out of 9			2.20863		-4.48
PDIA6	10130	protein disulfide isomerase family A, member 6	2 out of 9					1.74					-3.01172
NCALD	83988	neurocalcin delta	2 out of 9			1.34939				-1.40512
PRRT1	80863	proline-rich transmembrane protein 1	2 out of 9			-1.76294	-1.31
CAMK4	814	calcium/calmodulin-dependent protein kinase IV	2 out of 9		-3.66224					-1.46447
CALM3	808	calmodulin 3 (phosphorylase kinase, delta)	2 out of 9		-1.47054					-1.25077
FAM134B	54463	family with sequence similarity 134, member B	2 out of 9		2.20929							1.62
MINA	84864	MYC induced nuclear antigen	2 out of 9		4.54918							1.52
DLG3	1741	discs, large homolog 3 (Drosophila)	2 out of 9		-1.99839							-1.24
GPR37	2861	G protein-coupled receptor 37 (endothelin receptor type B-like)	2 out of 9			1.94273		2.54
ATP1B2	482	ATPase, Na+/K+ transporting, beta 2 polypeptide	2 out of 9			-1.33735	-1.38
P4HTM	54681	prolyl 4-hydroxylase, transmembrane (endoplasmic reticulum)	2 out of 9			-1.38398							1.62584
GPR176	11245	G protein-coupled receptor 176	2 out of 9					-1.52				-1.38
GLS	2744	glutaminase	2 out of 9					2.59				2.14
MDGA2	161357	MAM domain containing glycosylphosphatidylinositol anchor 2	2 out of 9			1.71684	1.23
WDR47	22911	WD repeat domain 47	2 out of 9		-2.73712							1.77
GATM	2628	glycine amidinotransferase (L-arginine:glycine amidinotransferase)	2 out of 9			1.78118						-1.26
B3GNT1	11041	UDP-GlcNAc:betaGal beta-1,3-N-acetylglucosaminyltransferase 1	2 out of 9					-1.45				-1.55
ACAT1	38	acetyl-CoA acetyltransferase 1	2 out of 9		1.69228			-1.69
GRIA4	2893	glutamate receptor, ionotropic, AMPA 4	2 out of 9		-3.11106		1.26
CAMKK2	10645	calcium/calmodulin-dependent protein kinase kinase 2, beta	2 out of 9		-1.50311					-1.38609
RIMKLA	284716	ribosomal modification protein rimK-like family member A	2 out of 9		-2.39423							-1.31
FN3K	64122	fructosamine 3 kinase	2 out of 9		-2.03419							-1.26
FAM168A	23201	family with sequence similarity 168, member A	2 out of 9		-2.04485								-3.18928
SH3BP5	9467	SH3-domain binding protein 5 (BTK-associated)	2 out of 9									-2.14	-3.17265
SLC9A6	10479	solute carrier family 9, subfamily A (NHE6, cation proton antiporter 6), member 6	2 out of 9		-2.10681							1.26
KCNC1	3746	potassium voltage-gated channel, Shaw-related subfamily, member 1	2 out of 9		-4.95055	1.42413
DGAT2	84649	diacylglycerol O-acyltransferase 2	2 out of 9			-1.31277		-1.59
C2orf88	84281	chromosome 2 open reading frame 88	2 out of 9		2.89064							2.41
EPHA4	2043	EPH receptor A4	2 out of 9		-2.59932	1.3238
OLFM1	10439	olfactomedin 1	2 out of 9		-4.02454	3.93634
ALDH1L1	10840	aldehyde dehydrogenase 1 family, member L1	2 out of 9				-1.25					-1.22
NDUFB9	4715	NADH dehydrogenase (ubiquinone) 1 beta subcomplex, 9, 22kDa	2 out of 9									-1.39	2.07427
RAPGEF5	9771	Rap guanine nucleotide exchange factor (GEF) 5	2 out of 9		-5.75275			-1.51
RASA3	22821	RAS p21 protein activator 3	2 out of 9					-1.62				-1.67
SNCA	6622	synuclein, alpha (non A4 component of amyloid precursor)	2 out of 9		-3.06179							-1.35
KIAA1211L	343990	KIAA1211-like	2 out of 9		2.46272							-1.41
ADD3	120	adducin 3 (gamma)	2 out of 9					-1.5				2.38
PAMR1	25891	peptidase domain containing associated with muscle regeneration 1	2 out of 9		1.98078	-1.69887
DTNB	1838	dystrobrevin, beta	2 out of 9		-1.95815							-1.39
C1orf216	127703	chromosome 1 open reading frame 216	2 out of 9					-1.48				-1.39
CRYZL1	9946	crystallin, zeta (quinone reductase)-like 1	2 out of 9					-1.44				2.58
PNKD	25953	paroxysmal nonkinesigenic dyskinesia	2 out of 9					-1.33				-1.37
PIK3IP1	113791	phosphoinositide-3-kinase interacting protein 1	2 out of 9			-1.41674	-1.29
PPP1R26	9858	protein phosphatase 1, regulatory subunit 26	2 out of 9		-1.65363			-1.81
DLK2	65989	delta-like 2 homolog (Drosophila)	2 out of 9			1.30578						-1.36
APC2	10297	adenomatosis polyposis coli 2	2 out of 9		-3.0495		-1.43
CLASP2	23122	cytoplasmic linker associated protein 2	2 out of 9		-3.16481							1.48
DZIP1	22873	DAZ interacting protein 1	2 out of 9				-1.21					1.42
RBM24	221662	RNA binding motif protein 24	2 out of 9				-1.24					1.63
LRRC16A	55604	leucine rich repeat containing 16A	2 out of 9			-1.21953		-1.97
COPS7A	50813	COP9 constitutive photomorphogenic homolog subunit 7A (Arabidopsis)	2 out of 9							-1.22944		-1.44
CNDP2	55748	CNDP dipeptidase 2 (metallopeptidase M20 family)	2 out of 9					-2.96				-1.66
ASTN1	460	astrotactin 1	2 out of 9			1.44432	-1.25
TRAF3	7187	TNF receptor-associated factor 3	2 out of 9					-2.15				-1.26
KIF16B	55614	kinesin family member 16B	2 out of 9		2.28137								-1.95525
STX7	8417	syntaxin 7	2 out of 9		-1.75698							1.84
RBKS	64080	ribokinase	2 out of 9			-1.42606		-1.23
PLXNA3	55558	plexin A3	2 out of 9			-1.22059		1.24
AIFM3	150209	apoptosis-inducing factor, mitochondrion-associated, 3	2 out of 9		-2.45106		1.31
STMN2	11075	stathmin-like 2	2 out of 9		-3.38934	-1.4838
PKIB	5570	protein kinase (cAMP-dependent, catalytic) inhibitor beta	2 out of 9			1.22945		1.27
PLK1S1	55857	polo-like kinase 1 substrate 1	2 out of 9					-3.59				2.2
GDAP1	54332	ganglioside induced differentiation associated protein 1	2 out of 9		-2.03912							1.89
EIF4E3	317649	eukaryotic translation initiation factor 4E family member 3	2 out of 9			1.20249		-1.29
FKTN	2218	fukutin	2 out of 9									3.4	-2.18384
SPRYD4	283377	SPRY domain containing 4	2 out of 9		2.13066							-1.63
NT5E	4907	5'-nucleotidase, ecto (CD73)	2 out of 9			-1.80959	1.4
SEC14L2	23541	SEC14-like 2 (S. cerevisiae)	2 out of 9			-1.42252						-1.68
ECE2	9718	endothelin converting enzyme 2	2 out of 9				1.45					-1.45
PKD1	5310	polycystic kidney disease 1 (autosomal dominant)	2 out of 9		-1.76458							-1.4
ELMOD1	55531	ELMO/CED-12 domain containing 1	1 out of 9					-1.37
GDA	9615	guanine deaminase	1 out of 9									-1.44
SLCO1C1	53919	solute carrier organic anion transporter family, member 1C1	1 out of 9		5.30268
CPNE6	9362	copine VI (neuronal)	1 out of 9									-1.34
PCDH20	64881	protocadherin 20	1 out of 9			2.89007
RIT2	6014	Ras-like without CAAX 2	1 out of 9							-1.5207
HPCA	3208	hippocalcin	1 out of 9		-4.70236
SCN2A	6326	sodium channel, voltage-gated, type II, alpha subunit	1 out of 9		-4.26883
SLC24A3	57419	solute carrier family 24 (sodium/potassium/calcium exchanger), member 3	1 out of 9			1.81312
CAMK2A	815	calcium/calmodulin-dependent protein kinase II alpha	1 out of 9									-1.23
FABP3	2170	fatty acid binding protein 3, muscle and heart (mammary-derived growth inhibitor)	1 out of 9							-1.53546
ZDHHC23	254887	zinc finger, DHHC-type containing 23	1 out of 9		-2.98829
RAPGEFL1	51195	Rap guanine nucleotide exchange factor (GEF)-like 1	1 out of 9									-1.43
SERPINI1	5274	serpin peptidase inhibitor, clade I (neuroserpin), member 1	1 out of 9									1.77
ALDOC	230	aldolase C, fructose-bisphosphate	1 out of 9		-3.9815
SLC4A4	8671	solute carrier family 4, sodium bicarbonate cotransporter, member 4	1 out of 9				1.34
DNM1	1759	dynamin 1	1 out of 9			-1.26754
GRIA2	2891	glutamate receptor, ionotropic, AMPA 2	1 out of 9		-5.11094
SLC35F2	54733	solute carrier family 35, member F2	1 out of 9			-1.20114
SLC15A2	6565	solute carrier family 15 (H+/peptide transporter), member 2	1 out of 9				-1.23
RBFOX1	54715	RNA binding protein, fox-1 homolog (C. elegans) 1	1 out of 9									-1.3
SCN8A	6334	sodium channel, voltage gated, type VIII, alpha subunit	1 out of 9		-2.5168
CYP46A1	10858	cytochrome P450, family 46, subfamily A, polypeptide 1	1 out of 9		-2.67958
CXCL14	9547	chemokine (C-X-C motif) ligand 14	1 out of 9				1.22
ZCCHC12	170261	zinc finger, CCHC domain containing 12	1 out of 9		-4.16591
SPOCK2	9806	sparc/osteonectin, cwcv and kazal-like domains proteoglycan (testican) 2	1 out of 9			-1.70035
AKAP5	9495	A kinase (PRKA) anchor protein 5	1 out of 9		-3.06465
MBP	4155	myelin basic protein	1 out of 9									-1.3
SNAP25	6616	synaptosomal-associated protein, 25kDa	1 out of 9							-1.39274
ADHFE1	137872	alcohol dehydrogenase, iron containing, 1	1 out of 9			-1.27168
FAM69A	388650	family with sequence similarity 69, member A	1 out of 9				1.27
BEND6	221336	BEN domain containing 6	1 out of 9									1.76
LMO3	55885	LIM domain only 3 (rhombotin-like 2)	1 out of 9			1.57848
RTN3	10313	reticulon 3	1 out of 9							-1.25412
NPY5R	4889	neuropeptide Y receptor Y5	1 out of 9										-2.83407
MLC1	23209	megalencephalic leukoencephalopathy with subcortical cysts 1	1 out of 9			1.78824
EGFR	1956	epidermal growth factor receptor	1 out of 9							1.78485
SYBU	55638	syntabulin (syntaxin-interacting)	1 out of 9		-3.29304
GABRG2	2566	gamma-aminobutyric acid (GABA) A receptor, gamma 2	1 out of 9				-1.31
KCNJ6	3763	potassium inwardly-rectifying channel, subfamily J, member 6	1 out of 9				-1.3
CDS1	1040	CDP-diacylglycerol synthase (phosphatidate cytidylyltransferase) 1	1 out of 9					1.61
NTM	50863	neurotrimin	1 out of 9			-1.45181
BCAN	63827	brevican	1 out of 9									-1.33
TSPAN7	7102	tetraspanin 7	1 out of 9			1.21103
ARHGAP20	57569	Rho GTPase activating protein 20	1 out of 9			-3.53287
ADCY8	114	adenylate cyclase 8 (brain)	1 out of 9				1.58
NTRK2	4915	neurotrophic tyrosine kinase, receptor, type 2	1 out of 9									-1.33
ARHGEF3	50650	Rho guanine nucleotide exchange factor (GEF) 3	1 out of 9			-1.24882
CTNNA2	1496	catenin (cadherin-associated protein), alpha 2	1 out of 9			-1.48389
HGSNAT	138050	heparan-alpha-glucosaminide N-acetyltransferase	1 out of 9				-1.21
MOXD1	26002	monooxygenase, DBH-like 1	1 out of 9			3.05116
PLXNA2	5362	plexin A2	1 out of 9					7.11
PAQR6	79957	progestin and adipoQ receptor family member VI	1 out of 9			-2.21763
NDRG1	10397	N-myc downstream regulated 1	1 out of 9			-1.2766
CSDC2	27254	cold shock domain containing C2, RNA binding	1 out of 9		-2.90584
PRNP	5621	prion protein	1 out of 9			1.26065
NCDN	23154	neurochondrin	1 out of 9									-1.24
SCG5	6447	secretogranin V (7B2 protein)	1 out of 9					-3.13
NRSN2	80023	neurensin 2	1 out of 9							-1.29961
ICA1	3382	islet cell autoantigen 1, 69kDa	1 out of 9							-1.26487
RALYL	138046	RALY RNA binding protein-like	1 out of 9		-3.07684
ASIC1	41	acid-sensing (proton-gated) ion channel 1	1 out of 9			-1.60703
TUBA8	51807	tubulin, alpha 8	1 out of 9			1.31741
LMO7	4008	LIM domain 7	1 out of 9									1.79
PITPNM1	9600	phosphatidylinositol transfer protein, membrane-associated 1	1 out of 9		-1.52512
DOCK10	55619	dedicator of cytokinesis 10	1 out of 9									1.48
ABCC8	6833	ATP-binding cassette, sub-family C (CFTR/MRP), member 8	1 out of 9									-1.26
RTN1	6252	reticulon 1	1 out of 9			-2.16216
CAMK2G	818	calcium/calmodulin-dependent protein kinase II gamma	1 out of 9									1.75
FAM98C	147965	family with sequence similarity 98, member C	1 out of 9									-1.6
ZBTB20	26137	zinc finger and BTB domain containing 20	1 out of 9									3.53
AKAP7	9465	A kinase (PRKA) anchor protein 7	1 out of 9									-1.31
GRM1	2911	glutamate receptor, metabotropic 1	1 out of 9				1.37
RBM5	10181	RNA binding motif protein 5	1 out of 9									2.19
SLC4A3	6508	solute carrier family 4, anion exchanger, member 3	1 out of 9					-1.25
ARGLU1	55082	arginine and glutamate rich 1	1 out of 9									1.37
MAP7	9053	microtubule-associated protein 7	1 out of 9									1.85
C9orf91	203197	chromosome 9 open reading frame 91	1 out of 9									-1.74
BAI3	577	brain-specific angiogenesis inhibitor 3	1 out of 9		-3.20791
JAKMIP1	152789	janus kinase and microtubule interacting protein 1	1 out of 9		-4.33317
NRXN2	9379	neurexin 2	1 out of 9		-3.17152
NAAA	27163	N-acylethanolamine acid amidase	1 out of 9					-3.31
LGI1	9211	leucine-rich, glioma inactivated 1	1 out of 9			-1.46526
TMCC3	57458	transmembrane and coiled-coil domain family 3	1 out of 9			1.97315
MINK1	50488	misshapen-like kinase 1	1 out of 9					-1.79
PRLR	5618	prolactin receptor	1 out of 9			1.53621
NPTX1	4884	neuronal pentraxin I	1 out of 9				-1.39
CALM1	801	calmodulin 1 (phosphorylase kinase, delta)	1 out of 9		-2.0266
ITGB4	3691	integrin, beta 4	1 out of 9							1.95783
UNC5C	8633	unc-5 homolog C (C. elegans)	1 out of 9			-1.27633
WSB2	55884	WD repeat and SOCS box containing 2	1 out of 9		-1.79096
GRID1	2894	glutamate receptor, ionotropic, delta 1	1 out of 9			1.6734
SYT6	148281	synaptotagmin VI	1 out of 9			5.30269
GJB6	10804	gap junction protein, beta 6, 30kDa	1 out of 9							2.12104
RASD2	23551	RASD family, member 2	1 out of 9		-2.55097
TRPC1	7220	transient receptor potential cation channel, subfamily C, member 1	1 out of 9									2.6
FAM110B	90362	family with sequence similarity 110, member B	1 out of 9			1.36324
FAM5B	57795	family with sequence similarity 5, member B	1 out of 9		-4.02111
SYT4	6860	synaptotagmin IV	1 out of 9							-1.42453
HPCAL4	51440	hippocalcin like 4	1 out of 9		-3.4485
GALNTL4	374378	UDP-N-acetyl-alpha-D-galactosamine:polypeptide N-acetylgalactosaminyltransferase-like 4	1 out of 9			1.24185
DCDC2	51473	doublecortin domain containing 2	1 out of 9				1.53
TMEM38A	79041	transmembrane protein 38A	1 out of 9							-1.46012
SPEG	10290	SPEG complex locus	1 out of 9			-1.74025
PGBD5	79605	piggyBac transposable element derived 5	1 out of 9			1.24956
EXTL1	2134	exostoses (multiple)-like 1	1 out of 9			-1.5135
SLC22A17	51310	solute carrier family 22, member 17	1 out of 9			-1.2685
AJAP1	55966	adherens junctions associated protein 1	1 out of 9		11.1377
CPLX1	10815	complexin 1	1 out of 9				-1.56
MRAP2	112609	melanocortin 2 receptor accessory protein 2	1 out of 9					-3.39
EWSR1	2130	Ewing sarcoma breakpoint region 1	1 out of 9										1.71027
SNCB	6620	synuclein, beta	1 out of 9		-3.34785
BEX1	55859	brain expressed, X-linked 1	1 out of 9			1.31699
FRA10AC1	118924	fragile site, folic acid type, rare, fra(10)(q23.3) or fra(10)(q24.2) candidate 1	1 out of 9									2.26
TRIL	9865	TLR4 interactor with leucine-rich repeats	1 out of 9		3.19526
LENG8	114823	leukocyte receptor cluster (LRC) member 8	1 out of 9			-1.30941
ANKRD13D	338692	ankyrin repeat domain 13 family, member D	1 out of 9										1.89666
SLCO1A2	6579	solute carrier organic anion transporter family, member 1A2	1 out of 9			-1.32475
TLCD1	116238	TLC domain containing 1	1 out of 9		3.19734
MTUS2	23281	microtubule associated tumor suppressor candidate 2	1 out of 9		-2.93333
PFKM	5213	phosphofructokinase, muscle	1 out of 9					-1.73
IGFBP5	3488	insulin-like growth factor binding protein 5	1 out of 9			1.44675
DGKE	8526	diacylglycerol kinase, epsilon 64kDa	1 out of 9		-2.86437
VGLL4	9686	vestigial like 4 (Drosophila)	1 out of 9										-4.35857
SH3BGR	6450	SH3 domain binding glutamic acid-rich protein	1 out of 9				1.43
SETD3	84193	SET domain containing 3	1 out of 9					-1.3
DPF1	8193	D4, zinc and double PHD fingers family 1	1 out of 9		-4.02653
RHOV	171177	ras homolog family member V	1 out of 9							-1.35971
BID	637	BH3 interacting domain death agonist	1 out of 9					-1.82
SERINC1	57515	serine incorporator 1	1 out of 9									1.95
RTN4	57142	reticulon 4	1 out of 9							-1.24666
LIN7B	64130	lin-7 homolog B (C. elegans)	1 out of 9										2.35386
B9D1	27077	B9 protein domain 1	1 out of 9									-1.81
SEMA4D	10507	sema domain, immunoglobulin domain (Ig), transmembrane domain (TM) and short cytoplasmic domain, (semaphorin) 4D	1 out of 9					-2.56
LGALS8	3964	lectin, galactoside-binding, soluble, 8	1 out of 9									2.37
C1QTNF4	114900	C1q and tumor necrosis factor related protein 4	1 out of 9			-1.96319
ASAH1	427	N-acylsphingosine amidohydrolase (acid ceramidase) 1	1 out of 9					-1.44
ENOPH1	58478	enolase-phosphatase 1	1 out of 9							-1.21208
IBTK	25998	inhibitor of Bruton agammaglobulinemia tyrosine kinase	1 out of 9									2.4
ARL3	403	ADP-ribosylation factor-like 3	1 out of 9					-1.42
KCNH4	23415	potassium voltage-gated channel, subfamily H (eag-related), member 4	1 out of 9		-4.10311
ESYT3	83850	extended synaptotagmin-like protein 3	1 out of 9					-1.42
EEA1	8411	early endosome antigen 1	1 out of 9									4.18
KCTD1	284252	potassium channel tetramerisation domain containing 1	1 out of 9					-1.79
TMEM132E	124842	transmembrane protein 132E	1 out of 9				1.26
KIAA1407	57577	KIAA1407	1 out of 9			-1.40542
ARFGEF1	10565	ADP-ribosylation factor guanine nucleotide-exchange factor 1 (brefeldin A-inhibited)	1 out of 9									2.3
MMP17	4326	matrix metallopeptidase 17 (membrane-inserted)	1 out of 9			2.73169
GPM6B	2824	glycoprotein M6B	1 out of 9									2.92
YWHAE	7531	tyrosine 3-monooxygenase/tryptophan 5-monooxygenase activation protein, epsilon polypeptide	1 out of 9			1.97678
RALGPS2	55103	Ral GEF with PH domain and SH3 binding motif 2	1 out of 9									2.49
MAP4	4134	microtubule-associated protein 4	1 out of 9					-2.46
ATP1A2	477	ATPase, Na+/K+ transporting, alpha 2 polypeptide	1 out of 9			-1.5633
ITSN2	50618	intersectin 2	1 out of 9									2.5
GPM6A	2823	glycoprotein M6A	1 out of 9			1.54939
SCAF1	58506	SR-related CTD-associated factor 1	1 out of 9				-1.26

## Sheet: MDD_hiM
Gene	EntrezGene ID	Gene Description			Bioset 1	Bioset 2	Bioset 3	Bioset 4	Bioset 5	Bioset 6	Bioset 7	Bioset 8	Bioset 9	Bioset 10		Bioset 1: Dorsolateral prefrontal cortex tissues from major depressive disorder patients _vs_ matched controls (Study: Dorsolateral prefrontal cortices from major depressive disorder patients)
PTPRD	5789	protein tyrosine phosphatase, receptor type, D	3 out of 10		-1.41					1.23		1.22				Bioset 2: Brain anterior cingulate cortex of major depressive disorder patients _vs_ non-psychiatric controls (Study: Anterior cingulate cortex expression in patients with major depressive disorder (MDD))
GPR155	151556	G protein-coupled receptor 155	2 out of 10		1.24		1.23									Bioset 3: Anterior cingulate cortex from major depressive disorder patients _vs_ normal control (Study: Anterior cingulate cortices from major depressive disorder patients)
CXCL14	9547	chemokine (C-X-C motif) ligand 14	2 out of 10			-1.2				-1.22						Bioset 4: Orbital ventral prefrontal cortices from major depressive disorder patients _vs_ matched controls (Study: Orbital ventral prefrontal cortices from major depressive disorder patients)
MBP	4155	myelin basic protein	2 out of 10				-1.31					1.25				Bioset 5: Amygdala tissues from brains of major depressive disorder patients _vs_ matched controls (Study: Amygdala tissues from major depressive disorder patients)
SNRPN	6638	small nuclear ribonucleoprotein polypeptide N	2 out of 10		1.29		1.2									Bioset 6: Amygdalae from postmortem brains of major depressive disorder patients _vs_ healthy subjects (Study: Amygdalae from postmortem brains of patients with major depressive disorder)
GAS7	8522	growth arrest-specific 7	2 out of 10		-1.43								-1.24			Bioset 7: Hippocampus tissues from major depressive disorder patients _vs_ normals (Study: Brain regions from patients with schizophrenia, depression or bipolar disorder)
DOCK10	55619	dedicator of cytokinesis 10	2 out of 10		-1.2		-1.34									Bioset 8: Associative striatum tissues from major depressive disorder patients _vs_ normals (Study: Brain regions from patients with schizophrenia, depression or bipolar disorder)
CLCN4	1183	chloride channel, voltage-sensitive 4	2 out of 10		-1.59	1.27										Bioset 9: Pre-frontal cortex (BA46) tissues from major depressive disorder patients _vs_ normals (Study: Brain regions from patients with schizophrenia, depression or bipolar disorder)
TMCC3	57458	transmembrane and coiled-coil domain family 3	2 out of 10				-1.3					1.46				Bioset 10: Postmortem prefrontal cortex from patients with depression _vs_ control (Study: Prefrontal cortex expression profile of bipolar disorder, depression, and schizophrenia patients)
MEF2C	4208	myocyte enhancer factor 2C	2 out of 10		-1.33						-1.28
GPR37	2861	G protein-coupled receptor 37 (endothelin receptor type B-like)	2 out of 10				-1.61					1.28
GLS	2744	glutaminase	2 out of 10		-1.42								-1.27
FRA10AC1	118924	fragile site, folic acid type, rare, fra(10)(q23.3) or fra(10)(q24.2) candidate 1	2 out of 10								1.21		1.21
SLCO1A2	6579	solute carrier organic anion transporter family, member 1A2	2 out of 10		-1.39		-1.67
SEMA4D	10507	sema domain, immunoglobulin domain (Ig), transmembrane domain (TM) and short cytoplasmic domain, (semaphorin) 4D	2 out of 10				-1.31					1.36
NUDT4	11163	nudix (nucleoside diphosphate linked moiety X)-type motif 4	2 out of 10		-1.29		1.28
AQP4	361	aquaporin 4	1 out of 10											1.27
KCNAB1	7881	potassium voltage-gated channel, shaker-related subfamily, beta member 1	1 out of 10		-1.45
FRY	10129	furry homolog (Drosophila)	1 out of 10		-1.24
ETV1	2115	ets variant 1	1 out of 10		-1.39
PRKCB	5579	protein kinase C, beta	1 out of 10						-1.23
SNAP25	6616	synaptosomal-associated protein, 25kDa	1 out of 10		-1.26
EGFR	1956	epidermal growth factor receptor	1 out of 10										1.21
GABRG2	2566	gamma-aminobutyric acid (GABA) A receptor, gamma 2	1 out of 10		-1.54
RYR2	6262	ryanodine receptor 2 (cardiac)	1 out of 10		1.32
WSB1	26118	WD repeat and SOCS box containing 1	1 out of 10									1.35
PHYHIP	9796	phytanoyl-CoA 2-hydroxylase interacting protein	1 out of 10		1.21
APOE	348	apolipoprotein E	1 out of 10									-1.22
ATP2B3	492	ATPase, Ca++ transporting, plasma membrane 3	1 out of 10		1.27
PRNP	5621	prion protein	1 out of 10		-1.46
2018-09-05	5413	septin 5	1 out of 10			-1.2
GRB14	2888	growth factor receptor-bound protein 14	1 out of 10				1.23
SCG3	29106	secretogranin III	1 out of 10									-1.22
SHANK2	22941	SH3 and multiple ankyrin repeat domains 2	1 out of 10		1.23
SMARCA2	6595	SWI/SNF related, matrix associated, actin dependent regulator of chromatin, subfamily a, member 2	1 out of 10		-1.26
KCTD4	386618	potassium channel tetramerisation domain containing 4	1 out of 10								-1.29
NDRG2	57447	NDRG family member 2	1 out of 10										-1.3
NCAM2	4685	neural cell adhesion molecule 2	1 out of 10		-1.22
PLCXD2	257068	phosphatidylinositol-specific phospholipase C, X domain containing 2	1 out of 10		1.22
NPTN	27020	neuroplastin	1 out of 10		1.45
GPD2	2820	glycerol-3-phosphate dehydrogenase 2 (mitochondrial)	1 out of 10				-1.28
PPP1R3C	5507	protein phosphatase 1, regulatory subunit 3C	1 out of 10								-1.34
ITFG1	81533	integrin alpha FG-GAP repeat containing 1	1 out of 10		-1.34
UNC5C	8633	unc-5 homolog C (C. elegans)	1 out of 10									1.27
ABCA2	20	ATP-binding cassette, sub-family A (ABC1), member 2	1 out of 10				-1.23
NRXN1	9378	neurexin 1	1 out of 10				1.24
PDIA6	10130	protein disulfide isomerase family A, member 6	1 out of 10		-1.21
CAMK4	814	calcium/calmodulin-dependent protein kinase IV	1 out of 10				1.21
DCDC2	51473	doublecortin domain containing 2	1 out of 10				1.21
SLC25A23	79085	solute carrier family 25 (mitochondrial carrier; phosphate carrier), member 23	1 out of 10							-1.45
C2orf88	84281	chromosome 2 open reading frame 88	1 out of 10				-1.27
CMTM5	116173	CKLF-like MARVEL transmembrane domain containing 5	1 out of 10				-1.3
RUNX1T1	862	runt-related transcription factor 1; translocated to, 1 (cyclin D-related)	1 out of 10		1.2
LARP6	55323	La ribonucleoprotein domain family, member 6	1 out of 10									1.25
LIMCH1	22998	LIM and calponin homology domains 1	1 out of 10		-1.21
EPB41L3	23136	erythrocyte membrane protein band 4.1-like 3	1 out of 10		-1.24
CLASP2	23122	cytoplasmic linker associated protein 2	1 out of 10		-1.29
CPEB1	64506	cytoplasmic polyadenylation element binding protein 1	1 out of 10			1.22
LGALS8	3964	lectin, galactoside-binding, soluble, 8	1 out of 10			-1.31
STX7	8417	syntaxin 7	1 out of 10		-1.21
ASAH1	427	N-acylsphingosine amidohydrolase (acid ceramidase) 1	1 out of 10		-1.29
SLC22A3	6581	solute carrier family 22 (extraneuronal monoamine transporter), member 3	1 out of 10		1.28
GUCY1B3	2983	guanylate cyclase 1, soluble, beta 3	1 out of 10		-1.49
B3GALNT1	8706	beta-1,3-N-acetylgalactosaminyltransferase 1 (globoside blood group)	1 out of 10		-1.51
EEA1	8411	early endosome antigen 1	1 out of 10		-1.26
SERINC5	256987	serine incorporator 5	1 out of 10				-1.28
FAM188A	80013	family with sequence similarity 188, member A	1 out of 10		-1.34
TPST2	8459	tyrosylprotein sulfotransferase 2	1 out of 10											1.2
ARFGEF1	10565	ADP-ribosylation factor guanine nucleotide-exchange factor 1 (brefeldin A-inhibited)	1 out of 10		-1.38
NCAM1	4684	neural cell adhesion molecule 1	1 out of 10				-1.33
ABI1	10006	abl-interactor 1	1 out of 10		-1.22
GDAP1	54332	ganglioside induced differentiation associated protein 1	1 out of 10		-1.7
NCOA1	8648	nuclear receptor coactivator 1	1 out of 10		-1.21
EIF4E3	317649	eukaryotic translation initiation factor 4E family member 3	1 out of 10		-1.39
ABHD6	57406	abhydrolase domain containing 6	1 out of 10		-1.27
PLA2G16	11145	phospholipase A2, group XVI	1 out of 10									1.22

## Sheet: PD_hiM
Gene	EntrezGene ID	Gene Description			Bioset 1	Bioset 2	Bioset 3	Bioset 4	Bioset 5	Bioset 6	Bioset 7	Bioset 8	Bioset 9	Bioset 10	Bioset 11	Bioset 12	Bioset 13	Bioset 14	Bioset 15	Bioset 16		Bioset 1: Dopaminergic neurons derived from iPSCs of PD patients with mutant LRRK2 _vs_ healthy controls (Study: In-vitro differentiation of Parkinson's Disease derived iPSCs into dopaminergic neurons)
CRYZL1	9946	crystallin, zeta (quinone reductase)-like 1	6 out of 16			-1.34		-1.54				-1.47			-4.3			-1.37	-1.6			Bioset 2: iPSC derived from PD patients with alpha-synuclein (SNCA) triplication _vs_ normal subjects (Study: iPSC derived from patients with Parkinson's disease with SNCA triplication)
LGALS8	3964	lectin, galactoside-binding, soluble, 8	6 out of 16									-1.99		-1.23	-2.43		-1.34	-1.5	-1.49			Bioset 3: Dopaminergic neuron progenitors differentiated from iPSCs of PD patients _vs_ of healthy persons (Study: Dopaminergic neuron progenitors derived from iPSCs of Parkinson's disease patients)
GNAL	2774	guanine nucleotide binding protein (G protein), alpha activating activity polypeptide, olfactory type	5 out of 16			-1.48								-1.2			-1.95	-1.46	-1.97			Bioset 4: iPSC from dermal fibroblasts of Parkinson patient with SNCA triplication _vs_ healthy donors (Study: iPSC from dermal fibroblasts of Parkinson's patients with SNCA A53T mutation or SNCA triplication)
ATP1B1	481	ATPase, Na+/K+ transporting, beta 1 polypeptide	5 out of 16			-1.22				-1.61				-1.47					-2.28	2.93		Bioset 5: Neurons (iPS-derived) mutant GBA (N370S) - Parkinson's disease patients _vs_ healthy controls (Study: Neurons derived from iPSCs of Parkinson's disease patients or healthy controls)
SORL1	6653	sortilin-related receptor, L(DLR class) A repeats containing	5 out of 16							-1.33		1.25			1.76				-1.37	2.3		Bioset 6: iPSCs from dermal fibroblasts of LRRK2 G2019S variant Parkinson's disease subjects _vs_ normal (Study: Induced pluripotent stem cells from subjects with LRKK2 G2019S variant Parkinson's disease)
TUBB2A	7280	tubulin, beta 2A class IIa	5 out of 16									-1.8		-2.1		1.55		-1.9	-1.83			Bioset 7: Neurons from iPSCs from skin fibroblasts of PD patients with SNCA mutation _vs_ unaffected controls (Study: Neurons from iPSCs from skin fibroblasts of Parkinson's disease patients with SNCA mutation)
DCLK1	9201	doublecortin-like kinase 1	5 out of 16									-2.19			-2.79		-2	-1.93	-2.93			Bioset 8: Substantia nigrae from postmortem brain - Parkinson's disease patients _vs_ normal (Study: Substantia nigrae from brains of Parkinson's disease patients)
FGF13	2258	fibroblast growth factor 13	5 out of 16					1.4				-3.52		-2.6				-2.62	-2.48			Bioset 9: Substantia nigras from patients with incidental Lewy Body disease _vs_ unaffected controls (Study: Substantia nigras of patients with incidental Lewy Body disease)
SNCA	6622	synuclein, alpha (non A4 component of amyloid precursor)	5 out of 16									-1.64			-4.38		-1.24	-1.68	-2.41			Bioset 10: Substantia nigra collected at autopsy from brains of Parkinsons disease patients _vs_ control (Study: Substantia nigra of Parkinson's disease patients)
RAPGEF5	9771	Rap guanine nucleotide exchange factor (GEF) 5	5 out of 16					1.36	-2.21971	-1.8								1.73	-1.3			Bioset 11: Substantia nigra pars compacta neurons from Parkinsons disease patients _vs_ control (Study: Substantia nigra pars compacta gene expression in neurons from Parkinson's disease patients)
VGLL4	9686	vestigial like 4 (Drosophila)	5 out of 16						1.7563			1.39		1.28			1.5		1.37			Bioset 12: Globus pallidus interna from Parkinsons disease patients _vs_ unaffected (Study: Globus pallidus interna from postmortem brains of Parkinson's disease patients)
PIK3IP1	113791	phosphoinositide-3-kinase interacting protein 1	5 out of 16					-1.27				-1.21					-1.2	-1.21		-1.27		Bioset 13: Postmortem brain putamen from Parkinsons disease patients _vs_ unaffected (Study: Putamen gene expression in brains of Parkinson's disease patients)
TRPM3	80036	transient receptor potential cation channel, subfamily M, member 3	4 out of 16		1.61				2.2798						1.87					-1.24		Bioset 14: Postmortem brain whole substantia nigra from Parkinsons disease patients _vs_ unaffected (Study: Substantia nigra gene expression in Parkinson's disease patients)
ANKRD6	22881	ankyrin repeat domain 6	4 out of 16				1.26								-2.36			-1.28	-1.29			Bioset 15: Postmortem prefrontal cortex from brain of Parkinsons disease patients _vs_ unaffected (Study: Prefrontal cortex from brains of Parkinson's disease patients)
CALM1	801	calmodulin 1 (phosphorylase kinase, delta)	4 out of 16			1.87										1.29		-1.28	-2.26			Bioset 16: Dopamine neurons of substantia nigra pars compacta from Parkinsons disease patients _vs_ controls (Study: Dopamine neurons of substantia nigra pars compacta from Parkinsons disease patients)
MINA	84864	MYC induced nuclear antigen	4 out of 16												-1.82			-1.24	-1.25	-1.29
OLFM1	10439	olfactomedin 1	4 out of 16					1.62							1.33			-1.95	-1.97
LIN7B	64130	lin-7 homolog B (C. elegans)	4 out of 16											-1.25	-2.45		-1.47	-1.52
DEGS1	8560	delta(4)-desaturase, sphingolipid 1	4 out of 16			1.56	1.3	1.24	1.43091
GUCY1B3	2983	guanylate cyclase 1, soluble, beta 3	4 out of 16									-1.49		-1.72				-1.63	-2.24
NCAM1	4684	neural cell adhesion molecule 1	4 out of 16									1.42		1.28				1.28	1.26
GBE1	2632	glucan (1,4-alpha-), branching enzyme 1	4 out of 16					-1.49				-2.53			-3.46			-2.14
PKD1	5310	polycystic kidney disease 1 (autosomal dominant)	4 out of 16						-1.51916			1.31						1.37		1.76
KCNAB1	7881	potassium voltage-gated channel, shaker-related subfamily, beta member 1	3 out of 16			2.57									1.39				-1.99
CPNE6	9362	copine VI (neuronal)	3 out of 16												1.73				-1.38	1.29
MBP	4155	myelin basic protein	3 out of 16									-1.36						2.08		-1.25
ALCAM	214	activated leukocyte cell adhesion molecule	3 out of 16									1.49			-2.97				-1.44
RAP1GAP2	23108	RAP1 GTPase activating protein 2	3 out of 16											-1.29				-1.67	-1.54
FAM69A	388650	family with sequence similarity 69, member A	3 out of 16						1.59059			1.34							-1.54
LMO3	55885	LIM domain only 3 (rhombotin-like 2)	3 out of 16						-2.28361			-1.63						-1.81
ADCY8	114	adenylate cyclase 8 (brain)	3 out of 16									1.35						-1.3		1.32
MYCBP2	23077	MYC binding protein 2, E3 ubiquitin protein ligase	3 out of 16												-2.71				-1.7	2.22
WSB1	26118	WD repeat and SOCS box containing 1	3 out of 16					-2.41							-1.82				1.47
LPPR4	9890	lipid phosphate phosphatase-related protein type 4	3 out of 16					1.33										-1.36	-3.17
GAS7	8522	growth arrest-specific 7	3 out of 16														-1.55	1.36	-1.67
SMARCA2	6595	SWI/SNF related, matrix associated, actin dependent regulator of chromatin, subfamily a, member 2	3 out of 16					2.2		-1.5									-2.31
PTPRD	5789	protein tyrosine phosphatase, receptor type, D	3 out of 16												-2.8			1.56		2.39
ELOVL4	6785	ELOVL fatty acid elongase 4	3 out of 16					1.38							-2.24				-1.95
NRXN1	9378	neurexin 1	3 out of 16												-1.97			-1.73	-2.43
PDIA6	10130	protein disulfide isomerase family A, member 6	3 out of 16									1.39				1.47			-1.47
EPHA5	2044	EPH receptor A5	3 out of 16									-1.52			-2.78				-1.24
CALM3	808	calmodulin 3 (phosphorylase kinase, delta)	3 out of 16									-1.5		-1.49					-1.81
NEFL	4747	neurofilament, light polypeptide	3 out of 16														-1.46	-2.56	-3.18
SUB1	10923	SUB1 homolog (S. cerevisiae)	3 out of 16												-2.32			-1.93	-2.66
ITPR1	3708	inositol 1,4,5-trisphosphate receptor, type 1	3 out of 16													1.74		-1.67	-2.04
GRIA4	2893	glutamate receptor, ionotropic, AMPA 4	3 out of 16									1.25			-3.02					3.18
AJAP1	55966	adherens junctions associated protein 1	3 out of 16									-1.32						-1.41	-1.32
BEX1	55859	brain expressed, X-linked 1	3 out of 16											-1.96				-1.81	-1.91
CHN1	1123	chimerin (chimaerin) 1	3 out of 16												-3.06			-1.96	-1.59
SH3BP5	9467	SH3-domain binding protein 5 (BTK-associated)	3 out of 16									-1.27			-2.73				-1.79
IGFBP5	3488	insulin-like growth factor binding protein 5	3 out of 16									2.12		1.54				1.57
LARP6	55323	La ribonucleoprotein domain family, member 6	3 out of 16									-1.71			-2.16			1.49
ACOT7	11332	acyl-CoA thioesterase 7	3 out of 16							-1.44				-2.3					-1.96
CLASP2	23122	cytoplasmic linker associated protein 2	3 out of 16									-1.25			-3.64				-1.95
LRRC49	54839	leucine rich repeat containing 49	3 out of 16														-1.53	-1.79	-1.44
SMTN	6525	smoothelin	3 out of 16									1.45						1.24	1.25
ARL3	403	ADP-ribosylation factor-like 3	3 out of 16					-1.29							-2.87			-1.71
FAM188A	80013	family with sequence similarity 188, member A	3 out of 16									-1.45			-2.49				-1.26
STMN2	11075	stathmin-like 2	3 out of 16											-2.85				-2.34	-3.02
TPST2	8459	tyrosylprotein sulfotransferase 2	3 out of 16									1.46					1.27	1.38
ABI1	10006	abl-interactor 1	3 out of 16					-1.37		1.26									-1.5
PLK1S1	55857	polo-like kinase 1 substrate 1	3 out of 16									1.31			-2.34					2.75
NCOA1	8648	nuclear receptor coactivator 1	3 out of 16														1.28	1.42	1.35
ITSN2	50618	intersectin 2	3 out of 16									1.34					1.33		1.39
GPM6A	2823	glycoprotein M6A	3 out of 16						-2.45705									-1.77	-1.4
PCDH20	64881	protocadherin 20	2 out of 16			-2.1						2.88
RIT2	6014	Ras-like without CAAX 2	2 out of 16											-1.36	-2.24
SCN2A	6326	sodium channel, voltage-gated, type II, alpha subunit	2 out of 16													1.54			-2.05
CAMK2A	815	calcium/calmodulin-dependent protein kinase II alpha	2 out of 16						-2.10477							1.49
SERPINI1	5274	serpin peptidase inhibitor, clade I (neuroserpin), member 1	2 out of 16							1.39									-2.5
PCLO	27445	piccolo (presynaptic cytomatrix protein)	2 out of 16															-1.52	-2
GRIA2	2891	glutamate receptor, ionotropic, AMPA 2	2 out of 16						-2.7114						-2.47
NXPH1	30010	neurexophilin 1	2 out of 16				-1.5								-1.87
GPRASP1	9737	G protein-coupled receptor associated sorting protein 1	2 out of 16															-1.59	-1.84
RBFOX1	54715	RNA binding protein, fox-1 homolog (C. elegans) 1	2 out of 16														-1.94		-2.01
CALB1	793	calbindin 1, 28kDa	2 out of 16														-3.01		-1.81
PRKCB	5579	protein kinase C, beta	2 out of 16														-2.45		-2.81
TRIM14	9830	tripartite motif containing 14	2 out of 16															-1.31		-1.35
SNAP25	6616	synaptosomal-associated protein, 25kDa	2 out of 16															-2.45	-3.69
ASIC2	40	acid-sensing (proton-gated) ion channel 2	2 out of 16									-1.34							-1.22
PLEKHB1	58473	pleckstrin homology domain containing, family B (evectins) member 1	2 out of 16															1.62	1.54
PCSK5	5125	proprotein convertase subtilisin/kexin type 5	2 out of 16						1.91825										1.33
KCNJ6	3763	potassium inwardly-rectifying channel, subfamily J, member 6	2 out of 16									-3.46						-2.2
RYR2	6262	ryanodine receptor 2 (cardiac)	2 out of 16												1.22					1.34
MAPT	4137	microtubule-associated protein tau	2 out of 16															-1.4	-1.77
SCN3B	55800	sodium channel, voltage-gated, type III, beta subunit	2 out of 16									-2.08							-1.78
NTRK2	4915	neurotrophic tyrosine kinase, receptor, type 2	2 out of 16				2.86												-1.25
HGSNAT	138050	heparan-alpha-glucosaminide N-acetyltransferase	2 out of 16									-1.35								-1.28
CTNNA2	1496	catenin (cadherin-associated protein), alpha 2	2 out of 16												1.44			-1.34
CSAD	51380	cysteine sulfinic acid decarboxylase	2 out of 16					-1.63							1.32
PAQR6	79957	progestin and adipoQ receptor family member VI	2 out of 16									-1.24				-1.35
DSEL	92126	dermatan sulfate epimerase-like	2 out of 16			-1.32									-2.15
NDRG1	10397	N-myc downstream regulated 1	2 out of 16									1.29							1.49
CSDC2	27254	cold shock domain containing C2, RNA binding	2 out of 16									-1.25		-1.29
NCDN	23154	neurochondrin	2 out of 16							-1.25					1.61
CACNA1B	774	calcium channel, voltage-dependent, N type, alpha 1B subunit	2 out of 16												1.48					-1.25
2018-09-05	5413	septin 5	2 out of 16					-1.2				-1.32
ICA1	3382	islet cell autoantigen 1, 69kDa	2 out of 16											-1.23					-1.22
SEMA6D	80031	sema domain, transmembrane domain (TM), and cytoplasmic domain, (semaphorin) 6D	2 out of 16									-1.36								-1.38
LMO7	4008	LIM domain 7	2 out of 16					1.21				1.32
RAB3A	5864	RAB3A, member RAS oncogene family	2 out of 16									-1.5		-1.61
RTN1	6252	reticulon 1	2 out of 16					-1.23											-2.84
CAMK2G	818	calcium/calmodulin-dependent protein kinase II gamma	2 out of 16												1.99		1.24
SHANK2	22941	SH3 and multiple ankyrin repeat domains 2	2 out of 16															-1.37	-1.94
TTLL3	26140	tubulin tyrosine ligase-like family, member 3	2 out of 16												1.41				1.24
SYT17	51760	synaptotagmin XVII	2 out of 16									-1.51							1.31
RBM5	10181	RNA binding motif protein 5	2 out of 16					-1.42										1.44
TTLL7	79739	tubulin tyrosine ligase-like family, member 7	2 out of 16												-4.16					1.54
ARGLU1	55082	arginine and glutamate rich 1	2 out of 16					-1.27				1.31
CLMP	79827	CXADR-like membrane protein	2 out of 16		1.65											-1.29
CHRM3	1131	cholinergic receptor, muscarinic 3	2 out of 16												1.52				-2.18
BAI3	577	brain-specific angiogenesis inhibitor 3	2 out of 16												-2.47				-1.9
NPTN	27020	neuroplastin	2 out of 16						1.52689										-2.23
SLC1A3	6507	solute carrier family 1 (glial high affinity glutamate transporter), member 3	2 out of 16			1.42													1.38
ITFG1	81533	integrin alpha FG-GAP repeat containing 1	2 out of 16												-3.13				-2.2
UNC5C	8633	unc-5 homolog C (C. elegans)	2 out of 16												-2.31	-1.33
ITGB4	3691	integrin, beta 4	2 out of 16												1.64				1.34
NAP1L2	4674	nucleosome assembly protein 1-like 2	2 out of 16															-1.78	-2.12
RRAGB	10325	Ras-related GTP binding B	2 out of 16												-2.41				-1.26
NCALD	83988	neurocalcin delta	2 out of 16											-1.48					-2.28
ACOT4	122970	acyl-CoA thioesterase 4	2 out of 16					1.4				-1.26
DLG3	1741	discs, large homolog 3 (Drosophila)	2 out of 16					-1.29											-1.26
WASF1	8936	WAS protein family, member 1	2 out of 16												-2.43				-1.78
GPR176	11245	G protein-coupled receptor 176	2 out of 16					1.51							-1.93
GLS	2744	glutaminase	2 out of 16											-1.84					-2.08
TMEM14A	28978	transmembrane protein 14A	2 out of 16							-1.43									-2.01
SPEG	10290	SPEG complex locus	2 out of 16												2.32					-1.3
B3GNT1	11041	UDP-GlcNAc:betaGal beta-1,3-N-acetylglucosaminyltransferase 1	2 out of 16			-1.31													-1.48
ACAT1	38	acetyl-CoA acetyltransferase 1	2 out of 16												-2.76			-1.41
CAMKK2	10645	calcium/calmodulin-dependent protein kinase kinase 2, beta	2 out of 16					-1.89							1.4
RIMKLA	284716	ribosomal modification protein rimK-like family member A	2 out of 16									-1.34			-1.78
AKIP1	56672	A kinase (PRKA) interacting protein 1	2 out of 16			-1.52		-1.42
SLC9A6	10479	solute carrier family 9, subfamily A (NHE6, cation proton antiporter 6), member 6	2 out of 16							1.3									-1.64
ACSBG1	23205	acyl-CoA synthetase bubblegum family member 1	2 out of 16							-1.61									1.53
EPHA4	2043	EPH receptor A4	2 out of 16									1.69							-2.45
KIFAP3	22920	kinesin-associated protein 3	2 out of 16												-4.16				-2.14
CMTM5	116173	CKLF-like MARVEL transmembrane domain containing 5	2 out of 16									-1.75				-1.83
PFKM	5213	phosphofructokinase, muscle	2 out of 16															-1.58	-1.28
PLCD3	113026	phospholipase C, delta 3	2 out of 16						1.73643						1.49
SLC6A6	6533	solute carrier family 6 (neurotransmitter transporter, taurine), member 6	2 out of 16				-1.23									-2.13
RASA3	22821	RAS p21 protein activator 3	2 out of 16				1.42					-1.32
PITPNM2	57605	phosphatidylinositol transfer protein, membrane-associated 2	2 out of 16												1.34					-2.25
MUM1	84939	melanoma associated antigen (mutated) 1	2 out of 16									1.51							1.42
LIMCH1	22998	LIM and calponin homology domains 1	2 out of 16									1.23			1.76
EPB41L3	23136	erythrocyte membrane protein band 4.1-like 3	2 out of 16												-4.09				-2.07
RNF207	388591	ring finger protein 207	2 out of 16												1.7					1.79
SERINC1	57515	serine incorporator 1	2 out of 16												-4.13				-2.04
BID	637	BH3 interacting domain death agonist	2 out of 16							-1.66					-1.73
IDUA	3425	iduronidase, alpha-L-	2 out of 16					-1.28												-1.26
SULT1A1	6817	sulfotransferase family, cytosolic, 1A, phenol-preferring, member 1	2 out of 16							1.2					2.17
RTN4	57142	reticulon 4	2 out of 16												-3.99				-1.56
SRPK2	6733	SRSF protein kinase 2	2 out of 16												-1.88				-2.04
LRRC16A	55604	leucine rich repeat containing 16A	2 out of 16												1.37			-1.24
SEMA4D	10507	sema domain, immunoglobulin domain (Ig), transmembrane domain (TM) and short cytoplasmic domain, (semaphorin) 4D	2 out of 16									1.4						1.35
ASTN1	460	astrotactin 1	2 out of 16																-1.47	1.24
RBKS	64080	ribokinase	2 out of 16												-1.48			-1.4
RNF19A	25897	ring finger protein 19A, E3 ubiquitin protein ligase	2 out of 16			-1.64									-3.26
TSPYL1	7259	TSPY-like 1	2 out of 16							-1.38									-2.09
ESYT3	83850	extended synaptotagmin-like protein 3	2 out of 16			1.5														1.29
KCNH4	23415	potassium voltage-gated channel, subfamily H (eag-related), member 4	2 out of 16												1.68					-1.26
ATP6AP1	537	ATPase, H+ transporting, lysosomal accessory protein 1	2 out of 16											-1.25					-1.47
GPM6B	2824	glycoprotein M6B	2 out of 16		-1.56														1.3
GDAP1	54332	ganglioside induced differentiation associated protein 1	2 out of 16									-1.67			-3.54
ARPC2	10109	actin related protein 2/3 complex, subunit 2, 34kDa	2 out of 16												-2.38				-1.75
PIP5K1B	8395	phosphatidylinositol-4-phosphate 5-kinase, type I, beta	2 out of 16															-2.14	-1.81
EIF4E3	317649	eukaryotic translation initiation factor 4E family member 3	2 out of 16									-1.52			-2.8
MAP4	4134	microtubule-associated protein 4	2 out of 16															1.33	1.44
ATP2A2	488	ATPase, Ca++ transporting, cardiac muscle, slow twitch 2	2 out of 16																-1.78	-1.32
ECE2	9718	endothelin converting enzyme 2	2 out of 16									-1.51								-1.6
ABHD6	57406	abhydrolase domain containing 6	2 out of 16									1.33		1.25
RFT1	91869	RFT1 homolog (S. cerevisiae)	2 out of 16							-1.58										-1.26
AQP4	361	aquaporin 4	1 out of 16															-3.05
GDA	9615	guanine deaminase	1 out of 16												-2.5
DYNC1I1	1780	dynein, cytoplasmic 1, intermediate chain 1	1 out of 16																-1.94
HPCA	3208	hippocalcin	1 out of 16																	-1.3
NR3C2	4306	nuclear receptor subfamily 3, group C, member 2	1 out of 16									1.26
CAMK2B	816	calcium/calmodulin-dependent protein kinase II beta	1 out of 16												1.55
SPARCL1	8404	SPARC-like 1 (hevin)	1 out of 16													1.42
SLC24A3	57419	solute carrier family 24 (sodium/potassium/calcium exchanger), member 3	1 out of 16															-1.36
FABP3	2170	fatty acid binding protein 3, muscle and heart (mammary-derived growth inhibitor)	1 out of 16															-1.31
C8orf34	116328	chromosome 8 open reading frame 34	1 out of 16												-2.39
NPY1R	4886	neuropeptide Y receptor Y1	1 out of 16						1.90681
ALDOC	230	aldolase C, fructose-bisphosphate	1 out of 16					-1.33
SLC4A4	8671	solute carrier family 4, sodium bicarbonate cotransporter, member 4	1 out of 16															-1.91
GABRA5	2558	gamma-aminobutyric acid (GABA) A receptor, alpha 5	1 out of 16																-2.39
GPR155	151556	G protein-coupled receptor 155	1 out of 16												-3.04
CALY	50632	calcyon neuron-specific vesicular protein	1 out of 16											-2.64
SLC35F2	54733	solute carrier family 35, member F2	1 out of 16																	1.35
SLC15A2	6565	solute carrier family 15 (H+/peptide transporter), member 2	1 out of 16									1.21
CPLX2	10814	complexin 2	1 out of 16									-2.16
SCN8A	6334	sodium channel, voltage gated, type VIII, alpha subunit	1 out of 16																-1.21
FAM81A	145773	family with sequence similarity 81, member A	1 out of 16				1.21
SYNPR	132204	synaptoporin	1 out of 16																	-1.46
MAOB	4129	monoamine oxidase B	1 out of 16						2.56382
FRY	10129	furry homolog (Drosophila)	1 out of 16															-1.54
ETV1	2115	ets variant 1	1 out of 16									1.65
BHLHE22	27319	basic helix-loop-helix family, member e22	1 out of 16		1.32
AKAP5	9495	A kinase (PRKA) anchor protein 5	1 out of 16																	1.33
ADHFE1	137872	alcohol dehydrogenase, iron containing, 1	1 out of 16					-1.32
BEND6	221336	BEN domain containing 6	1 out of 16												-2.9
SLC12A5	57468	solute carrier family 12 (potassium/chloride transporter), member 5	1 out of 16						-2.10449
SSTR2	6752	somatostatin receptor 2	1 out of 16									1.21
RTN3	10313	reticulon 3	1 out of 16																-1.85
FAM107A	11170	family with sequence similarity 107, member A	1 out of 16																1.59
CRYM	1428	crystallin, mu	1 out of 16																-1.99
EGFR	1956	epidermal growth factor receptor	1 out of 16												1.61
PNCK	139728	pregnancy up-regulated non-ubiquitously expressed CaM kinase	1 out of 16						-2.17145
GABRG2	2566	gamma-aminobutyric acid (GABA) A receptor, gamma 2	1 out of 16																-1.63
CDS1	1040	CDP-diacylglycerol synthase (phosphatidate cytidylyltransferase) 1	1 out of 16																	2.32
NTM	50863	neurotrimin	1 out of 16									1.32
MMP24	10893	matrix metallopeptidase 24 (membrane-inserted)	1 out of 16							-1.47
DOCK9	23348	dedicator of cytokinesis 9	1 out of 16									1.26
BCAN	63827	brevican	1 out of 16					1.31
TSPAN7	7102	tetraspanin 7	1 out of 16							-1.46
ADAP1	11033	ArfGAP with dual PH domains 1	1 out of 16															1.36
CACNA1A	773	calcium channel, voltage-dependent, P/Q type, alpha 1A subunit	1 out of 16												3.14
SNRPN	6638	small nuclear ribonucleoprotein polypeptide N	1 out of 16												-1.8
ACSL4	2182	acyl-CoA synthetase long-chain family member 4	1 out of 16							1.22
CLTA	1211	clathrin, light chain A	1 out of 16																-1.62
GABBR1	2550	gamma-aminobutyric acid (GABA) B receptor, 1	1 out of 16					-1.48
MOXD1	26002	monooxygenase, DBH-like 1	1 out of 16																	1.38
C10orf107	219621	chromosome 10 open reading frame 107	1 out of 16																	-1.23
ZNF385B	151126	zinc finger protein 385B	1 out of 16																	1.3
ATP2B3	492	ATPase, Ca++ transporting, plasma membrane 3	1 out of 16																-1.42
PRNP	5621	prion protein	1 out of 16																-1.82
GRIA1	2890	glutamate receptor, ionotropic, AMPA 1	1 out of 16															-1.45
GPR37L1	9283	G protein-coupled receptor 37 like 1	1 out of 16																	-1.26
SCG5	6447	secretogranin V (7B2 protein)	1 out of 16																-2.39
KCNN2	3781	potassium intermediate/small conductance calcium-activated channel, subfamily N, member 2	1 out of 16					1.26
NELL1	4745	NEL-like 1 (chicken)	1 out of 16																-1.89
LNX1	84708	ligand of numb-protein X 1, E3 ubiquitin protein ligase	1 out of 16												-1.65
RALYL	138046	RALY RNA binding protein-like	1 out of 16															-1.78
DOK6	220164	docking protein 6	1 out of 16									-2.75
PITPNM1	9600	phosphatidylinositol transfer protein, membrane-associated 1	1 out of 16																-1.22
PLXNC1	10154	plexin C1	1 out of 16												1.81
DOCK10	55619	dedicator of cytokinesis 10	1 out of 16							-1.23
GRB14	2888	growth factor receptor-bound protein 14	1 out of 16					-1.3
ABCC8	6833	ATP-binding cassette, sub-family C (CFTR/MRP), member 8	1 out of 16																	2.31
SCG3	29106	secretogranin III	1 out of 16																-2.49
GPLD1	2822	glycosylphosphatidylinositol specific phospholipase D1	1 out of 16												1.4
CAMTA2	23125	calmodulin binding transcription activator 2	1 out of 16									1.35
NRSN1	140767	neurensin 1	1 out of 16						-2.10622
SPTSSB	165679	serine palmitoyltransferase, small subunit B	1 out of 16						1.80293
ZBTB20	26137	zinc finger and BTB domain containing 20	1 out of 16									1.34
KCTD4	386618	potassium channel tetramerisation domain containing 4	1 out of 16									1.56
AKAP7	9465	A kinase (PRKA) anchor protein 7	1 out of 16												1.65
NDRG2	57447	NDRG family member 2	1 out of 16									-1.55
GRM1	2911	glutamate receptor, metabotropic 1	1 out of 16												1.52
RERG	85004	RAS-like, estrogen-regulated, growth inhibitor	1 out of 16									-2.47
NCAM2	4685	neural cell adhesion molecule 2	1 out of 16												-1.64
PLCXD2	257068	phosphatidylinositol-specific phospholipase C, X domain containing 2	1 out of 16									-2.88
SLC4A3	6508	solute carrier family 4, anion exchanger, member 3	1 out of 16											-1.48
ABHD12	26090	abhydrolase domain containing 12	1 out of 16					1.58
RSPH10B	222967	radial spoke head 10 homolog B (Chlamydomonas)	1 out of 16												1.33
KLHL32	114792	kelch-like 32 (Drosophila)	1 out of 16												-2.2
LPIN2	9663	lipin 2	1 out of 16						1.6157
CLCN4	1183	chloride channel, voltage-sensitive 4	1 out of 16												-2.51
KIFC2	90990	kinesin family member C2	1 out of 16					-1.28
SEZ6L2	26470	seizure related 6 homolog (mouse)-like 2	1 out of 16																-1.43
GPD2	2820	glycerol-3-phosphate dehydrogenase 2 (mitochondrial)	1 out of 16												-1.66
JAKMIP1	152789	janus kinase and microtubule interacting protein 1	1 out of 16									-1.59
MGAT5B	146664	mannosyl (alpha-1,6-)-glycoprotein beta-1,6-N-acetyl-glucosaminyltransferase, isozyme B	1 out of 16												1.88
SLC6A1	6529	solute carrier family 6 (neurotransmitter transporter, GABA), member 1	1 out of 16									-1.31
NAAA	27163	N-acylethanolamine acid amidase	1 out of 16																	-1.33
PGM2L1	283209	phosphoglucomutase 2-like 1	1 out of 16									-2.32
SEMA6B	10501	sema domain, transmembrane domain (TM), and cytoplasmic domain, (semaphorin) 6B	1 out of 16												1.95
FAAH	2166	fatty acid amide hydrolase	1 out of 16									-1.28
PRLR	5618	prolactin receptor	1 out of 16												1.69
CTXN1	404217	cortexin 1	1 out of 16									-1.27
MEF2C	4208	myocyte enhancer factor 2C	1 out of 16																-2.48
RAB40B	10966	RAB40B, member RAS oncogene family	1 out of 16												-2.88
ABCA2	20	ATP-binding cassette, sub-family A (ABC1), member 2	1 out of 16															1.97
WSB2	55884	WD repeat and SOCS box containing 2	1 out of 16																-1.56
TRPC1	7220	transient receptor potential cation channel, subfamily C, member 1	1 out of 16																-1.52
CAMK4	814	calcium/calmodulin-dependent protein kinase IV	1 out of 16												-1.39
FAM134B	54463	family with sequence similarity 134, member B	1 out of 16												-2.02
ANKDD1A	348094	ankyrin repeat and death domain containing 1A	1 out of 16					-1.65
CNR1	1268	cannabinoid receptor 1 (brain)	1 out of 16												-1.67
HPCAL4	51440	hippocalcin like 4	1 out of 16																-1.74
GALNTL4	374378	UDP-N-acetyl-alpha-D-galactosamine:polypeptide N-acetylgalactosaminyltransferase-like 4	1 out of 16									1.36
MTSS1	9788	metastasis suppressor 1	1 out of 16									-1.24
DNAH2	146754	dynein, axonemal, heavy chain 2	1 out of 16												1.5
FXYD6	53826	FXYD domain containing ion transport regulator 6	1 out of 16											-1.42
PFKFB2	5208	6-phosphofructo-2-kinase/fructose-2,6-biphosphatase 2	1 out of 16												1.33
DCDC2	51473	doublecortin domain containing 2	1 out of 16						2.24958
GPR37	2861	G protein-coupled receptor 37 (endothelin receptor type B-like)	1 out of 16																	2.12
MDGA2	161357	MAM domain containing glycosylphosphatidylinositol anchor 2	1 out of 16												-1.44
NMB	4828	neuromedin B	1 out of 16													1.32
ITM2C	81618	integral membrane protein 2C	1 out of 16																	-2.55
WDR47	22911	WD repeat domain 47	1 out of 16																-1.95
SELRC1	65260	Sel1 repeat containing 1	1 out of 16													-1.39
GATM	2628	glycine amidinotransferase (L-arginine:glycine amidinotransferase)	1 out of 16					-1.46
ADORA1	134	adenosine A1 receptor	1 out of 16												2.06
SLC22A17	51310	solute carrier family 22, member 17	1 out of 16																-1.37
PON2	5445	paraoxonase 2	1 out of 16													1.51
OXCT1	5019	3-oxoacid CoA transferase 1	1 out of 16																-1.69
CYCS	54205	cytochrome c, somatic	1 out of 16																-1.69
ROGDI	79641	rogdi homolog (Drosophila)	1 out of 16									-1.36
GRM4	2914	glutamate receptor, metabotropic 4	1 out of 16												1.82
LYRM5	144363	LYR motif containing 5	1 out of 16			-1.61
NMRK1	54981	nicotinamide riboside kinase 1	1 out of 16												-1.82
SNX14	57231	sorting nexin 14	1 out of 16												-2.29
FAM168A	23201	family with sequence similarity 168, member A	1 out of 16																-1.37
SNCB	6620	synuclein, beta	1 out of 16											-1.75
STIM2	57620	stromal interaction molecule 2	1 out of 16												-2.81
DAPK1	1612	death-associated protein kinase 1	1 out of 16													1.74
ANKRD13D	338692	ankyrin repeat domain 13 family, member D	1 out of 16																	-1.28
OSBP2	23762	oxysterol binding protein 2	1 out of 16												2.71
TACC2	10579	transforming, acidic coiled-coil containing protein 2	1 out of 16											-1.24
TLCD1	116238	TLC domain containing 1	1 out of 16									-1.25
RUNX1T1	862	runt-related transcription factor 1; translocated to, 1 (cyclin D-related)	1 out of 16																-1.25
NDUFB9	4715	NADH dehydrogenase (ubiquinone) 1 beta subcomplex, 9, 22kDa	1 out of 16					1.21
ALDH1L1	10840	aldehyde dehydrogenase 1 family, member L1	1 out of 16												1.92
ADD3	120	adducin 3 (gamma)	1 out of 16											1.91
TCEAL1	9338	transcription elongation factor A (SII)-like 1	1 out of 16																-1.36
GALNT14	79623	UDP-N-acetyl-alpha-D-galactosamine:polypeptide N-acetylgalactosaminyltransferase 14 (GalNAc-T14)	1 out of 16			1.5
SFXN5	94097	sideroflexin 5	1 out of 16												1.75
SH3BGR	6450	SH3 domain binding glutamic acid-rich protein	1 out of 16					1.34
KALRN	8997	kalirin, RhoGEF kinase	1 out of 16																	-1.3
NTF3	4908	neurotrophin 3	1 out of 16												1.71
MGST3	4259	microsomal glutathione S-transferase 3	1 out of 16													1.48
ITPA	3704	inosine triphosphatase (nucleoside triphosphate pyrophosphatase)	1 out of 16									-1.22
PPP1R26	9858	protein phosphatase 1, regulatory subunit 26	1 out of 16																1.35
DLK2	65989	delta-like 2 homolog (Drosophila)	1 out of 16												1.69
DZIP1	22873	DAZ interacting protein 1	1 out of 16																	1.78
SIN3B	23309	SIN3 transcription regulator homolog B (yeast)	1 out of 16												1.55
WDSUB1	151525	WD repeat, sterile alpha motif and U-box domain containing 1	1 out of 16									1.52
SOD1	6647	superoxide dismutase 1, soluble	1 out of 16																-1.53
COPS7A	50813	COP9 constitutive photomorphogenic homolog subunit 7A (Arabidopsis)	1 out of 16																-1.42
CNDP2	55748	CNDP dipeptidase 2 (metallopeptidase M20 family)	1 out of 16												1.36
STX7	8417	syntaxin 7	1 out of 16												-4.19
AGAP3	116988	ArfGAP with GTPase domain, ankyrin repeat and PH domain 3	1 out of 16													1.21
ENOPH1	58478	enolase-phosphatase 1	1 out of 16												-3.01
ASAH1	427	N-acylsphingosine amidohydrolase (acid ceramidase) 1	1 out of 16																-1.39
IBTK	25998	inhibitor of Bruton agammaglobulinemia tyrosine kinase	1 out of 16												-2.56
ABHD8	79575	abhydrolase domain containing 8	1 out of 16												1.6
B3GALNT1	8706	beta-1,3-N-acetylgalactosaminyltransferase 1 (globoside blood group)	1 out of 16																-1.48
KIAA1407	57577	KIAA1407	1 out of 16									-1.34
BBS1	582	Bardet-Biedl syndrome 1	1 out of 16												1.54
PRODH	5625	proline dehydrogenase (oxidase) 1	1 out of 16						2.2148
PKIB	5570	protein kinase (cAMP-dependent, catalytic) inhibitor beta	1 out of 16													-1.22
SLC48A1	55652	solute carrier family 48 (heme transporter), member 1	1 out of 16									-1.25
NUDT4	11163	nudix (nucleoside diphosphate linked moiety X)-type motif 4	1 out of 16																	-1.27
MRPL48	51642	mitochondrial ribosomal protein L48	1 out of 16												-2.89
YWHAE	7531	tyrosine 3-monooxygenase/tryptophan 5-monooxygenase activation protein, epsilon polypeptide	1 out of 16															1.42
CALM2	805	calmodulin 2 (phosphorylase kinase, delta)	1 out of 16																-1.4
KIFC3	3801	kinesin family member C3	1 out of 16																1.23
SPRYD4	283377	SPRY domain containing 4	1 out of 16																	-1.21
FKTN	2218	fukutin	1 out of 16									-1.24
SEC14L2	23541	SEC14-like 2 (S. cerevisiae)	1 out of 16									-1.45
REV3L	5980	REV3-like, polymerase (DNA directed), zeta, catalytic subunit	1 out of 16									1.34
TBKBP1	9755	TBK1 binding protein 1	1 out of 16												1.56
EEPD1	80820	endonuclease/exonuclease/phosphatase family domain containing 1	1 out of 16																	-1.29

## Sheet: SCZ_hiM
Gene	EntrezGene ID	Gene Description			Bioset 1	Bioset 2	Bioset 3	Bioset 4	Bioset 5	Bioset 6	Bioset 7	Bioset 8	Bioset 9	Bioset 10	Bioset 11	Bioset 12	Bioset 13	Bioset 14	Bioset 15	Bioset 16		Bioset 1: Prefrontal cortex Brodmann area 46 - schizophrenics with intermediate DOI _vs_ healthy controls (Study: Prefrontal cortex gene expression in schizophrenic patients at different stages of illness)
NXPH1	30010	neurexophilin 1	7 out of 16			-1.43	-1.55	-1.32			-1.36			-4.10545	-11.8312	-2.73859						Bioset 2: Brain BA10 from all schizophrenic samples _vs_ controls above control group mean pH6.5 (Study: Post-mortem tissue from brain BA10 region of schizophrenic and control patients)
ATP1B2	482	ATPase, Na+/K+ transporting, beta 2 polypeptide	7 out of 16				1.37							-2.25904	-3.55017	-2.56966	-1.61662	-1.77		-1.39		Bioset 3: Hippocampus tissues from male schizophrenia patients _vs_ normals (Study: Brain regions from patients with schizophrenia, depression or bipolar disorder)
ABHD6	57406	abhydrolase domain containing 6	7 out of 16		-1.4	-1.28	-1.56		-1.33				-1.25		1.78607		-2.03652					Bioset 4: Associative striatum tissues from schizophrenia patients _vs_ normals (Study: Brain regions from patients with schizophrenia, depression or bipolar disorder)
FABP3	2170	fatty acid binding protein 3, muscle and heart (mammary-derived growth inhibitor)	6 out of 16			-1.22	-1.27		-1.22						1.86875		1.75142			1.64		Bioset 5: Pre-frontal cortex (BA46) tissues from male schizophrenia patients _vs_ normals (Study: Brain regions from patients with schizophrenia, depression or bipolar disorder)
ZCCHC12	170261	zinc finger, CCHC domain containing 12	6 out of 16		-1.35	-1.34	-1.75								1.52279		3.08234			-1.39		Bioset 6: Pyramidal neurons of superior temporal gyrus layer 3 - schizophrenia patients _vs_ healthy controls (Study: Pyramidal neurons from superior temporal gyrus layer 3 of schizophrenia patients)
SNAP25	6616	synaptosomal-associated protein, 25kDa	6 out of 16		-1.55	-1.34	-1.8	-1.61							-1.95734					-1.85		Bioset 7: Cerebellum from schizophrenic patients _vs_ normal (Study: Cerebellum expression profile from schizophrenic patients)
DLG3	1741	discs, large homolog 3 (Drosophila)	6 out of 16		-1.29	-1.25	-1.28	-1.26							1.61245		2.1058					Bioset 8: Postmortem prefrontal cortex from patients with schizophrenia _vs_ control (Study: Prefrontal cortex expression profile of bipolar disorder, depression, and schizophrenia patients)
GLS	2744	glutaminase	6 out of 16		-1.57	-1.32	-1.63	-1.35			-1.21						2.93953					Bioset 9: Superior temporal cortex of post-mortem schizophrenic patients _vs_ healthy subjects (Study: Superior temporal cortex in schizophrenic and control patients)
EPHA4	2043	EPH receptor A4	6 out of 16		-1.46	-1.23	-1.62	-1.37							3.16419					1.38		Bioset 10: Forebrain neural progenitor cells of schizophrenia patients _vs_ normal controls (Study: Forebrain neural progenitor cells of schizophrenia patients)
ALDH1L1	10840	aldehyde dehydrogenase 1 family, member L1	6 out of 16			1.38			1.37						-80.4185	-2.77423	-3.49576	-1.79				Bioset 11: Neural progenitors derived from donor stably expressing GFP - schizophrenia _vs_ normal (Study: Neural progenitor cells derived from a schizophrenia patient with miR-9 knockdown or overexpression)
KCNAB1	7881	potassium voltage-gated channel, shaker-related subfamily, beta member 1	5 out of 16		-1.37	-1.27	-1.55	-1.89									2.47023					Bioset 12: Neural progenitors derived from donor with transient control vector - schizophrenia _vs_ normal (Study: Neural progenitor cells derived from a schizophrenia patient with miR-9 knockdown or overexpression)
DYNC1I1	1780	dynein, cytoplasmic 1, intermediate chain 1	5 out of 16		-1.37	-1.23	-1.41	-1.33							-2.46602							Bioset 13: Neural progenitor cells differentiated 2d from iPSC of schizophrenia patients _vs_ healthy subjects (Study: Neural progenitor cells differentiated from iPSC of patients with schizophrenia)
GNAL	2774	guanine nucleotide binding protein (G protein), alpha activating activity polypeptide, olfactory type	5 out of 16		-1.64	-1.21			-1.42						3.30275		2.18354					Bioset 14: Neurons differentiated from iPSCs of schizophrenic patients _vs_ healthy controls (Study: Neurons differentiated from induced pluripotent stem cells (iPSCs) of schizophrenic patients)
RAB27B	5874	RAB27B, member RAS oncogene family	5 out of 16			-1.2	-1.5		-1.27						3.1998		-2.95025					Bioset 15: Neurons 14-day old derived from iPSCs from patients with schizophrenia and 22q11 del _vs_ normal (Study: Neurons-14 day old derived from iPSCs from patients with schizophrenia 22q11del compared to normal)
GPR155	151556	G protein-coupled receptor 155	5 out of 16				1.3		1.37						-2.13858			-1.33		-1.37		Bioset 16: Neural progenitor cells derived from iPSCs from schizophrenia patients _vs_ normal donors (Study: Neural progenitor cells derived from iPSCs of schizophrenic and normal donors)
SLC32A1	140679	solute carrier family 32 (GABA vesicular transporter), member 1	5 out of 16		-1.42	-1.43	-2.36		-1.29											-1.35
SNRPN	6638	small nuclear ribonucleoprotein polypeptide N	5 out of 16				1.33	1.24	1.21	1.62					-1.25216
TMEM59L	25789	transmembrane protein 59-like	5 out of 16		-1.21		-1.26							-2.27168	-1.52067					-1.24
GAS7	8522	growth arrest-specific 7	5 out of 16		-1.51	-1.4	-1.55		-1.35						-6.99368
SCG3	29106	secretogranin III	5 out of 16			-1.21	-1.27	-1.23							1.6763					-1.77
SMARCA2	6595	SWI/SNF related, matrix associated, actin dependent regulator of chromatin, subfamily a, member 2	5 out of 16				-1.57	-1.29	-1.2	-1.22					-3.63651
ITFG1	81533	integrin alpha FG-GAP repeat containing 1	5 out of 16		-1.53	-1.43	-1.61	-1.46							-1.34075
CALM1	801	calmodulin 1 (phosphorylase kinase, delta)	5 out of 16		1.27	-1.33	1.28	1.25							-1.6367
NRXN1	9378	neurexin 1	5 out of 16		-1.34		-1.4	-1.34							-3.58453					-2.01
SUB1	10923	SUB1 homolog (S. cerevisiae)	5 out of 16			-1.34	-1.38	-1.39							-1.41897		-1.79402
FGF9	2254	fibroblast growth factor 9 (glia-activating factor)	5 out of 16		-1.31				1.32			1.26			1.86954		3.12101
CRTAC1	55118	cartilage acidic protein 1	5 out of 16		-1.41		-1.45	-1.21							-6.98224					-2.36
SNCA	6622	synuclein, alpha (non A4 component of amyloid precursor)	5 out of 16		-1.49	-1.34	-1.59	-1.28							1.54112
ACOT7	11332	acyl-CoA thioesterase 7	5 out of 16		-1.56	-1.28	-1.5								1.68594		2.42747
EPB41L3	23136	erythrocyte membrane protein band 4.1-like 3	5 out of 16			-1.24	-1.51	-1.23							-2.03299	-1.66841
LGALS8	3964	lectin, galactoside-binding, soluble, 8	5 out of 16		-1.66		-2.44	-1.68							1.83911			1.46
GUCY1B3	2983	guanylate cyclase 1, soluble, beta 3	5 out of 16		-1.43	-1.32	-1.36	-1.64							1.91878
STMN2	11075	stathmin-like 2	5 out of 16		-1.35		-1.36								2.86321		4.71562			-1.35
SPARCL1	8404	SPARC-like 1 (hevin)	4 out of 16												-9.07619		-3.38824	-3.02		-5.94
SERPINI1	5274	serpin peptidase inhibitor, clade I (neuroserpin), member 1	4 out of 16			-1.25									-10.3884			5.58		-1.25
GABRA5	2558	gamma-aminobutyric acid (GABA) A receptor, alpha 5	4 out of 16		-1.57	-1.39				1.21					-1.50963
TGFB2	7042	transforming growth factor, beta 2	4 out of 16			1.47			1.37						1.83496					-1.97
CALB1	793	calbindin 1, 28kDa	4 out of 16					-1.51				1.26			2.39967		-4.20339
MAOB	4129	monoamine oxidase B	4 out of 16			1.2	1.4		1.42					-2.54076
ETV1	2115	ets variant 1	4 out of 16		-1.26	-1.3		-1.4							-3.77397
PRKCB	5579	protein kinase C, beta	4 out of 16			-1.47		-1.84	-1.44						2.46132
SORL1	6653	sortilin-related receptor, L(DLR class) A repeats containing	4 out of 16				1.24								-1.37875		-1.81972			-1.24
FAM107A	11170	family with sequence similarity 107, member A	4 out of 16		1.39	1.47		1.21							27.4651
EGFR	1956	epidermal growth factor receptor	4 out of 16												-2.66761	-2.43431	-3.58746			-1.34
GABRG2	2566	gamma-aminobutyric acid (GABA) A receptor, gamma 2	4 out of 16		-1.84	-1.36	-1.93													-1.62
BCAN	63827	brevican	4 out of 16							1.67				-2.45765	-12.8629	-2.8594
PPP1R14C	81706	protein phosphatase 1, regulatory (inhibitor) subunit 14C	4 out of 16		-1.31	-1.32	-1.72		-1.24
DCLK1	9201	doublecortin-like kinase 1	4 out of 16		-1.41	-1.53	-1.45	-1.48
MOXD1	26002	monooxygenase, DBH-like 1	4 out of 16					-1.58		2.06					-1.32328					-2.54
FAIM2	23017	Fas apoptotic inhibitory molecule 2	4 out of 16		-1.26					1.4					-3.03722					-1.76
NDRG1	10397	N-myc downstream regulated 1	4 out of 16		1.25	1.22									-1.86912					1.55
ZNF385B	151126	zinc finger protein 385B	4 out of 16		-1.73	-1.33	-1.85	-1.77
PRNP	5621	prion protein	4 out of 16		-1.6		-1.77	-1.33							-1.5991
GPR37L1	9283	G protein-coupled receptor 37 like 1	4 out of 16											-2.70208	-4.29644		-2.7692	-1.35
LNX1	84708	ligand of numb-protein X 1, E3 ubiquitin protein ligase	4 out of 16		-1.38			-1.21							-1.98871			1.85
RAB3A	5864	RAB3A, member RAS oncogene family	4 out of 16									-1.28			2.06712		3.75579			-1.5
JPH3	57338	junctophilin 3	4 out of 16											-1.87523	-3.79343	-2.40556				-1.68
PLXNC1	10154	plexin C1	4 out of 16			-1.23	1.28								-2.04549	-2.31971
RTN1	6252	reticulon 1	4 out of 16		-1.39		-1.32								-3.73907					-2.1
PTPRD	5789	protein tyrosine phosphatase, receptor type, D	4 out of 16						-1.29			-1.23			-2.95548					-1.23
ANKRD6	22881	ankyrin repeat domain 6	4 out of 16				-1.62	-1.21					1.33							-1.22
RERG	85004	RAS-like, estrogen-regulated, growth inhibitor	4 out of 16				-1.63	-1.36							-2.10059					-1.5
CHRM3	1131	cholinergic receptor, muscarinic 3	4 out of 16		-1.92	-1.47	-1.66	-1.23
CLCN4	1183	chloride channel, voltage-sensitive 4	4 out of 16		-1.37	-1.36	-1.67	-1.41
MEF2C	4208	myocyte enhancer factor 2C	4 out of 16			-1.26	-1.38								-3.34664	-2.68278
UNC5C	8633	unc-5 homolog C (C. elegans)	4 out of 16							1.25				2.46952	-1.36151			2.59
NCALD	83988	neurocalcin delta	4 out of 16			-1.35	-1.47								-1.96402					-1.22
FAM134B	54463	family with sequence similarity 134, member B	4 out of 16											-2.38868	-1.86809	-2.41259				-1.25
NEFL	4747	neurofilament, light polypeptide	4 out of 16				-1.45								1.60383		2.83687	2.51
RAB11FIP4	84440	RAB11 family interacting protein 4 (class II)	4 out of 16		-1.23					1.29					13.0618					-1.24
CNR1	1268	cannabinoid receptor 1 (brain)	4 out of 16				-1.31	-1.29			-1.32				3.18561
FXYD6	53826	FXYD domain containing ion transport regulator 6	4 out of 16		-1.24	-1.28								-1.5007	-1.53522
GRIA4	2893	glutamate receptor, ionotropic, AMPA 4	4 out of 16			-1.35	-1.46	-1.42							-1.8235
RIMKLA	284716	ribosomal modification protein rimK-like family member A	4 out of 16		-1.25		-1.34		-1.38						-1.42487
BEX1	55859	brain expressed, X-linked 1	4 out of 16				-1.26								-1.2948			-1.4		-1.28
SLCO1A2	6579	solute carrier organic anion transporter family, member 1A2	4 out of 16			-1.34		-1.53	-1.4				-1.25
BAI2	576	brain-specific angiogenesis inhibitor 2	4 out of 16											-1.76969	-2.30864	-2.5383				-1.51
RUNX1T1	862	runt-related transcription factor 1; translocated to, 1 (cyclin D-related)	4 out of 16					1.31							-1.28185		2.68621	3.94
OLFM1	10439	olfactomedin 1	4 out of 16			-1.33	-1.25								-2.26073					-1.64
GALNT14	79623	UDP-N-acetyl-alpha-D-galactosamine:polypeptide N-acetylgalactosaminyltransferase 14 (GalNAc-T14)	4 out of 16		-1.22		-1.23	-1.21								-3.44152
PIK3IP1	113791	phosphoinositide-3-kinase interacting protein 1	4 out of 16												1.73265	1.79954	-1.721	-1.32
DZIP1	22873	DAZ interacting protein 1	4 out of 16		1.22				1.21				1.25		-1.59068
CLASP2	23122	cytoplasmic linker associated protein 2	4 out of 16			-1.24	-1.21	-1.27	-1.2
C16orf45	89927	chromosome 16 open reading frame 45	4 out of 16		-1.29		-1.25								-2.11589					-1.29
GRAMD1C	54762	GRAM domain containing 1C	4 out of 16			1.34			1.46						1.75885					1.41
LGI4	163175	leucine-rich repeat LGI family, member 4	4 out of 16			1.24	1.3	1.2									6.2303
B3GALNT1	8706	beta-1,3-N-acetylgalactosaminyltransferase 1 (globoside blood group)	4 out of 16		-1.55	-1.36	-2.23								1.52492
NKIRAS1	28512	NFKB inhibitor interacting Ras-like 1	4 out of 16		-1.3		-1.4	-1.24							-1.44378
FAM188A	80013	family with sequence similarity 188, member A	4 out of 16		-1.38		-1.56	-1.27							-1.34651
EIF4E3	317649	eukaryotic translation initiation factor 4E family member 3	4 out of 16		-1.4	-1.21	-1.69	-1.21
AQP4	361	aquaporin 4	3 out of 16						1.66	1.2							-3.95963
CPNE6	9362	copine VI (neuronal)	3 out of 16				-1.31	-1.23		1.43
SCN2A	6326	sodium channel, voltage-gated, type II, alpha subunit	3 out of 16			-1.3									-2.43553					-1.82
CAMK2A	815	calcium/calmodulin-dependent protein kinase II alpha	3 out of 16			-1.26			-1.23						-2.18847
PCLO	27445	piccolo (presynaptic cytomatrix protein)	3 out of 16			-1.22									-1.53636					-1.53
SLC4A4	8671	solute carrier family 4, sodium bicarbonate cotransporter, member 4	3 out of 16											-2.50206	-9.18375			-3.43
S100B	6285	S100 calcium binding protein B	3 out of 16		1.46				1.27						-5.63304
CPLX2	10814	complexin 2	3 out of 16												8.42174		6.31604			-1.34
SCN8A	6334	sodium channel, voltage gated, type VIII, alpha subunit	3 out of 16				1.25								-1.23824					-1.24
MBP	4155	myelin basic protein	3 out of 16			-1.32									4.227		4.48379
RTN3	10313	reticulon 3	3 out of 16			-1.2	-1.24	-1.22
PLEKHB1	58473	pleckstrin homology domain containing, family B (evectins) member 1	3 out of 16		1.27										-1.64497			-1.91
CRYM	1428	crystallin, mu	3 out of 16		-1.31	-1.43									-4.45817
NPY5R	4889	neuropeptide Y receptor Y5	3 out of 16				-1.32	-1.35							-4.79248
IGSF11	152404	immunoglobulin superfamily, member 11	3 out of 16												-22.5451			-1.87		-2.18
TUBB2A	7280	tubulin, beta 2A class IIa	3 out of 16				-1.2							-1.56931						-1.37
MAPT	4137	microtubule-associated protein tau	3 out of 16						-1.3						-1.75638					-1.6
NTRK2	4915	neurotrophic tyrosine kinase, receptor, type 2	3 out of 16					1.3	1.46						1.80774
ACSL4	2182	acyl-CoA synthetase long-chain family member 4	3 out of 16					-1.21	1.21								2.00242
CTNNA2	1496	catenin (cadherin-associated protein), alpha 2	3 out of 16				1.21	-1.21							-1.29609
PAQR6	79957	progestin and adipoQ receptor family member VI	3 out of 16		1.27										-1.88702			-1.39
GRM3	2913	glutamate receptor, metabotropic 3	3 out of 16			-1.24				-1.52					-2.33712
SCN4B	6330	sodium channel, voltage-gated, type IV, beta subunit	3 out of 16											-2.51464	-6.54226	-3.88068
GRIA1	2890	glutamate receptor, ionotropic, AMPA 1	3 out of 16			-1.23									1.61203					1.41
NELL1	4745	NEL-like 1 (chicken)	3 out of 16			-1.38		-1.27							2.25204
FGF13	2258	fibroblast growth factor 13	3 out of 16			-1.26		-1.35							5.17303
DOK6	220164	docking protein 6	3 out of 16			-1.44		-1.34												-1.24
NRSN1	140767	neurensin 1	3 out of 16		-1.42	-1.24														-1.8
ZBTB20	26137	zinc finger and BTB domain containing 20	3 out of 16				1.32	1.32							-1.31822
SYT17	51760	synaptotagmin XVII	3 out of 16												-3.56179	-2.75938	-2.25269
MAP7	9053	microtubule-associated protein 7	3 out of 16				-1.3								-1.45879					-1.51
TNIK	23043	TRAF2 and NCK interacting kinase	3 out of 16		1.3		-1.23		-1.24
LGI1	9211	leucine-rich, glioma inactivated 1	3 out of 16											-2.40323	-2.0374					1.76
PGM2L1	283209	phosphoglucomutase 2-like 1	3 out of 16			-1.24											4.10397			-1.24
SEMA6B	10501	sema domain, transmembrane domain (TM), and cytoplasmic domain, (semaphorin) 6B	3 out of 16					-1.33		1.36					1.80687
PPP1R3C	5507	protein phosphatase 1, regulatory subunit 3C	3 out of 16				1.29	1.28							2.28491
LARGE	9215	like-glycosyltransferase	3 out of 16		-1.26			-1.21							1.34434
ITGB4	3691	integrin, beta 4	3 out of 16			1.4	1.29											-1.64
MAST1	22983	microtubule associated serine/threonine kinase 1	3 out of 16												1.54351		2.15991			-1.21
FAM5B	57795	family with sequence similarity 5, member B	3 out of 16											-2.28373	-4.3811		-4.69135
GPR37	2861	G protein-coupled receptor 37 (endothelin receptor type B-like)	3 out of 16									-1.71	-1.39		-3.15103
SELRC1	65260	Sel1 repeat containing 1	3 out of 16					-1.21	1.22						1.80199
GATM	2628	glycine amidinotransferase (L-arginine:glycine amidinotransferase)	3 out of 16		1.28				1.28						-2.18918
ITPR1	3708	inositol 1,4,5-trisphosphate receptor, type 1	3 out of 16		-1.35										-10.3225	-3.37366
FTH1	2495	ferritin, heavy polypeptide 1	3 out of 16		1.32					1.45					1.78741
CAMKK2	10645	calcium/calmodulin-dependent protein kinase kinase 2, beta	3 out of 16			-1.36			-1.34						1.25728
FAM168A	23201	family with sequence similarity 168, member A	3 out of 16												-1.9636			-1.3		-1.33
SH3BP5	9467	SH3-domain binding protein 5 (BTK-associated)	3 out of 16			-1.22												1.9		-1.32
ACSBG1	23205	acyl-CoA synthetase bubblegum family member 1	3 out of 16												-4.98713			-1.76		-1.54
TACC2	10579	transforming, acidic coiled-coil containing protein 2	3 out of 16		-1.27										-2.07422					-1.29
KIFAP3	22920	kinesin-associated protein 3	3 out of 16		-1.4	-1.27	-1.56
HERC3	8916	HECT and RLD domain containing E3 ubiquitin protein ligase 3	3 out of 16		-1.27		-1.35								1.57177
ADD3	120	adducin 3 (gamma)	3 out of 16		1.24										-1.65203		-2.02657
VGLL4	9686	vestigial like 4 (Drosophila)	3 out of 16				1.25	1.37									-1.40057
LIMCH1	22998	LIM and calponin homology domains 1	3 out of 16				1.23									1.4804				-1.33
MGST3	4259	microsomal glutathione S-transferase 3	3 out of 16		-1.2		-1.22								-1.42315
BID	637	BH3 interacting domain death agonist	3 out of 16		-1.27		-1.39	-1.33
B9D1	27077	B9 protein domain 1	3 out of 16			-1.32	-1.45	-1.45
SRPK2	6733	SRSF protein kinase 2	3 out of 16			-1.27	-1.58	-1.3
LIN7B	64130	lin-7 homolog B (C. elegans)	3 out of 16		-1.23										1.62284		2.09367
EFNB3	1949	ephrin-B3	3 out of 16		-1.27	-1.3														-1.22
C1QTNF4	114900	C1q and tumor necrosis factor related protein 4	3 out of 16			-1.41	-1.43										3.29189
AGAP3	116988	ArfGAP with GTPase domain, ankyrin repeat and PH domain 3	3 out of 16							1.72					1.39842		1.42526
ASAH1	427	N-acylsphingosine amidohydrolase (acid ceramidase) 1	3 out of 16				-1.44	-1.24							-1.69209
KCTD1	284252	potassium channel tetramerisation domain containing 1	3 out of 16					-1.2	-1.21						1.27367
PKIB	5570	protein kinase (cAMP-dependent, catalytic) inhibitor beta	3 out of 16		-1.23		-2.3								-5.7062
NCAM1	4684	neural cell adhesion molecule 1	3 out of 16									-1.28			-2.49126					-1.58
GDAP1	54332	ganglioside induced differentiation associated protein 1	3 out of 16			-1.31	-1.9	-1.3
PLK1S1	55857	polo-like kinase 1 substrate 1	3 out of 16				-1.22								1.75156		-1.8878
PIP5K1B	8395	phosphatidylinositol-4-phosphate 5-kinase, type I, beta	3 out of 16					-1.3							-1.83012					1.62
ATP1A2	477	ATPase, Na+/K+ transporting, alpha 2 polypeptide	3 out of 16					1.21	1.25						-2.80505
ATP2A2	488	ATPase, Ca++ transporting, cardiac muscle, slow twitch 2	3 out of 16		-1.23			-1.23							-1.31688
REV3L	5980	REV3-like, polymerase (DNA directed), zeta, catalytic subunit	3 out of 16				1.29								-1.8448		-1.78441
GPM6A	2823	glycoprotein M6A	3 out of 16			-1.22								-1.96376	-2.02752
ELMOD1	55531	ELMO/CED-12 domain containing 1	2 out of 16			-1.24									-1.49433
SLCO1C1	53919	solute carrier organic anion transporter family, member 1C1	2 out of 16						1.55								-3.39814
PCDH20	64881	protocadherin 20	2 out of 16					-1.35							-1.76324
FXYD7	53822	FXYD domain containing ion transport regulator 7	2 out of 16												-7.42803					-1.47
HPCA	3208	hippocalcin	2 out of 16			-1.21														-1.24
CAMK2B	816	calcium/calmodulin-dependent protein kinase II beta	2 out of 16		-1.26			-1.21
RAPGEFL1	51195	Rap guanine nucleotide exchange factor (GEF)-like 1	2 out of 16												1.45012					1.36
KCNIP2	30819	Kv channel interacting protein 2	2 out of 16				-1.83								-5.85599
ALDOC	230	aldolase C, fructose-bisphosphate	2 out of 16												3.45249			-1.76
DNM1	1759	dynamin 1	2 out of 16												1.38328		1.87761
SLC15A2	6565	solute carrier family 15 (H+/peptide transporter), member 2	2 out of 16				-1.28								-11.9615
GLRA2	2742	glycine receptor, alpha 2	2 out of 16												-2.26211					-2.63
SYNPR	132204	synaptoporin	2 out of 16												-8.43979					-1.97
CXCL14	9547	chemokine (C-X-C motif) ligand 14	2 out of 16			-1.27									-8.95416
SPOCK2	9806	sparc/osteonectin, cwcv and kazal-like domains proteoglycan (testican) 2	2 out of 16		-1.22												-2.21991
TRIM14	9830	tripartite motif containing 14	2 out of 16							1.22					-1.84688
ADAM11	4185	ADAM metallopeptidase domain 11	2 out of 16				-1.21								2.26205
ADHFE1	137872	alcohol dehydrogenase, iron containing, 1	2 out of 16												-2.1828			-2.14
FAM69A	388650	family with sequence similarity 69, member A	2 out of 16												-2.29462					-1.23
BEND6	221336	BEN domain containing 6	2 out of 16		-1.27												-3.27306
LMO3	55885	LIM domain only 3 (rhombotin-like 2)	2 out of 16												1.63294					-1.46
SSTR2	6752	somatostatin receptor 2	2 out of 16				-1.33		-1.28
KCNJ6	3763	potassium inwardly-rectifying channel, subfamily J, member 6	2 out of 16												-6.82541					-1.98
CDS1	1040	CDP-diacylglycerol synthase (phosphatidate cytidylyltransferase) 1	2 out of 16		-1.31		-1.3
MAP1A	4130	microtubule-associated protein 1A	2 out of 16												-1.37918					-1.49
DOCK9	23348	dedicator of cytokinesis 9	2 out of 16				1.47								-1.89959
ARHGAP20	57569	Rho GTPase activating protein 20	2 out of 16		-1.42	-1.28
ADCY8	114	adenylate cyclase 8 (brain)	2 out of 16															-2.04		-1.32
MYCBP2	23077	MYC binding protein 2, E3 ubiquitin protein ligase	2 out of 16		-1.24					-1.37
SCN3B	55800	sodium channel, voltage-gated, type III, beta subunit	2 out of 16			-1.44														-1.69
TRPM3	80036	transient receptor potential cation channel, subfamily M, member 3	2 out of 16					1.26							-4.69364
CSAD	51380	cysteine sulfinic acid decarboxylase	2 out of 16							-1.22					-1.36894
PHYHIP	9796	phytanoyl-CoA 2-hydroxylase interacting protein	2 out of 16							1.93					2.14137
PLXNA2	5362	plexin A2	2 out of 16												2.86708			2.39
DSEL	92126	dermatan sulfate epimerase-like	2 out of 16												1.6424		-2.62694
APOE	348	apolipoprotein E	2 out of 16							2.24					2.42028
SCG5	6447	secretogranin V (7B2 protein)	2 out of 16			-1.21		-1.25
CACNA1B	774	calcium channel, voltage-dependent, N type, alpha 1B subunit	2 out of 16														3.65619			-1.23
2018-09-05	5413	septin 5	2 out of 16							1.21							2.92045
ICA1	3382	islet cell autoantigen 1, 69kDa	2 out of 16				-1.3							-2.01154
PDE2A	5138	phosphodiesterase 2A, cGMP-stimulated	2 out of 16												6.13308		2.81704
SEMA6D	80031	sema domain, transmembrane domain (TM), and cytoplasmic domain, (semaphorin) 6D	2 out of 16												-1.91798					-2.37
LMO7	4008	LIM domain 7	2 out of 16				-1.47								-2.24059
CAMKV	79012	CaM kinase-like vesicle-associated	2 out of 16												6.79332		5.41056
GPLD1	2822	glycosylphosphatidylinositol specific phospholipase D1	2 out of 16					-1.21		-1.29
KCTD4	386618	potassium channel tetramerisation domain containing 4	2 out of 16				-1.45								2.37343
NDRG2	57447	NDRG family member 2	2 out of 16												-3.26549		-3.16046
RBM5	10181	RNA binding motif protein 5	2 out of 16		1.36		-1.23
NCAM2	4685	neural cell adhesion molecule 2	2 out of 16					-1.31							-8.59033
PLCXD2	257068	phosphatidylinositol-specific phospholipase C, X domain containing 2	2 out of 16			1.27	1.28
ARGLU1	55082	arginine and glutamate rich 1	2 out of 16						-1.26						1.35398
MAL2	114569	mal, T-cell differentiation protein 2 (gene/pseudogene)	2 out of 16			-1.52														-1.35
BAI3	577	brain-specific angiogenesis inhibitor 3	2 out of 16												-1.35792					-1.6
KLHL32	114792	kelch-like 32 (Drosophila)	2 out of 16												-2.57076					-1.43
NPTN	27020	neuroplastin	2 out of 16						1.22						-1.82165
SEZ6L2	26470	seizure related 6 homolog (mouse)-like 2	2 out of 16			-1.21														-1.74
GPD2	2820	glycerol-3-phosphate dehydrogenase 2 (mitochondrial)	2 out of 16				-1.43								2.10198
NRXN2	9379	neurexin 2	2 out of 16												-7.60723					-1.34
PPP1R13B	23368	protein phosphatase 1, regulatory subunit 13B	2 out of 16												-2.1464					-1.28
SLC6A1	6529	solute carrier family 6 (neurotransmitter transporter, GABA), member 1	2 out of 16											-2.49414	-28.1287
SLC1A3	6507	solute carrier family 1 (glial high affinity glutamate transporter), member 3	2 out of 16											-2.35588	-5.00553
TMCC3	57458	transmembrane and coiled-coil domain family 3	2 out of 16												2.29673					1.2
CTXN1	404217	cortexin 1	2 out of 16			-1.31												-1.26
NPTX1	4884	neuronal pentraxin I	2 out of 16		-1.24		-1.22
GEMIN8	54960	gem (nuclear organelle) associated protein 8	2 out of 16		1.2												-1.42744
RRAGB	10325	Ras-related GTP binding B	2 out of 16			-1.2	-1.7
PDIA6	10130	protein disulfide isomerase family A, member 6	2 out of 16				-1.31								-1.271
RASD2	23551	RASD family, member 2	2 out of 16												-4.55875		4.95603
TRPC1	7220	transient receptor potential cation channel, subfamily C, member 1	2 out of 16			-1.27	-1.57
EPHA5	2044	EPH receptor A5	2 out of 16			-1.29														-1.58
CALM3	808	calmodulin 3 (phosphorylase kinase, delta)	2 out of 16			-1.21	-1.33
FAM110B	90362	family with sequence similarity 110, member B	2 out of 16				-1.42								-1.46383
SYT4	6860	synaptotagmin IV	2 out of 16												3.20518		3.19434
STMN3	50861	stathmin-like 3	2 out of 16				-1.4							-1.31235
HPCAL4	51440	hippocalcin like 4	2 out of 16												-8.90598					-1.48
MTSS1	9788	metastasis suppressor 1	2 out of 16											-1.79022	-1.77914
THRA	7067	thyroid hormone receptor, alpha	2 out of 16							1.7					-2.1526
GPR176	11245	G protein-coupled receptor 176	2 out of 16												2.18623		4.13124
TMEM14A	28978	transmembrane protein 14A	2 out of 16				-1.31								-1.62469
NMB	4828	neuromedin B	2 out of 16												1.79689		-1.92758
ITM2C	81618	integral membrane protein 2C	2 out of 16							1.44					-1.60849
TAMM41	132001	TAM41, mitochondrial translocator assembly and maintenance protein, homolog (S. cerevisiae)	2 out of 16				-1.4										1.45583
FILIP1	27145	filamin A interacting protein 1	2 out of 16												1.75289					1.64
SLC22A17	51310	solute carrier family 22, member 17	2 out of 16												-1.24328					-1.21
ADORA1	134	adenosine A1 receptor	2 out of 16				-1.25								-1.54917
CPLX1	10815	complexin 1	2 out of 16												3.05783		4.76189
PON2	5445	paraoxonase 2	2 out of 16						1.39											1.2
OXCT1	5019	3-oxoacid CoA transferase 1	2 out of 16		-1.24										1.45847
FN3K	64122	fructosamine 3 kinase	2 out of 16						-1.22					-1.46671
CYCS	54205	cytochrome c, somatic	2 out of 16				-1.26	-1.21
SNX14	57231	sorting nexin 14	2 out of 16		-1.28		-1.38
STIM2	57620	stromal interaction molecule 2	2 out of 16				-1.29								-1.53177
AKIP1	56672	A kinase (PRKA) interacting protein 1	2 out of 16				-1.22								-1.2786
KCNC1	3746	potassium voltage-gated channel, Shaw-related subfamily, member 1	2 out of 16												2.19116		2.0631
DAPK1	1612	death-associated protein kinase 1	2 out of 16				-1.21								-1.48838
ANKRD13D	338692	ankyrin repeat domain 13 family, member D	2 out of 16							1.31							1.50012
PI16	221476	peptidase inhibitor 16	2 out of 16						-1.23								-3.73356
KIAA1737	85457	KIAA1737	2 out of 16				-1.27	-1.27
PLCD3	113026	phospholipase C, delta 3	2 out of 16												-1.50778	-1.92572
NDUFB9	4715	NADH dehydrogenase (ubiquinone) 1 beta subcomplex, 9, 22kDa	2 out of 16				-1.22								1.46037
KIAA1211L	343990	KIAA1211-like	2 out of 16												-6.74066		-2.63973
RAPGEF5	9771	Rap guanine nucleotide exchange factor (GEF) 5	2 out of 16												-1.62683		3.57144
IGFBP5	3488	insulin-like growth factor binding protein 5	2 out of 16												-2.26325				-3.39359
LARP6	55323	La ribonucleoprotein domain family, member 6	2 out of 16			-1.26		-1.33
DGKE	8526	diacylglycerol kinase, epsilon 64kDa	2 out of 16							-1.26								1.42
SFXN5	94097	sideroflexin 5	2 out of 16							1.31							-2.43288
CRYZL1	9946	crystallin, zeta (quinone reductase)-like 1	2 out of 16				1.26	-1.2
KALRN	8997	kalirin, RhoGEF kinase	2 out of 16												-1.65729					-1.28
ST3GAL5	8869	ST3 beta-galactoside alpha-2,3-sialyltransferase 5	2 out of 16												2.49624					-1.31
RBM24	221662	RNA binding motif protein 24	2 out of 16												2.31083					1.49
RTN4	57142	reticulon 4	2 out of 16				-1.24								-1.34067
ATP1A1	476	ATPase, Na+/K+ transporting, alpha 1 polypeptide	2 out of 16					-1.21							1.2631
ASTN1	460	astrotactin 1	2 out of 16												-6.45944			-2.24
TRAF3	7187	TNF receptor-associated factor 3	2 out of 16							-1.33					-1.37012
DEGS1	8560	delta(4)-desaturase, sphingolipid 1	2 out of 16				-1.31								-1.54942
PLXNA3	55558	plexin A3	2 out of 16							1.51							1.60947
EEA1	8411	early endosome antigen 1	2 out of 16				-1.3			-1.25
ATP6AP1	537	ATPase, H+ transporting, lysosomal accessory protein 1	2 out of 16				-1.33								-1.41928
PRODH	5625	proline dehydrogenase (oxidase) 1	2 out of 16							1.5					3.74746
ARHGEF28	64283	Rho guanine nucleotide exchange factor (GEF) 28	2 out of 16												-18.8715	-3.67803
SLC48A1	55652	solute carrier family 48 (heme transporter), member 1	2 out of 16							1.44					-1.88973
MMP17	4326	matrix metallopeptidase 17 (membrane-inserted)	2 out of 16												1.65694		2.78251
MRPL48	51642	mitochondrial ribosomal protein L48	2 out of 16		-1.27										1.37607
YWHAE	7531	tyrosine 3-monooxygenase/tryptophan 5-monooxygenase activation protein, epsilon polypeptide	2 out of 16			-1.35	-1.56
MAP4	4134	microtubule-associated protein 4	2 out of 16			-1.24									1.26614
NT5E	4907	5'-nucleotidase, ecto (CD73)	2 out of 16												1.49142			2.29
ITSN2	50618	intersectin 2	2 out of 16				1.22								-1.35754
PKD1	5310	polycystic kidney disease 1 (autosomal dominant)	2 out of 16				1.22			1.46
PLA2G16	11145	phospholipase A2, group XVI	2 out of 16								1.24				1.67434
ALDH2	217	aldehyde dehydrogenase 2 family (mitochondrial)	2 out of 16							1.36					1.23514
AGT	183	angiotensinogen (serpin peptidase inhibitor, clade A, member 8)	1 out of 16							2.47
GDA	9615	guanine deaminase	1 out of 16															1.23
NRGN	4900	neurogranin (protein kinase C substrate, RC3)	1 out of 16												-3.03394
RIT2	6014	Ras-like without CAAX 2	1 out of 16				-1.62
NR3C2	4306	nuclear receptor subfamily 3, group C, member 2	1 out of 16												-1.71156
CARTPT	9607	CART prepropeptide	1 out of 16						1.3
CPNE8	144402	copine VIII	1 out of 16												3.45666
C8orf34	116328	chromosome 8 open reading frame 34	1 out of 16				-1.38
NPY1R	4886	neuropeptide Y receptor Y1	1 out of 16												-5.53433
CALY	50632	calcyon neuron-specific vesicular protein	1 out of 16							1.22
GRIA2	2891	glutamate receptor, ionotropic, AMPA 2	1 out of 16																	-2.02
SLC35F2	54733	solute carrier family 35, member F2	1 out of 16												-1.53343
ATP1B1	481	ATPase, Na+/K+ transporting, beta 1 polypeptide	1 out of 16																	-1.44
FAM81A	145773	family with sequence similarity 81, member A	1 out of 16				-1.24
VAMP2	6844	vesicle-associated membrane protein 2 (synaptobrevin 2)	1 out of 16																	-1.24
FRY	10129	furry homolog (Drosophila)	1 out of 16																	-1.55
BHLHE22	27319	basic helix-loop-helix family, member e22	1 out of 16																	-1.8
RASGEF1A	221002	RasGEF domain family, member 1A	1 out of 16						-1.2
AKAP5	9495	A kinase (PRKA) anchor protein 5	1 out of 16			-1.2
SLC25A18	83733	solute carrier family 25 (glutamate carrier), member 18	1 out of 16												2.81265
RBP4	5950	retinol binding protein 4, plasma	1 out of 16			-1.24
RAP1GAP2	23108	RAP1 GTPase activating protein 2	1 out of 16												9.47816
TGFA	7039	transforming growth factor, alpha	1 out of 16												-5.9532
SLC12A5	57468	solute carrier family 12 (potassium/chloride transporter), member 5	1 out of 16																	-1.22
IQCA1	79781	IQ motif containing with AAA domain 1	1 out of 16				1.33
MLC1	23209	megalencephalic leukoencephalopathy with subcortical cysts 1	1 out of 16												-2.60348
PNCK	139728	pregnancy up-regulated non-ubiquitously expressed CaM kinase	1 out of 16												2.93545
ACSL1	2180	acyl-CoA synthetase long-chain family member 1	1 out of 16														4.11402
RYR2	6262	ryanodine receptor 2 (cardiac)	1 out of 16				1.26
MMP24	10893	matrix metallopeptidase 24 (membrane-inserted)	1 out of 16																	-1.36
TSPAN7	7102	tetraspanin 7	1 out of 16												3.75063
CACNA1A	773	calcium channel, voltage-dependent, P/Q type, alpha 1A subunit	1 out of 16				1.23
WSB1	26118	WD repeat and SOCS box containing 1	1 out of 16									1.35
LPPR4	9890	lipid phosphate phosphatase-related protein type 4	1 out of 16			-1.3
CAMK2G	818	calcium/calmodulin-dependent protein kinase II gamma	1 out of 16							1.37
GRM1	2911	glutamate receptor, metabotropic 1	1 out of 16															1.26
KIFC2	90990	kinesin family member C2	1 out of 16											-1.56824
KIRREL3	84623	kin of IRRE like 3 (Drosophila)	1 out of 16															1.39
GLS2	27165	glutaminase 2 (liver, mitochondrial)	1 out of 16														2.8802
MGAT5B	146664	mannosyl (alpha-1,6-)-glycoprotein beta-1,6-N-acetyl-glucosaminyltransferase, isozyme B	1 out of 16																	-1.41
RAB40B	10966	RAB40B, member RAS oncogene family	1 out of 16							1.23
ABCA2	20	ATP-binding cassette, sub-family A (ABC1), member 2	1 out of 16									-1.95
WSB2	55884	WD repeat and SOCS box containing 2	1 out of 16			-1.2
SYT6	148281	synaptotagmin VI	1 out of 16												4.54174
CAMK4	814	calcium/calmodulin-dependent protein kinase IV	1 out of 16			-1.42
ANKDD1A	348094	ankyrin repeat and death domain containing 1A	1 out of 16															-1.26
MAGEE1	57692	melanoma antigen family E, 1	1 out of 16					-1.22
PFKFB2	5208	6-phosphofructo-2-kinase/fructose-2,6-biphosphatase 2	1 out of 16					-1.25
MRAP2	112609	melanocortin 2 receptor accessory protein 2	1 out of 16		-1.41
GRM4	2914	glutamate receptor, metabotropic 4	1 out of 16														5.8733
FRA10AC1	118924	fragile site, folic acid type, rare, fra(10)(q23.3) or fra(10)(q24.2) candidate 1	1 out of 16		1.39
C2orf88	84281	chromosome 2 open reading frame 88	1 out of 16														-2.8815
MTUS2	23281	microtubule associated tumor suppressor candidate 2	1 out of 16						-1.28
CMTM5	116173	CKLF-like MARVEL transmembrane domain containing 5	1 out of 16										-1.29
SLC6A6	6533	solute carrier family 6 (neurotransmitter transporter, taurine), member 6	1 out of 16														4.16734
WDSUB1	151525	WD repeat, sterile alpha motif and U-box domain containing 1	1 out of 16		-1.28
ABHD8	79575	abhydrolase domain containing 8	1 out of 16							1.76
KCNH4	23415	potassium voltage-gated channel, subfamily H (eag-related), member 4	1 out of 16														4.41405
TMEM132E	124842	transmembrane protein 132E	1 out of 16											-2.86875
GUK1	2987	guanylate kinase 1	1 out of 16							1.58
GPATCH4	54865	G patch domain containing 4	1 out of 16				-1.45
AIFM3	150209	apoptosis-inducing factor, mitochondrion-associated, 3	1 out of 16							1.35
SERINC5	256987	serine incorporator 5	1 out of 16															-1.97
